# Supplementary material for: Crystal structures and Hirshfeld surface analyses of the two isotypic compounds (E)-1-(4-bromo­phen­yl)-2-[2,2-di­chloro-1-(4-nitro­phen­yl)ethen­yl]diazene and (E)-1-(4-chloro­phen­yl)-2-[2,2-di­chloro-1-(4-nitro­phen­yl)ethen­yl]diazene
Source: Acta Crystallogr E Crystallogr Commun. 2019 Jul 19;75(Pt 8):1199–204. doi: 10.1107/S2056989019010004 (PMC6690453; doi:10.1107/S2056989019010004)
Supplement: Supplementary file 1 [file e-75-01199-sup1.cif]

##############################################################################
#                                                                            #
# This CIF contains the data in a paper accepted for publication in          #
# Acta Crystallographica Section E. It conforms to the requirements of       #
# Notes for Authors for Acta Crystallographica Section E, and has been       #
# peer reviewed under the auspices of the IUCr Commission on Journals.       #
#                                                                            #
# Full details of the Crystallographic Information File format               #
# are given in the paper "The Crystallographic Information File (CIF):       #
# a New Standard Archive File for Crystallography" by S. R. Hall, F. H.      #
# Allen and I. D. Brown [Acta Cryst. (1991), A47, 655-685].                  #
#                                                                            #
# The current version of the core CIF dictionary is obtainable from          #
# ftp://ftp.iucr.org/pub/cif_core.dic.                                       #
#                                                                            #
# Software is freely available for graphical display of the structure(s)     #
# in this CIF. For information consult the CIF software page                 #
# http://www.iucr.org/resources/cif/software.                                #
#                                                                            #
# This file may be used for bona fide research purposes within the           #
# scientific community so long as proper attribution is given to the journal # 
# article from which it was obtained.                                        #
#                                                                            #
##############################################################################
data_I
_audit_creation_method     'SHELXL-2018/3'
_chemical_name_systematic
;
(<i>E</i>)-1-(4-Bromophenyl)-2-[2,2-dichloro-1-(4-nitrophenyl)ethenyl]diazene
;
_chemical_name_common     ?
_chemical_formula_moiety     'C14 H8 Br Cl2 N3 O2'
_chemical_formula_sum     'C14 H8 Br Cl2 N3 O2'
_chemical_formula_iupac     'C14 H8 Br Cl2 N3 O2'
_chemical_formula_weight     401.04
_chemical_melting_point     ?
_chemical_absolute_configuration     ?
_space_group_crystal_system     orthorhombic
_space_group_name_H-M_alt     'P n a 21'
_space_group_name_Hall     'P 2c -2n'
loop_
    _space_group_symop_operation_xyz
    'x, y, z'
    '-x, -y, z+1/2'
    '-x+1/2, y+1/2, z+1/2'
    'x+1/2, -y+1/2, z'
_cell_length_a     13.9181(7)
_cell_length_b     13.4336(6)
_cell_length_c     8.4080(4)
_cell_angle_alpha     90
_cell_angle_beta     90
_cell_angle_gamma     90
_cell_volume     1572.05(13)
_cell_formula_units_Z     4
_cell_measurement_reflns_used     8656
_cell_measurement_theta_min     2.86
_cell_measurement_theta_max     27.00
_cell_measurement_temperature     296(2)
_exptl_crystal_description     'plate'
_exptl_crystal_colour     'orange'
_exptl_crystal_size_max     0.190
_exptl_crystal_size_mid     0.140
_exptl_crystal_size_min     0.080
_exptl_crystal_density_diffrn     1.694
_exptl_crystal_density_meas     ?
_exptl_crystal_density_method     ?
_exptl_crystal_F_000     792
_exptl_absorpt_coefficient_mu     2.963
_exptl_absorpt_correction_type     multi-scan
_exptl_absorpt_process_details
;
(SADABS; Bruker, 2003)
;
_exptl_absorpt_correction_T_min     0.608
_exptl_absorpt_correction_T_max     0.784
_diffrn_ambient_temperature     296(2)
_diffrn_source     ?
_diffrn_radiation_type     MoK\a
_diffrn_radiation_wavelength     0.71073
_diffrn_measurement_device_type     'Bruker APEXII CCD'
_diffrn_measurement_method     '\f and \w scans'
_diffrn_detector_area_resol_mean     ?
_diffrn_reflns_number     23012
_diffrn_reflns_av_R_equivalents     0.0567
_diffrn_reflns_av_unetI/netI     0.0428
_diffrn_reflns_theta_min     2.858
_diffrn_reflns_theta_max     27.118
_diffrn_reflns_theta_full     25.242
_diffrn_measured_fraction_theta_max     0.996
_diffrn_measured_fraction_theta_full     0.995
_diffrn_reflns_limit_h_min     -17
_diffrn_reflns_limit_h_max     17
_diffrn_reflns_limit_k_min     -14
_diffrn_reflns_limit_k_max     17
_diffrn_reflns_limit_l_min     -10
_diffrn_reflns_limit_l_max     10
_refine_special_details
;
 Refined as a 2-component inversion twin.
;
_reflns_number_total     3429
_reflns_number_gt     2811
_reflns_threshold_expression     'I > 2\s(I)'
_refine_ls_structure_factor_coef     Fsqd
_refine_ls_matrix_type     full
_refine_ls_R_factor_all     0.0463
_refine_ls_R_factor_gt     0.0326
_refine_ls_wR_factor_gt     0.0743
_refine_ls_wR_factor_ref     0.0814
_refine_ls_goodness_of_fit_ref     1.020
_refine_ls_restrained_S_all     1.020
_refine_ls_number_reflns     3429
_refine_ls_number_parameters     200
_refine_ls_number_restraints     1
_refine_ls_hydrogen_treatment     constr
_refine_ls_weighting_scheme     calc
_refine_ls_weighting_details
              'w=1/[\s^2^(Fo^2^)+(0.0253P)^2^+0.7719P] where P=(Fo^2^+2Fc^2^)/3'
_atom_sites_solution_hydrogens     geom
_atom_sites_solution_primary     ?
_atom_sites_solution_secondary     ?
_refine_ls_shift/su_max     0.000
_refine_ls_shift/su_mean     0.000
_refine_diff_density_max     0.308
_refine_diff_density_min     -0.504
_refine_ls_extinction_method     none
_refine_ls_extinction_coef     .
_refine_ls_abs_structure_details
;
 Refined as an inversion twin
;
_refine_ls_abs_structure_Flack     0.008(13)
loop_
    _atom_type_symbol
    _atom_type_description
    _atom_type_scat_dispersion_real
    _atom_type_scat_dispersion_imag
    _atom_type_scat_source
    'C' 'C' 0.0033 0.0016
                         'International Tables Vol C Tables 4.2.6.8 and 6.1.1.4'
    'H' 'H' 0.0000 0.0000
                         'International Tables Vol C Tables 4.2.6.8 and 6.1.1.4'
    'N' 'N' 0.0061 0.0033
                         'International Tables Vol C Tables 4.2.6.8 and 6.1.1.4'
    'O' 'O' 0.0106 0.0060
                         'International Tables Vol C Tables 4.2.6.8 and 6.1.1.4'
    'Cl' 'Cl' 0.1484 0.1585
                         'International Tables Vol C Tables 4.2.6.8 and 6.1.1.4'
    'Br' 'Br' -0.2901 2.4595
                         'International Tables Vol C Tables 4.2.6.8 and 6.1.1.4'
_computing_data_collection
;
APEX3 (Bruker, 2007)
;
_computing_cell_refinement
;
SAINT (Bruker, 2007)
;
_computing_data_reduction
;
SAINT (Bruker, 2007)
;
_computing_structure_solution
;
<i>SHELXT2016/6</i> (Sheldrick, 2015a)
;
_computing_structure_refinement
;
<i>SHELXL2016/6</i> (Sheldrick, 2015b)
;
_computing_molecular_graphics
;
ORTEP-3 for Windows (Farrugia, 2012)
;
_computing_publication_material
;
PLATON (Spek, 2009)
;
loop_
    _atom_site_type_symbol
    _atom_site_label
    _atom_site_fract_x
    _atom_site_fract_y
    _atom_site_fract_z
    _atom_site_U_iso_or_equiv
    _atom_site_adp_type
    _atom_site_calc_flag
    _atom_site_occupancy
    _atom_site_disorder_assembly
    _atom_site_disorder_group
    C C1 0.4004(2) 0.5082(3) 0.5333(5) 0.0393(8) Uani d 1 . .
    C C2 0.3711(3) 0.4164(3) 0.4764(6) 0.0478(10) Uani d 1 . .
    H H2 0.309463 0.408665 0.435584 0.057 Uiso calc 1 . .
    C C3 0.4334(3) 0.3360(3) 0.4803(6) 0.0545(11) Uani d 1 . .
    H H3 0.414420 0.274430 0.440786 0.065 Uiso calc 1 . .
    C C4 0.5228(3) 0.3483(3) 0.5428(6) 0.0481(9) Uani d 1 . .
    C C5 0.5526(3) 0.4381(4) 0.6048(7) 0.0582(13) Uani d 1 . .
    H H5 0.613115 0.444124 0.650896 0.070 Uiso calc 1 . .
    C C6 0.4915(3) 0.5191(3) 0.5976(6) 0.0539(12) Uani d 1 . .
    H H6 0.511337 0.580727 0.635893 0.065 Uiso calc 1 . .
    C C7 0.1912(2) 0.6569(2) 0.5030(5) 0.0378(8) Uani d 1 . .
    C C8 0.0975(3) 0.6351(3) 0.4948(6) 0.0477(10) Uani d 1 . .
    C C9 0.2272(3) 0.7616(2) 0.5010(5) 0.0345(7) Uani d 1 . .
    C C10 0.2658(3) 0.8034(3) 0.6372(5) 0.0437(9) Uani d 1 . .
    H H10 0.270870 0.765504 0.729433 0.052 Uiso calc 1 . .
    C C11 0.2966(3) 0.9009(3) 0.6369(5) 0.0442(9) Uani d 1 . .
    H H11 0.321785 0.929565 0.728509 0.053 Uiso calc 1 . .
    C C12 0.2896(2) 0.9547(3) 0.4988(5) 0.0374(8) Uani d 1 . .
    C C13 0.2538(4) 0.9149(3) 0.3622(5) 0.0511(11) Uani d 1 . .
    H H13 0.250600 0.952658 0.269651 0.061 Uiso calc 1 . .
    C C14 0.2221(3) 0.8170(3) 0.3637(5) 0.0491(10) Uani d 1 . .
    H H14 0.197279 0.788772 0.271406 0.059 Uiso calc 1 . .
    N N1 0.3411(2) 0.5954(2) 0.5291(5) 0.0427(7) Uani d 1 . .
    N N2 0.2537(2) 0.5747(2) 0.5107(4) 0.0403(7) Uani d 1 . .
    N N3 0.3201(2) 1.0595(2) 0.4987(5) 0.0483(8) Uani d 1 . .
    O O1 0.3418(3) 1.0978(3) 0.6245(5) 0.0769(11) Uani d 1 . .
    O O2 0.3240(4) 1.1036(3) 0.3734(5) 0.0863(14) Uani d 1 . .
    Cl Cl1 0.05489(8) 0.51572(8) 0.4988(2) 0.0743(4) Uani d 1 . .
    Cl Cl2 0.00955(8) 0.72322(9) 0.4870(2) 0.0713(4) Uani d 1 . .
    Br Br1 0.60741(4) 0.23804(4) 0.54965(11) 0.0809(2) Uani d 1 . .
loop_
    _atom_site_aniso_label
    _atom_site_aniso_U_11
    _atom_site_aniso_U_22
    _atom_site_aniso_U_33
    _atom_site_aniso_U_12
    _atom_site_aniso_U_13
    _atom_site_aniso_U_23
    C1 0.0435(18) 0.0297(16) 0.045(2) 0.0001(13) 0.0007(18) 0.0047(18)
    C2 0.045(2) 0.038(2) 0.060(3) -0.0022(16) -0.0050(19) -0.007(2)
    C3 0.060(3) 0.0298(19) 0.074(3) -0.0012(17) -0.002(2) -0.006(2)
    C4 0.051(2) 0.0365(18) 0.057(3) 0.0094(15) 0.006(2) 0.008(2)
    C5 0.043(2) 0.046(3) 0.085(4) 0.0025(18) -0.010(2) 0.002(2)
    C6 0.048(2) 0.036(2) 0.077(3) -0.0035(16) -0.011(2) -0.003(2)
    C7 0.0440(18) 0.0276(15) 0.042(2) 0.0021(14) 0.0025(17) 0.0016(16)
    C8 0.046(2) 0.0290(18) 0.068(3) -0.0009(14) 0.005(2) -0.0031(18)
    C9 0.0358(17) 0.0277(16) 0.0399(19) 0.0020(12) 0.0015(15) 0.0014(16)
    C10 0.058(3) 0.035(2) 0.038(2) -0.0045(18) -0.0006(18) 0.0050(17)
    C11 0.056(2) 0.038(2) 0.039(2) -0.0060(18) -0.0025(18) -0.0039(17)
    C12 0.0395(17) 0.0273(16) 0.045(2) 0.0006(13) 0.0045(17) 0.0003(17)
    C13 0.069(3) 0.039(2) 0.046(2) -0.004(2) -0.006(2) 0.0098(18)
    C14 0.065(3) 0.041(2) 0.041(2) -0.007(2) -0.009(2) 0.0037(18)
    N1 0.0446(16) 0.0288(14) 0.055(2) -0.0015(11) 0.0023(16) 0.0018(15)
    N2 0.0437(15) 0.0280(13) 0.0493(19) 0.0012(12) 0.0009(15) 0.0017(14)
    N3 0.0564(19) 0.0302(16) 0.058(2) -0.0046(14) 0.0018(19) 0.0012(18)
    O1 0.119(3) 0.041(2) 0.071(2) -0.022(2) -0.004(2) -0.0088(18)
    O2 0.142(4) 0.044(2) 0.074(3) -0.028(2) -0.011(2) 0.0190(19)
    Cl1 0.0508(6) 0.0360(5) 0.1362(12) -0.0104(4) 0.0112(8) -0.0047(7)
    Cl2 0.0438(5) 0.0440(6) 0.1260(13) 0.0068(4) 0.0004(7) -0.0025(7)
    Br1 0.0781(3) 0.0554(3) 0.1093(5) 0.0306(2) 0.0097(4) 0.0087(4)
_geom_special_details
;
 All esds (except the esd in the dihedral angle between two l.s. planes)
 are estimated using the full covariance matrix.  The cell esds are taken
 into account individually in the estimation of esds in distances, angles
 and torsion angles; correlations between esds in cell parameters are only
 used when they are defined by crystal symmetry.  An approximate (isotropic)
 treatment of cell esds is used for estimating esds involving l.s. planes.
;
loop_
    _geom_bond_atom_site_label_1
    _geom_bond_atom_site_label_2
    _geom_bond_site_symmetry_2
    _geom_bond_distance
    _geom_bond_publ_flag
    C1 C2 . 1.384(5) ?
    C1 C6 . 1.385(6) ?
    C1 N1 . 1.434(4) ?
    C2 C3 . 1.386(6) ?
    C2 H2 . 0.9300 ?
    C3 C4 . 1.361(6) ?
    C3 H3 . 0.9300 ?
    C4 C5 . 1.377(6) ?
    C4 Br1 . 1.893(4) ?
    C5 C6 . 1.384(6) ?
    C5 H5 . 0.9300 ?
    C6 H6 . 0.9300 ?
    C7 C8 . 1.338(5) ?
    C7 N2 . 1.407(4) ?
    C7 C9 . 1.493(4) ?
    C8 Cl2 . 1.705(4) ?
    C8 Cl1 . 1.710(4) ?
    C9 C14 . 1.376(6) ?
    C9 C10 . 1.384(6) ?
    C10 C11 . 1.378(6) ?
    C10 H10 . 0.9300 ?
    C11 C12 . 1.371(6) ?
    C11 H11 . 0.9300 ?
    C12 C13 . 1.361(6) ?
    C12 N3 . 1.470(4) ?
    C13 C14 . 1.387(6) ?
    C13 H13 . 0.9300 ?
    C14 H14 . 0.9300 ?
    N1 N2 . 1.257(4) ?
    N3 O2 . 1.209(5) ?
    N3 O1 . 1.214(5) ?
loop_
    _geom_angle_atom_site_label_1
    _geom_angle_atom_site_label_2
    _geom_angle_atom_site_label_3
    _geom_angle_site_symmetry_1
    _geom_angle_site_symmetry_3
    _geom_angle
    _geom_angle_publ_flag
    C2 C1 C6 . . 120.0(4) ?
    C2 C1 N1 . . 123.3(3) ?
    C6 C1 N1 . . 116.7(3) ?
    C1 C2 C3 . . 120.1(4) ?
    C1 C2 H2 . . 120.0 ?
    C3 C2 H2 . . 120.0 ?
    C4 C3 C2 . . 119.1(4) ?
    C4 C3 H3 . . 120.4 ?
    C2 C3 H3 . . 120.4 ?
    C3 C4 C5 . . 121.9(4) ?
    C3 C4 Br1 . . 119.0(3) ?
    C5 C4 Br1 . . 119.1(3) ?
    C4 C5 C6 . . 119.1(4) ?
    C4 C5 H5 . . 120.4 ?
    C6 C5 H5 . . 120.4 ?
    C5 C6 C1 . . 119.8(4) ?
    C5 C6 H6 . . 120.1 ?
    C1 C6 H6 . . 120.1 ?
    C8 C7 N2 . . 115.7(3) ?
    C8 C7 C9 . . 122.2(3) ?
    N2 C7 C9 . . 122.2(3) ?
    C7 C8 Cl2 . . 123.3(3) ?
    C7 C8 Cl1 . . 122.8(3) ?
    Cl2 C8 Cl1 . . 113.8(2) ?
    C14 C9 C10 . . 119.7(3) ?
    C14 C9 C7 . . 120.1(3) ?
    C10 C9 C7 . . 120.2(3) ?
    C11 C10 C9 . . 120.3(4) ?
    C11 C10 H10 . . 119.8 ?
    C9 C10 H10 . . 119.8 ?
    C12 C11 C10 . . 118.7(4) ?
    C12 C11 H11 . . 120.6 ?
    C10 C11 H11 . . 120.6 ?
    C13 C12 C11 . . 122.2(3) ?
    C13 C12 N3 . . 118.8(4) ?
    C11 C12 N3 . . 119.0(4) ?
    C12 C13 C14 . . 118.8(4) ?
    C12 C13 H13 . . 120.6 ?
    C14 C13 H13 . . 120.6 ?
    C9 C14 C13 . . 120.3(4) ?
    C9 C14 H14 . . 119.9 ?
    C13 C14 H14 . . 119.9 ?
    N2 N1 C1 . . 112.3(3) ?
    N1 N2 C7 . . 115.5(3) ?
    O2 N3 O1 . . 122.7(3) ?
    O2 N3 C12 . . 118.8(4) ?
    O1 N3 C12 . . 118.5(4) ?
loop_
    _geom_torsion_atom_site_label_1
    _geom_torsion_atom_site_label_2
    _geom_torsion_atom_site_label_3
    _geom_torsion_atom_site_label_4
    _geom_torsion_site_symmetry_1
    _geom_torsion_site_symmetry_2
    _geom_torsion_site_symmetry_3
    _geom_torsion_site_symmetry_4
    _geom_torsion
    _geom_torsion_publ_flag
    C6 C1 C2 C3 . . . . -1.5(7) ?
    N1 C1 C2 C3 . . . . 178.2(4) ?
    C1 C2 C3 C4 . . . . 1.0(7) ?
    C2 C3 C4 C5 . . . . 1.1(8) ?
    C2 C3 C4 Br1 . . . . 179.5(4) ?
    C3 C4 C5 C6 . . . . -2.7(8) ?
    Br1 C4 C5 C6 . . . . 179.0(4) ?
    C4 C5 C6 C1 . . . . 2.1(8) ?
    C2 C1 C6 C5 . . . . 0.0(7) ?
    N1 C1 C6 C5 . . . . -179.8(4) ?
    N2 C7 C8 Cl2 . . . . 179.2(3) ?
    C9 C7 C8 Cl2 . . . . -1.9(7) ?
    N2 C7 C8 Cl1 . . . . 1.8(6) ?
    C9 C7 C8 Cl1 . . . . -179.4(3) ?
    C8 C7 C9 C14 . . . . -70.7(6) ?
    N2 C7 C9 C14 . . . . 108.1(5) ?
    C8 C7 C9 C10 . . . . 109.3(5) ?
    N2 C7 C9 C10 . . . . -71.9(5) ?
    C14 C9 C10 C11 . . . . 1.7(7) ?
    C7 C9 C10 C11 . . . . -178.3(4) ?
    C9 C10 C11 C12 . . . . -0.9(7) ?
    C10 C11 C12 C13 . . . . -0.4(7) ?
    C10 C11 C12 N3 . . . . 178.4(4) ?
    C11 C12 C13 C14 . . . . 1.0(7) ?
    N3 C12 C13 C14 . . . . -177.9(4) ?
    C10 C9 C14 C13 . . . . -1.2(7) ?
    C7 C9 C14 C13 . . . . 178.8(4) ?
    C12 C13 C14 C9 . . . . -0.1(7) ?
    C2 C1 N1 N2 . . . . 18.3(6) ?
    C6 C1 N1 N2 . . . . -161.9(4) ?
    C1 N1 N2 C7 . . . . -179.1(3) ?
    C8 C7 N2 N1 . . . . -175.4(4) ?
    C9 C7 N2 N1 . . . . 5.7(5) ?
    C13 C12 N3 O2 . . . . -9.3(6) ?
    C11 C12 N3 O2 . . . . 171.8(5) ?
    C13 C12 N3 O1 . . . . 171.9(5) ?
    C11 C12 N3 O1 . . . . -7.0(6) ?
loop_
    _geom_hbond_atom_site_label_D
    _geom_hbond_atom_site_label_H
    _geom_hbond_atom_site_label_A
    _geom_hbond_site_symmetry_A
    _geom_hbond_distance_DH
    _geom_hbond_distance_HA
    _geom_hbond_distance_DA
    _geom_hbond_angle_DHA
    _geom_hbond_publ_flag
    C6 H6 Cl2 4_565 0.93 2.92 3.593(5) 130.7 yes
    C8 Cl2 Cg2 4_465 1.705(4) 3.656(2) 4.710(5) 118.31(5) yes
_shelx_space_group_comment
;
The symmetry employed for this shelxl refinement is uniquely defined
by the following loop, which should always be used as a source of
symmetry information in preference to the above space-group names.
They are only intended as comments.
;
_shelx_estimated_absorpt_T_min     ?
_shelx_estimated_absorpt_T_max     ?
_shelx_hkl_file
;
   0   0  -1   56.29    4.40
   0   0   1   51.19    4.30
   0   0   3   -0.60    2.00
   0   0  -3   -0.90    2.10
   0   0   3   -0.10    2.10
   0   0   3    0.90    1.90
   0   0  -3   -0.50    2.10
   0   0   4 5773.42  472.25
   0   0   4 5819.12  472.35
   0   0  -4 6851.81  472.45
   0   0   4 6445.26  472.35
   0   0  -4 6114.69  472.35
   0   0  -5   -2.10    3.20
   0   0   5    1.60    3.10
   0   0   5    0.00    3.30
   0   0  -5   -4.40    3.40
   0   0   5    5.30    2.80
   0   0  -6 1909.81  134.49
   0   0   6 1628.64  134.19
   0   0   6 1824.42  134.39
   0   0   6 1663.53  134.39
   0   0   7    0.50    3.90
   0   0   7    7.60    4.90
   0   0  -7    2.90    5.30
   0   0   7    3.40    4.70
   0   0  -7   -4.70    4.60
   0   0  -8  639.94   43.70
   0   0   8  552.24   43.40
   0   0   8  491.45   42.70
   0   0  -8  556.94   44.00
   0   0   8  490.35   43.20
   0   0   9   -6.70    6.80
   0   0   9   -1.20    6.70
   0   0   9    3.00    5.60
   0   0  -9    1.80    7.60
   0   0  -9    2.60    9.50
   0   0  10   -1.10    7.90
   0   0  10   -2.40    6.20
   0   0 -10    8.90    8.90
   0   0  10   -7.60    7.80
   0  -1  -1  592.54   43.50
   0  -1  -1  580.34   43.50
   0   1  -1  581.34   43.40
   0   1  -1  523.15   43.40
   0  -1   2    0.20    1.30
   0   1   2    2.20    1.80
   0   1   2    0.00    1.70
   0   1  -2    1.80    1.50
   0  -1   2    0.20    0.90
   0   1  -2    1.00    1.40
   0  -1  -2    0.60    1.60
   0  -1   2    0.40    1.40
   0   1   3 2433.56  186.98
   0  -1  -3 2329.87  186.88
   0   1  -3 2025.50  186.88
   0   1   3 2418.96  186.88
   0   1  -3 2264.87  186.88
   0  -1   3 2748.63  186.88
   0  -1   3 2443.76  186.88
   0   1   3 2755.62  186.98
   0  -1   3 2642.04  186.78
   0   1   4   -2.80    3.00
   0   1  -4    2.20    2.70
   0   1   4   -1.80    2.70
   0  -1   4    0.90    2.10
   0  -1   4   -0.50    2.50
   0  -1  -4   -0.60    2.90
   0  -1  -4    2.50    2.90
   0   1  -4   -1.30    2.70
   0   1   4   -0.50    2.70
   0   1   5 1688.23  120.59
   0  -1   5 1666.63  120.49
   0  -1  -5 1569.14  120.59
   0   1  -5 1336.17  120.49
   0  -1   5 1630.64  120.29
   0   1  -5 1560.54  120.59
   0   1  -6   -0.90    4.00
   0  -1   6   -2.80    3.70
   0  -1   6   -3.00    3.70
   0  -1  -6    2.00    4.60
   0   1   6   -3.50    4.00
   0   1   6   -0.70    3.80
   0  -1  -6   -6.20    4.00
   0  -1   6   -3.00    3.00
   0   1  -6    0.80    4.30
   0   1  -7  734.93   55.99
   0  -1  -7  620.74   55.99
   0   1   7  817.32   55.89
   0  -1   7  715.33   55.29
   0  -1  -7  707.43   55.89
   0   1   7  718.43   55.59
   0   1  -7  594.04   55.79
   0  -1   7  805.82   55.69
   0   1   7  726.53   55.89
   0  -1   7  710.33   55.59
   0  -1  -8   -0.70    5.80
   0   1   8   -5.80    4.90
   0  -1   8  -10.80    4.20
   0   1   8  -10.40    5.50
   0   1  -8    4.20    6.50
   0   1  -8    9.00    6.40
   0  -1   8    2.90    5.30
   0  -1   8    5.20    5.60
   0   1   8    4.90    5.80
   0  -1  -8   -3.00    6.20
   0  -1  -9   64.19   10.70
   0   1  -9   49.50   11.40
   0   1   9   76.29    8.90
   0  -1   9   75.59    8.40
   0  -1   9   87.19    9.60
   0   1   9   93.29   10.00
   0   1   9   82.09   10.30
   0   1  -9   72.79   10.10
   0  -1  -9   67.89   11.70
   0  -1   9   81.99    9.50
   0  -1  10    2.90    7.50
   0   1  10    9.90    7.00
   0   1  10    8.60    8.40
   0  -1  10    0.00    6.10
   0  -1  10    9.60    7.90
   0   1  10   -3.20    8.50
   0  -1 -10   -6.20    9.00
   0   1 -10    0.00    9.10
   0   2   1    3.20    1.20
   0   2   1    3.70    1.20
   0  -2  -1    4.00    1.20
   0   2   1    3.50    1.60
   0  -2  -1    5.10    1.30
   0   2   2  884.21   74.49
   0   2  -2 1072.69   74.39
   0  -2  -2  938.61   74.49
   0  -2   2  953.50   74.29
   0  -2  -2 1039.60   74.49
   0   2  -2 1050.39   74.39
   0   2   2  995.00   74.49
   0   2   2  863.91   74.49
   0   2   3   -2.90    2.20
   0   2  -3    2.50    1.90
   0   2   3    2.20    2.40
   0  -2   3   -1.70    1.70
   0  -2   3    0.10    1.70
   0   2  -3   -1.70    1.90
   0  -2  -3   -0.80    2.20
   0  -2  -3    2.90    2.50
   0   2   3   -0.90    2.30
   0  -2  -4  730.73   50.39
   0   2  -4  600.34   50.19
   0   2   4  671.73   50.39
   0  -2   4  671.53   49.80
   0   2   4  613.14   50.29
   0  -2   4  602.14   49.99
   0  -2  -4  636.44   50.39
   0   2   4  594.14   50.29
   0  -2   4  658.03   50.09
   0   2  -4  741.63   50.19
   0   2   5   -1.40    3.30
   0   2  -5    1.80    3.30
   0   2   5   -0.70    3.40
   0  -2  -5    1.80    3.70
   0   2  -5   -1.30    3.30
   0  -2   5    2.80    2.80
   0  -2   5   -1.50    2.70
   0   2   5    3.90    3.30
   0  -2   5   -3.10    2.10
   0  -2  -5   -4.20    3.40
   0   2   6  265.97   22.40
   0  -2  -6  244.88   22.60
   0   2  -6  231.58   22.20
   0  -2   6  263.57   21.80
   0   2   6  291.17   22.40
   0   2   6  267.67   22.20
   0  -2   6  303.77   21.80
   0   2  -6  277.77   22.20
   0   2   7   -3.30    5.10
   0   2  -7   -0.70    5.10
   0  -2  -7   -4.40    5.50
   0  -2  -7   -3.30    4.70
   0  -2   7   -2.10    4.10
   0   2   7   -2.80    5.40
   0  -2   7    2.30    3.40
   0   2  -7   -7.40    5.20
   0  -2   7   -7.50    4.10
   0   2   7   -2.30    4.40
   0  -2  -8   60.09    9.50
   0  -2   8   85.79    8.50
   0   2   8   68.89    9.10
   0   2   8   76.79    8.60
   0   2   8   83.49    8.90
   0  -2  -8   70.69    9.00
   0   2  -8   74.99    9.00
   0  -2   8   82.49    9.20
   0  -2   8   80.49    8.30
   0   2  -8   54.69    8.90
   0  -2  -9   -3.90    9.80
   0   2  -9    5.30    7.30
   0   2   9    1.20    6.30
   0   2   9    8.70    7.30
   0   2   9   -2.90    6.80
   0  -2   9   -2.30    4.50
   0   2  -9    5.40    9.40
   0  -2   9   -0.70    5.90
   0  -2   9   -5.20    6.50
   0  -2  10   14.80    7.60
   0   2 -10   13.80    9.30
   0   2  10   17.90    8.40
   0   2  10   21.00    7.50
   0   2  10    6.40    9.90
   0  -2 -10   14.50    9.20
   0  -2  10   16.70    6.60
   0   3   0    3.10    1.70
   0   3   1 2377.56  171.08
   0  -3  -1 2124.39  171.08
   0   3   1 2212.58  171.18
   0  -3  -1 2144.89  171.08
   0   3   1 2369.06  171.08
   0   3  -2   -0.10    1.00
   0   3   2   -1.00    1.80
   0   3   2   -1.20    1.80
   0   3   2   -0.30    2.20
   0  -3  -2    1.90    1.80
   0  -3  -2    1.40    1.80
   0   3   3 4031.00  288.27
   0  -3  -3 3484.75  288.27
   0   3  -3 3858.81  288.17
   0   3   3 3573.74  288.27
   0   3   3 3545.15  288.37
   0   3  -3 3943.91  288.17
   0  -3  -3 4039.30  288.27
   0  -3   4   -0.50    1.90
   0   3  -4    1.50    2.50
   0  -3  -4   -3.90    2.90
   0   3   4   -0.30    3.00
   0  -3  -4   -0.50    3.00
   0   3   4    0.70    3.00
   0   3   4   -0.60    3.30
   0  -3   4   -1.30    1.80
   0   3  -4   -3.60    2.90
   0  -3  -5 1725.53  135.09
   0   3   5 1868.91  135.19
   0  -3   5 1629.94  134.69
   0   3   5 1656.53  134.99
   0   3  -5 1960.90  134.89
   0   3  -5 1687.03  134.89
   0   3   5 1641.64  134.99
   0  -3  -5 1912.21  135.09
   0  -3   5 1802.72  134.69
   0   3  -6   -1.60    4.00
   0   3   6   -4.60    4.50
   0  -3   6    1.60    3.20
   0   3   6   -4.80    4.00
   0   3  -6   -0.70    4.10
   0  -3  -6   -2.00    4.50
   0   3   6    0.90    4.40
   0  -3  -6   -0.70    4.40
   0  -3   6    3.10    2.90
   0  -3  -7  494.05   35.20
   0   3   7  417.06   34.90
   0   3   7  403.66   35.10
   0   3  -7  405.96   34.90
   0  -3  -7  441.76   35.50
   0  -3   7  432.36   34.10
   0  -3   7  404.56   34.10
   0   3  -7  485.35   35.00
   0   3   7  429.76   35.10
   0   3  -8    3.80    6.30
   0   3   8    0.30    6.30
   0  -3   8   -0.90    4.50
   0   3   8   -0.40    6.20
   0  -3  -8   -4.70    6.20
   0   3   8   -4.00    5.70
   0  -3  -8    4.20    6.80
   0   3  -8   -6.90    6.00
   0  -3   8    1.60    4.50
   0   3  -9   62.09   11.50
   0   3  -9   51.79    9.40
   0   3   9   58.29    8.70
   0  -3  -9   51.89   12.20
   0   3   9   58.99    9.20
   0  -3   9   51.29    7.50
   0  -3   9   61.49    7.30
   0   3   9   71.09   10.10
   0   3  10   -0.90    8.60
   0   3  10   -2.40    7.60
   0  -3  10    0.80    6.60
   0  -3  10   -0.40    6.20
   0  -3 -10   -3.60    9.40
   0   3 -10   -1.90    8.80
   0   4   0 5657.83  430.96
   0   4  -1    0.30    1.60
   0   4   1    0.50    1.50
   0   4   1    1.50    1.60
   0  -4  -1    2.60    1.30
   0  -4  -1    0.90    1.20
   0   4   1   -0.60    2.20
   0   4   2 6723.63  536.65
   0  -4  -2 7557.84  536.65
   0   4   2 6858.31  536.75
   0  -4  -3   -0.30    2.60
   0   4   3   -0.40    2.60
   0   4   3    0.00    3.10
   0   4  -3   -0.30    1.70
   0   4  -3    0.40    1.80
   0   4   3    0.70    2.70
   0  -4  -3    2.40    2.60
   0  -4  -4 3019.30  230.58
   0   4  -4 2994.50  230.28
   0   4   4 2667.73  230.58
   0   4  -4 3385.16  230.38
   0   4   4 2670.83  230.48
   0  -4  -4 3400.96  230.58
   0   4   4 3010.60  230.58
   0   4   5    3.70    3.80
   0  -4  -5    2.00    3.80
   0   4   5    1.70    3.60
   0   4  -5    3.60    3.40
   0   4   5   -1.30    3.80
   0  -4  -5    2.40    4.40
   0   4  -5   -2.50    3.20
   0  -4  -6  135.69   14.40
   0   4   6  135.89   14.50
   0   4  -6  136.69   13.70
   0  -4  -6  175.78   14.50
   0   4   6  135.49   14.30
   0   4   6  161.38   14.10
   0   4  -7    7.30    5.10
   0   4  -7   -5.30    5.10
   0  -4   7    2.00    3.10
   0   4   7    5.10    5.50
   0  -4  -7    6.00    5.40
   0   4   7    0.90    5.00
   0  -4  -7   -0.70    5.70
   0   4   7    1.30    5.50
   0  -4  -8   40.70    8.40
   0   4   8   61.49    8.30
   0   4  -8   50.79    7.70
   0  -4  -8   41.20    8.30
   0   4   8   56.59    8.20
   0   4  -8   36.60    7.70
   0  -4   8   51.09    5.50
   0   4   8   53.49    7.80
   0  -4   8   51.59    5.80
   0   4   9   -4.80    7.30
   0   4  -9   -9.10    7.00
   0   4  -9  -14.30    9.60
   0  -4  -9    0.70    8.60
   0   4   9  -23.20    8.00
   0   4 -10  -14.30    8.90
   0  -4 -10   -4.80    9.60
   0   4  10    3.60    8.50
   0   4  10    2.90    9.30
   0   5   0   -2.60    2.20
   0   5   1  783.92   58.29
   0   5   1  711.53   58.59
   0   5   1  787.42   58.29
   0   5   2   -3.70    2.90
   0   5   2   -2.40    2.00
   0  -5  -2   -3.20    2.00
   0  -5  -2   -1.20    2.10
   0   5  -2    1.10    1.90
   0   5   2   -1.50    2.20
   0  -5  -3 1140.19   92.09
   0   5   3 1359.36   92.49
   0   5  -3 1096.19   91.79
   0   5  -3 1068.09   91.79
   0   5   3 1373.46   92.29
   0  -5  -4   -2.70    3.20
   0  -5  -4    1.30    3.40
   0   5   4   -1.40    3.40
   0   5   4   -1.50    3.10
   0   5   4   -6.40    4.00
   0   5  -4   -3.80    2.40
   0   5  -4   -2.60    2.40
   0   5   5  571.54   39.50
   0   5  -5  493.75   38.70
   0   5  -5  431.26   38.70
   0   5   5  565.84   39.40
   0  -5  -5  441.66   39.20
   0   5  -6    3.50    4.60
   0   5   6   -1.00    4.70
   0   5   6   -5.30    4.90
   0  -5  -6    0.90    4.50
   0   5  -6   -4.90    4.20
   0   5   6    1.00    4.90
   0  -5  -6    0.10    4.90
   0   5   7   91.69    9.00
   0   5  -7   65.19    8.30
   0   5  -7   75.89    8.50
   0   5   7   84.39    9.20
   0  -5  -7   76.19    8.80
   0   5   7   79.29    9.20
   0  -5  -7   68.19    9.10
   0  -5  -8   -2.50    6.70
   0   5  -8   -5.40    5.80
   0   5   8    8.20    7.10
   0  -5  -8   -2.30    7.00
   0   5   8   -9.40    6.80
   0   5   8   -3.90    6.80
   0   5  -8   10.50    6.20
   0   5  -9    7.60    7.50
   0   5   9   11.50    8.40
   0   5  -9   27.10   10.20
   0   5   9    8.00    8.10
   0  -5  -9   19.60    8.90
   0   5  10   -5.10    8.70
   0   5 -10  -18.40    8.40
   0  -5 -10    2.30   10.40
   0   5  10    6.30    9.60
   0   6   0 6584.54  501.65
   0   6   1    0.80    1.90
   0   6   1    0.00    3.00
   0   6  -1    2.00    2.40
   0   6   1    1.80    2.00
   0   6   2 1945.21  137.59
   0  -6  -2 1910.61  137.49
   0   6   2 1734.63  137.89
   0   6  -2 1731.13  137.49
   0   6   2 1746.93  137.59
   0  -6  -2 1745.93  137.49
   0  -6  -3    1.20    2.70
   0   6   3    0.90    2.80
   0   6   3   -4.60    3.80
   0   6   3   -1.40    3.00
   0   6  -3   -0.10    1.90
   0  -6  -3   -0.40    2.70
   0  -6  -4  450.25   36.20
   0   6   4  498.45   36.40
   0   6   4  499.95   36.50
   0   6  -4  448.76   35.70
   0  -6  -4  399.86   36.10
   0   6   4  486.45   36.70
   0   6  -5   -0.50    3.10
   0   6   5    6.10    5.00
   0   6   5    1.30    4.30
   0  -6  -5   -6.40    6.50
   0   6  -5   -3.10    3.30
   0  -6  -5    1.50    4.50
   0   6   5   -2.70    4.10
   0   6   6   62.59    8.40
   0   6  -6   93.39    9.60
   0   6  -6   79.39    9.50
   0   6   6   76.29    8.10
   0  -6  -6   81.79    8.50
   0   6   6   52.99    8.60
   0  -6  -6   93.19   11.10
   0   6  -7   -1.80    5.20
   0   6   7    7.00    6.60
   0  -6  -7    6.50    6.70
   0   6   7   -2.20    5.80
   0   6  -7   -6.20    5.20
   0   6   7    4.40    5.50
   0  -6  -7   -5.10    5.60
   0   6   8  -18.10    6.80
   0  -6  -8    5.20    7.80
   0   6  -8   11.00    6.70
   0  -6  -8    5.90    6.90
   0   6   8   -4.30    7.40
   0   6   8    7.70    7.20
   0   6  -8    0.60    6.10
   0   6   9    2.90    8.30
   0   6  -9   -1.20    7.40
   0  -6  -9  -10.70    8.70
   0   6  -9    1.50   11.00
   0   6   9    1.80    8.50
   0  -6 -10   -7.10   10.50
   0   6  10    2.20    9.40
   0   6 -10   -8.50    8.40
   0   6  10   -1.20    9.60
   0   7   0    1.00    3.10
   0   7   1 2651.83  212.88
   0   7  -1 2801.32  212.78
   0   7   1 2912.11  212.58
   0   7   2    1.30    2.70
   0  -7  -2    1.50    2.00
   0   7   2   -0.60    2.60
   0   7   2    1.40    3.80
   0   7  -2   -0.50    2.70
   0  -7  -3  561.44   47.10
   0   7   3  639.74   47.40
   0   7   3  637.74   47.80
   0  -7  -4   -0.60    3.50
   0   7   4   -0.70    3.60
   0   7  -4   -0.90    2.40
   0  -7  -4   -0.10    3.50
   0   7   4   -3.80    3.80
   0   7   4    2.50    4.50
   0   7  -4   -3.10    2.50
   0   7   5  466.75   34.30
   0   7  -5  430.46   33.40
   0   7  -5  371.26   33.40
   0   7   5  484.25   34.90
   0  -7  -5  430.66   34.40
   0  -7  -5  401.56   34.20
   0   7  -6   -1.40    4.00
   0   7   6   -1.30    5.30
   0   7  -6    6.70    4.50
   0  -7  -6   -3.80    5.60
   0   7   6   -0.40    4.90
   0  -7  -6    1.60    5.20
   0   7   6   -7.00    5.80
   0   7  -7   42.80    6.60
   0   7   7   33.50    7.90
   0   7   7   40.80    7.40
   0  -7  -7   37.00    7.50
   0  -7  -7   27.10    6.90
   0   7   7   31.60    7.40
   0   7  -7   26.70    6.00
   0  -7  -8   -5.60    7.40
   0   7   8    6.70    9.80
   0   7  -8    6.30    6.70
   0   7  -8   -5.60    6.20
   0  -7  -8   -4.20    7.40
   0   7   8    0.10    7.70
   0   7  -9    2.90   11.40
   0  -7  -9    1.10    9.40
   0   7  -9    1.70    7.60
   0   7   9   -4.10   19.20
   0   7   9    1.90    8.90
   0   8   0 1771.62  135.59
   0   8  -1   -1.00    3.10
   0   8   1   -0.40    2.20
   0   8   1   -0.20    2.30
   0   8   1    0.30    4.10
   0   8   2 2141.49  154.48
   0   8  -2 2054.99  154.58
   0   8   2 1915.41  154.48
   0   8   2 1982.00  154.88
   0   8  -3    0.00    2.80
   0  -8  -3   -2.00    2.80
   0   8   3   -4.60    3.20
   0   8   3   -2.80    4.50
   0   8   3   -1.00    3.40
   0  -8  -3    0.50    2.90
   0   8   4  672.43   58.59
   0  -8  -4  813.82   57.89
   0   8   4  692.53   58.19
   0   8   4  753.82   58.09
   0  -8  -4  751.72   57.89
   0   8  -4  799.82   57.39
   0  -8  -5   -5.00    4.40
   0   8  -5   -1.10    3.40
   0  -8  -5   -2.80    4.60
   0   8  -5    0.00    3.50
   0   8   5   -3.00    4.90
   0   8   5   -2.80    4.70
   0   8   5   -1.00    5.80
   0   8  -6  172.68   14.80
   0  -8  -6  149.39   16.30
   0   8   6  147.59   16.60
   0   8  -6  141.09   14.70
   0   8   6  159.18   16.00
   0   8   6  176.08   18.00
   0  -8  -6  183.28   16.10
   0  -8  -7   -3.10    6.80
   0   8   7   -0.40    7.60
   0   8   7    0.40    6.70
   0   8  -7   -3.60    5.20
   0   8   7    9.70    7.30
   0   8  -7   -6.50    5.50
   0  -8  -7   -4.30    6.40
   0  -8  -8   52.59    9.40
   0   8   8   48.30    9.40
   0  -8  -8   58.59    9.50
   0   8   8   42.00   10.20
   0   8  -8   52.19    7.80
   0   8  -8   47.80    8.60
   0   8  -9    9.00   12.70
   0   8   9   12.90    9.80
   0   8   9  -10.10    9.00
   0  -8  -9   -5.10    9.40
   0   8  -9   -7.60    8.20
   0   9   0   -5.10    4.10
   0   9   1  136.09   11.40
   0   9   1  132.69   13.40
   0   9   1  133.69   11.40
   0   9   2   -7.60    4.80
   0   9   2   -2.00    3.10
   0   9  -2   -2.00    3.50
   0   9   2   -5.50    3.20
   0  -9  -3  433.06   31.80
   0  -9  -3  406.76   32.30
   0   9  -3  389.76   32.10
   0   9   4   -7.00    6.00
   0   9   4   -3.30    4.50
   0   9   4    0.60    4.40
   0  -9  -4    2.60    4.00
   0  -9  -4    1.90    3.70
   0   9  -4   -2.00    4.20
   0   9  -5  404.56   37.00
   0   9   5  510.05   38.40
   0   9   5  513.15   39.30
   0  -9  -5  483.95   37.80
   0   9  -5  482.95   37.20
   0  -9  -5  449.16   37.90
   0   9   5  521.85   38.10
   0  -9  -6    4.60    5.90
   0   9   6   -5.50    6.90
   0   9   6   -5.20    6.00
   0   9  -6    3.80    4.40
   0  -9  -6   -2.80    5.30
   0   9  -6    0.30    4.40
   0   9   6   -4.60    5.60
   0   9   7  101.79   12.50
   0   9   7  124.89   13.90
   0  -9  -7  112.79   12.40
   0   9  -7  123.79   13.70
   0  -9  -7  141.89   15.60
   0   9  -7  142.19   13.80
   0   9   7   99.59   13.30
   0   9   8   -3.60    8.30
   0   9  -8   -1.70    6.20
   0   9   8    6.90    9.60
   0   9  -8   -3.80    7.70
   0  -9  -8   -5.80    8.30
   0  -9  -8   -1.20    8.20
   0   9  -9   59.19   14.70
   0   9   9   41.20   10.40
   0   9  -9   48.00    9.50
   0   9   9   50.29   11.50
   0  -9  -9   40.20   11.10
   0  10   0   38.70    4.80
   0  10   0   32.60    6.00
   0  10   1   -1.10    2.90
   0  10   1    4.30    4.80
   0  10  -1    0.30    4.30
   0  10   1   -4.50    2.70
   0  10   2  488.35   41.00
   0  10  -2  594.54   41.40
   0  10   2  492.35   42.10
   0  10   2  530.65   41.00
   0  10   3    3.50    6.00
   0  10  -3   -1.70    3.70
   0  10   3   -3.90    4.10
   0  10   3   -2.60    3.70
   0  10   4  521.15   45.60
   0  10  -4  626.74   43.70
   0  10   4  483.85   44.40
   0  10   4  537.85   44.50
   0 -10  -4  628.14   44.00
   0  10   5   -0.90    7.20
   0  10   5   -5.50    5.50
   0 -10  -5    0.60    4.50
   0  10   5  -12.40    5.30
   0 -10  -5   -3.80    4.90
   0  10  -5    3.10    3.50
   0  10  -5   -0.30    3.40
   0  10   6   33.00    8.90
   0  10   6   21.30    7.20
   0  10  -6   29.80    5.30
   0 -10  -6   33.70    6.60
   0  10  -6   25.20    5.10
   0 -10  -6   26.80    6.50
   0  10   6   38.30    7.40
   0  10  -7    5.50    6.00
   0 -10  -7    5.30    7.40
   0 -10  -7    2.10    6.90
   0  10  -7    1.70    5.60
   0  10   7    4.20   12.70
   0  10   7   -3.90    8.70
   0  10  -8   11.00    7.20
   0 -10  -8   28.40    8.10
   0  10   8   10.50    8.60
   0  10  -8    6.00    8.60
   0  10   8   24.70   10.00
   0 -10  -8    6.70    8.70
   0  11   0   -1.50    2.70
   0  11   0   -2.10    5.30
   0  11   0   -1.20    2.50
   0  11   1 1880.31  135.99
   0  11   1 1681.93  135.99
   0  11  -1 1782.32  136.59
   0  11   1 1776.42  136.79
   0  11  -2    1.00    4.80
   0  11   2   -4.50    3.60
   0  11   2    3.70    6.20
   0  11   2   -3.20    3.90
   0  11  -3  725.53   55.69
   0  11   3  686.63   55.89
   0  11   3  744.93   55.79
   0  11   3  715.83   57.09
   0  11   4    1.00    5.20
   0  11  -4   -8.20    3.80
   0  11   4    1.90    6.90
   0  11   4   -5.60    4.90
   0 -11  -5   22.30    5.00
   0  11   5    1.20    6.20
   0  11   5    9.60    8.10
   0  11   5    9.40    6.20
   0 -11  -6   -6.80    5.80
   0  11  -6    1.40    4.90
   0  11  -6    1.70    4.60
   0  11   6   -8.90    8.90
   0  11   6    6.90    9.20
   0  11   6   -5.20    6.60
   0  11   7   22.30   10.20
   0  11  -7    2.70    5.70
   0 -11  -7    2.30    7.50
   0  11  -7   10.20    7.00
   0 -11  -7    7.00    7.50
   0  11   7    4.70    7.90
   0  11  -8   -2.30    6.90
   0  11  -8   -9.80    9.60
   0 -11  -8   -1.10    9.00
   0  11   8    3.70    8.60
   0 -11  -8   -3.10    8.60
   0  11   8   12.70   10.80
   0  12   0 1111.09   82.09
   0  12   0 1084.19   83.29
   0  12   0 1024.70   82.09
   0  12   1   -1.20    3.50
   0  12  -1   -0.40    5.50
   0  12   1    1.90    3.50
   0  12   1    5.90    6.20
   0  12  -2  490.05   35.20
   0  12   2  396.06   34.90
   0  12   2  419.96   34.60
   0  12   2  447.76   36.50
   0  12  -3    1.10    4.40
   0  12   3    2.30    4.90
   0  12   3   -0.10    4.90
   0  12   3    2.60    7.30
   0  12  -4  167.48   14.50
   0  12   4  157.08   15.80
   0  12   4  159.68   16.30
   0  12   4  157.38   19.70
   0  12   5    2.20    6.50
   0  12   5    5.20    9.50
   0  12   5    1.30    7.20
   0  12   6   57.39   11.70
   0 -12  -6   77.79    8.80
   0  12   6   67.69   10.40
   0  12  -6   96.79   11.10
   0  12  -6   91.49   10.30
   0  12  -7   -4.30    7.10
   0 -12  -7   -4.30    6.80
   0  12  -7    1.90    5.50
   0  12   7  -15.70    7.90
   0  12   7    2.90   10.40
   0 -12  -7   -3.80    7.10
   0  13   0   -1.20    3.40
   0  13   0   -4.40    6.10
   0  13   0    2.30    3.30
   0  13   1   -2.70    6.10
   0  13   1   -6.90    3.90
   0  13   1    0.10    4.00
   0  13  -1    5.90    6.00
   0  13   2   -4.20    4.30
   0  13   2   -2.60    4.70
   0  13   2   -3.70    7.20
   0  13  -2    3.50    5.80
   0  13   3    7.80    8.20
   0  13   3    3.70    5.20
   0  13   3   -2.30    5.10
   0  13  -3    2.50    4.70
   0  13   4   -5.60   10.60
   0  13   4   -0.50    5.90
   0  13  -4   -8.60    4.40
   0  13   4   -1.30    6.10
   0  13   5    1.60    9.00
   0  13   5    2.50    6.70
   0  13   5   18.90    9.00
   0  13   6   13.80   10.60
   0  13   6    5.70    7.90
   0  13  -6    6.60    4.80
   0  13  -6   -2.60    5.80
   0  13  -7    6.10    6.10
   0 -13  -7    7.00    7.00
   0  13  -7   13.40    8.50
   0  13   7   -0.10    8.50
   0  13   7   23.80   12.00
   0  14   0    4.70    3.80
   0  14   0    3.10    7.40
   0  14   0    1.90    3.90
   0  14   1    0.90    4.30
   0  14   1    3.00    7.90
   0  14  -1   -1.20    6.50
   0  14  -2   62.79    9.30
   0  14   2   83.29   11.10
   0  14   2   78.19    8.50
   0  14   2   93.99   10.80
   0  14  -3    2.70    5.70
   0  14   3    2.20    5.90
   0  14   3   10.90    9.40
   0  14   3   -8.50    5.50
   0  14   4  138.99   17.10
   0  14   4  155.48   16.40
   0  14   4  174.08   20.80
   0  14  -4  117.69   13.80
   0  14   5   -5.50    7.20
   0  14   5   -3.90    9.80
   0  14   6   17.20    8.70
   0  14   6   16.50   11.10
   0  15   0   -5.30    7.70
   0  15   0   -2.30    3.90
   0  15   0   -8.00    4.50
   0  15  -1  458.25   34.70
   0  15   1  407.06   35.40
   0  15   1  390.86   32.70
   0  15   1  387.86   32.70
   0  15   2   -7.20    5.80
   0  15   2    6.30    9.00
   0  15   2    0.70    5.70
   0  15  -2    9.40    6.70
   0  15   3  140.89   16.50
   0  15   3  130.29   13.90
   0  15  -3  155.88   16.40
   0  15   3  156.58   16.40
   0  15   4    3.70    7.30
   0  15  -4    2.70    5.50
   0  15   4   11.80   10.00
   0  15   4  -10.90   10.50
   0  15   5   10.40   11.50
   0  15   5   12.90    8.00
   0  16   0   32.40    7.30
   0  16   0   45.10    6.20
   0  16   0   59.89   11.50
   0  16  -1  -12.80    4.80
   0  16   1  -12.40    6.20
   0  16   1  -10.40    8.60
   0  16   1    1.80    5.40
   0  16  -1   -3.00    7.50
   0  16   2   21.80    7.60
   0  16  -2   25.70    8.20
   0  16   2   21.60    7.20
   0  16   2   28.20   10.10
   0  16   3  -11.00   10.50
   0  16   3   -7.70    7.00
   0  16  -3   -3.50    7.10
   0  16   3   -4.10   10.10
   0  17   0    4.50    5.50
   0  17   0   22.10    8.80
   0  17   1   33.70    8.60
   0  17   1   31.00    9.60
   0  17  -1   26.70   17.00
   0  17   1   38.90    7.10
  -1   0  -1    3.10    0.90
  -1   0   1    3.90    1.00
   1   0   1    1.10    1.00
   1   0   1    2.70    0.90
  -1   0  -1    2.40    1.00
   1   0   1    3.00    1.10
   1   0  -1    4.00    1.00
  -1   0   1    2.20    1.00
   1   0  -1    1.20    1.00
  -1   0  -1    0.50    0.90
  -1   0  -2   -4.00    1.50
   1   0   2    5.10    1.50
  -1   0   2   -5.20    1.80
   1   0   2    1.90    1.60
   1   0  -2   -4.80    1.90
  -1   0  -2    1.60    1.60
  -1   0  -2    3.70    1.70
   1   0   3   -0.50    2.10
   1   0  -3   -1.00    2.20
  -1   0  -3   -1.10    1.90
   1   0   3    1.30    2.10
   1   0  -3    0.70    2.20
  -1   0   3    0.00    2.00
  -1   0  -3    3.40    2.10
  -1   0  -3   -0.40    2.20
  -1   0   3    1.50    2.10
  -1   0   3   -0.50    2.10
   1   0   4    0.00    2.60
  -1   0  -4   -4.40    2.70
   1   0   4    0.00    2.60
   1   0   4   -7.60    3.10
   1   0  -4   -9.60    2.80
  -1   0  -4    0.30    2.90
  -1   0   4   -6.10    2.70
  -1   0   4    1.70    2.40
  -1   0  -4   -2.40    2.70
   1   0  -5   -1.60    3.10
   1   0   5    1.80    3.30
  -1   0   5   -0.40    3.20
  -1   0   5    4.90    3.20
   1   0  -5    1.20    3.60
   1   0   5    0.20    2.80
  -1   0  -5   -1.80    3.50
  -1   0   5    3.10    2.90
  -1   0  -5    2.70    3.30
   1   0   5    4.50    3.30
   1   0   6   -6.80    3.60
  -1   0  -6    4.60    4.00
   1   0  -6    1.10    4.00
  -1   0   6   -2.10    3.90
  -1   0   6    2.30    3.40
   1   0   6    1.60    3.90
  -1   0   6   -4.60    3.80
   1   0   6   -2.80    3.80
   1   0  -6   -1.80    4.30
  -1   0  -6    7.10    4.50
  -1   0   7    0.10    4.60
   1   0  -7   -4.90    4.60
   1   0   7    1.40    4.80
  -1   0   7   -0.70    4.90
   1   0  -7   -1.80    5.30
  -1   0  -7   -3.50    5.30
  -1   0  -7   -3.30    4.80
   1   0   7    1.00    4.70
   1   0   7    2.30    4.30
  -1   0   7   -0.90    4.10
   1   0   8    5.40    5.90
   1   0  -8    8.00    5.80
  -1   0   8    2.60    4.50
  -1   0   8    6.20    5.90
   1   0   8   -4.00    5.00
  -1   0  -8    6.30    6.40
  -1   0  -8    3.40    6.10
   1   0  -8    5.30    6.60
  -1   0   8   -3.50    5.50
   1   0   8    0.10    5.60
  -1   0  -9    1.00    9.50
   1   0   9   -0.10    6.70
  -1   0   9    4.10    6.90
  -1   0   9   -1.20    5.00
   1   0  -9   11.10    9.40
  -1   0   9    1.00    6.90
   1   0   9    4.90    6.90
   1   0   9    4.10    5.60
  -1   0  -9    5.00    7.80
   1   0  -9    3.50    7.70
   1   0  10   -8.20    7.80
  -1   0 -10   -1.70    8.80
  -1   0  10   -5.50    7.90
  -1   0  10    3.10    6.10
   1   0 -10   -0.10    9.10
   1   0  10   -9.70    6.20
  -1   0  10   -2.00    8.10
   1   0  10   -1.60    7.70
   1   1   1   28.30    2.80
  -1   1  -1   24.70    2.40
  -1  -1   1   24.40    2.40
   1  -1  -1   23.70    2.80
  -1   1  -1   21.50    2.40
   1   1   1   29.70    2.90
   1   1   1   25.70    2.70
  -1  -1   1   27.20    2.30
  -1   1  -1   22.00    2.40
  -1  -1   1   26.00    2.40
   1  -1  -1   22.00    2.70
  -1  -1  -1   21.40    2.80
  -1  -1  -1   21.00    2.90
   1   1  -1   24.20    2.40
   1  -1   1   28.30    2.40
   1   1  -1   25.20    2.50
  -1   1   1   25.40    2.70
  -1  -1  -1   20.80    2.70
  -1   1   1   23.10    2.80
   1  -1   1   26.90    2.30
   1   1   2  776.12   64.39
  -1  -1   2  824.62   64.29
   1  -1  -2  951.00   64.39
  -1   1  -2  865.31   64.29
   1   1   2  833.92   64.39
  -1   1  -2  887.81   64.29
  -1   1  -2  884.81   64.29
  -1  -1   2  798.72   64.29
   1  -1  -2  801.52   64.39
   1  -1   2  824.62   64.29
   1  -1   2  805.62   64.29
  -1  -1  -2  910.51   64.39
  -1   1   2  736.83   64.39
   1   1  -2  863.31   64.39
  -1  -1  -2  913.81   64.39
   1   1  -2  899.61   64.39
   1  -1   2  817.22   64.29
  -1   1   2  852.51   64.39
  -1  -1  -2  755.92   64.39
   1  -1  -3 3815.82  304.37
   1   1   3 4139.99  304.37
  -1  -1   3 3736.13  304.27
  -1   1  -3 3672.03  304.27
  -1   1  -3 4225.38  304.37
   1  -1  -3 4267.47  304.37
  -1   1  -3 4086.69  304.17
  -1  -1   3 4049.79  304.17
   1   1   3 3817.42  304.37
   1   1   3 3794.82  304.37
  -1  -1   3 4243.88  304.27
   1  -1   3 3798.82  304.27
   1   1  -3 3731.13  304.27
  -1   1   3 4212.48  304.37
  -1  -1  -3 4225.78  304.37
  -1  -1  -3 3812.82  304.37
  -1   1   3 3810.12  304.37
   1   1  -3 4172.68  304.37
  -1  -1  -3 4193.38  304.37
  -1   1   3 3815.62  304.27
   1  -1   3 4136.19  304.27
   1  -1   3 4116.29  304.27
  -1  -1   4  380.16   29.20
   1   1   4  382.26   29.70
  -1   1  -4  349.67   29.50
   1   1   4  357.66   29.60
  -1   1  -4  423.86   29.30
   1   1   4  360.96   29.50
   1  -1  -4  434.86   29.70
  -1  -1   4  336.37   29.40
  -1   1  -4  419.76   29.60
   1  -1  -4  377.46   29.70
  -1  -1   4  353.76   29.50
   1   1  -4  439.36   29.60
  -1   1   4  354.66   29.60
  -1  -1  -4  425.26   29.70
   1  -1   4  332.57   29.50
  -1   1   4  383.06   29.70
   1   1  -4  342.67   29.50
   1  -1   4  353.66   29.40
  -1  -1  -4  418.26   29.60
  -1   1   4  334.87   29.50
  -1  -1  -4  378.66   29.70
  -1  -1   5  548.45   41.00
  -1  -1   5  503.35   40.70
  -1   1  -5  576.94   41.20
   1   1   5  463.95   41.00
  -1  -1   5  498.85   41.00
   1  -1  -5  557.24   41.20
  -1   1  -5  501.45   41.10
   1   1   5  530.85   41.20
   1  -1  -5  506.25   41.20
   1   1   5  572.24   41.20
  -1   1   5  572.74   41.20
   1   1  -5  572.24   41.30
   1  -1   5  573.54   41.00
  -1  -1  -5  573.64   41.30
   1  -1   5  520.75   41.00
  -1  -1  -5  502.45   41.20
   1   1  -5  474.35   41.20
   1  -1   5  491.15   40.80
  -1   1   5  510.65   41.20
  -1  -1   6  141.39   13.10
  -1  -1   6  122.59   12.20
   1  -1  -6  138.49   14.10
   1  -1  -6  165.28   13.70
   1   1   6  152.98   13.60
   1   1   6  140.69   13.00
  -1   1  -6  162.38   13.60
  -1  -1   6  137.09   13.10
  -1   1  -6  138.49   13.70
   1  -1   6  135.49   13.10
  -1   1   6  130.29   13.50
  -1  -1  -6  166.48   13.70
   1  -1   6  141.49   13.10
   1  -1   6  127.69   12.50
   1   1  -6  145.49   13.80
  -1   1   6  122.59   13.00
  -1  -1  -6  141.09   14.10
   1   1  -6  168.28   13.60
  -1   1  -7   71.89    8.30
   1   1   7   75.49    7.60
  -1   1  -7   57.69    8.10
  -1  -1   7   63.89    7.50
  -1  -1   7   72.89    7.70
   1   1   7   64.79    7.90
   1  -1  -7   76.59    8.20
   1   1   7   70.09    7.60
  -1  -1   7   72.39    8.30
   1  -1  -7   50.89    8.00
  -1  -1  -7   72.89    8.00
   1   1  -7   78.19    8.20
   1  -1   7   72.49    7.60
   1  -1   7   73.39    9.00
   1   1  -7   53.59    7.90
  -1  -1  -7   67.09    8.40
  -1   1   7   69.19    8.10
  -1   1   7   69.69    7.30
  -1   1   7   69.99    8.00
   1  -1   7   80.49    7.80
   1   1   8   27.70    6.70
   1  -1  -8   29.80    6.50
  -1   1  -8   26.60    6.90
  -1  -1   8   24.30    6.10
  -1  -1   8   21.80    6.10
   1   1   8   26.70    6.10
   1   1   8   24.90    6.30
   1  -1  -8   19.90    7.10
  -1   1  -8   19.10    6.70
  -1  -1   8   21.40    4.90
   1  -1   8   25.90    6.00
   1  -1   8   26.60    6.20
  -1   1   8   10.60    6.30
  -1   1   8   20.20    6.50
   1   1  -8   26.30    6.90
  -1  -1  -8   32.70    6.70
  -1   1   8   24.10    5.50
  -1  -1  -8   18.10    7.00
   1  -1   8   23.20    5.20
   1   1  -8   13.50    6.70
  -1  -1   9    3.50    6.40
   1   1   9    2.40    6.90
  -1  -1   9    8.10    5.00
   1   1   9   13.30    6.20
  -1  -1   9    8.80    6.40
  -1   1  -9    9.20    9.70
   1  -1  -9   12.20    9.90
  -1   1  -9   12.00    7.50
   1   1   9   16.50    7.40
   1  -1  -9    2.20    7.90
   1  -1   9    6.10    5.50
  -1  -1  -9   21.30    9.80
  -1   1   9    9.20    5.60
   1   1  -9   11.20    7.70
  -1   1   9    8.00    7.10
   1  -1   9    7.00    6.80
  -1   1   9   12.30    7.30
   1   1  -9   12.80    9.70
   1  -1   9   10.60    6.60
  -1  -1  -9    3.80    8.00
  -1  -1  10    3.10    7.80
   1  -1 -10    8.60    9.50
   1   1  10   11.80    7.30
  -1   1 -10    3.00    9.30
   1   1  10   10.20    8.60
  -1  -1  10    5.40    7.90
   1   1  10   19.20    8.70
  -1  -1  10   10.50    6.00
   1  -1  10    3.30    6.20
  -1   1  10   -4.30    8.70
  -1  -1 -10   -6.40    9.20
   1  -1  10   11.20    8.00
  -1   1  10   13.90    8.20
   1   1 -10   -0.50    8.90
  -1   1  10    2.90    6.90
   1  -1  10   14.40    7.50
  -1  -2   0  467.95   36.30
   1   2   0  479.95   36.20
   1   2   0  479.85   36.30
   1   2   0  470.55   36.20
   1   2   1 1574.44  122.99
   1   2   1 1654.53  122.89
   1   2   1 1642.54  122.89
   1  -2  -1 1578.64  122.89
   1  -2  -1 1601.44  122.89
  -1  -2   1 1640.64  122.79
  -1   2   1 1614.84  122.89
   1   2  -1 1633.34  122.79
  -1  -2  -1 1607.54  122.89
  -1  -2  -1 1566.04  122.99
   1   2  -1 1583.54  122.79
   1   2  -1 1631.34  122.79
  -1   2   1 1630.94  122.89
  -1  -2  -1 1611.14  122.89
  -1   2  -2 1526.05  114.99
   1  -2  -2 1572.34  115.19
  -1  -2   2 1538.35  114.99
  -1  -2   2 1550.14  114.99
  -1   2  -2 1518.35  114.99
   1  -2  -2 1363.96  115.09
   1   2   2 1539.65  115.09
   1   2   2 1396.86  115.09
   1   2   2 1420.76  115.19
  -1   2  -2 1595.94  114.99
  -1  -2  -2 1561.84  115.09
  -1  -2  -2 1507.45  115.19
  -1  -2  -2 1328.17  115.09
  -1   2   2 1584.54  115.19
   1   2  -2 1578.94  114.99
   1  -2   2 1570.54  114.89
  -1   2   2 1375.96  115.09
   1   2  -2 1561.94  114.99
   1  -2   2 1568.94  114.89
   1   2   3 1057.79   83.49
   1  -2  -3 1123.59   83.49
  -1  -2   3 1179.98   83.29
   1   2   3 1080.79   83.49
  -1   2  -3 1137.59   83.29
  -1   2  -3  966.30   83.29
   1  -2  -3  985.00   83.39
  -1  -2   3  916.81   83.49
   1   2   3 1177.68   83.49
  -1   2  -3 1108.29   83.19
   1  -2   3 1175.38   83.19
   1  -2   3 1210.28   83.29
  -1   2   3 1170.68   83.49
  -1   2   3 1050.79   83.49
  -1  -2  -3  951.80   83.39
  -1  -2  -3 1110.59   83.49
   1   2  -3  999.60   83.29
   1   2  -3 1132.39   83.29
  -1  -2  -3 1116.89   83.49
   1  -2   3 1184.28   83.29
  -1   2   3 1055.29   83.49
  -1   2  -4  451.15   33.50
   1   2   4  442.56   34.00
   1   2   4  417.96   34.00
  -1   2  -4  438.36   33.80
  -1  -2   4  477.35   33.70
   1  -2  -4  425.26   34.20
  -1  -2   4  416.26   33.60
   1  -2  -4  447.66   34.00
   1   2   4  428.26   34.00
  -1   2  -4  376.06   33.90
   1   2  -4  373.26   33.80
  -1  -2  -4  444.16   34.00
   1  -2   4  453.55   33.50
   1  -2   4  422.26   33.60
  -1  -2  -4  444.36   34.00
  -1   2   4  483.15   34.00
  -1   2   4  416.26   33.90
   1   2  -4  453.75   33.80
   1  -2   4  469.85   33.70
  -1   2   4  415.66   34.00
  -1  -2   5  361.66   25.30
   1  -2  -5  322.37   25.70
  -1   2  -5  328.57   25.40
  -1  -2   5  346.97   24.70
  -1  -2   5  309.67   25.20
   1   2   5  317.47   25.70
  -1   2  -5  288.77   25.40
   1   2   5  344.87   25.60
   1  -2  -5  295.77   25.70
   1   2   5  314.47   25.50
   1  -2   5  347.87   25.20
  -1  -2  -5  315.27   25.70
  -1   2   5  340.57   25.70
   1  -2   5  293.67   25.10
  -1   2   5  314.87   25.60
   1   2  -5  296.77   25.50
   1   2  -5  344.97   25.50
  -1  -2  -5  270.47   25.70
  -1   2   5  300.57   25.50
  -1  -2   6   44.10    5.00
   1   2   6   41.80    5.60
  -1   2  -6   32.00    5.50
   1  -2  -6   30.80    5.50
  -1   2  -6   40.40    5.30
   1  -2  -6   31.70    5.90
  -1  -2   6   43.40    5.00
   1   2   6   32.80    5.60
   1   2   6   32.00    5.40
  -1  -2   6   39.70    4.40
   1  -2   6   38.70    5.00
   1   2  -6   26.60    5.30
  -1   2   6   42.80    5.50
   1   2  -6   39.10    5.60
  -1   2   6   35.20    5.20
   1  -2   6   36.70    4.40
  -1  -2  -6   33.30    5.70
   1  -2   6   42.60    4.80
  -1   2   6   36.50    5.60
  -1  -2  -6   41.20    5.60
   1  -2  -7   37.40    6.60
   1   2   7   40.60    6.60
  -1  -2   7   43.50    5.80
  -1   2  -7   37.80    6.40
  -1  -2   7   49.10    4.80
  -1  -2   7   41.50    5.90
   1   2   7   49.70    6.90
  -1   2  -7   32.00    6.50
   1  -2  -7   30.30    6.80
   1   2   7   44.90    6.50
   1  -2   7   43.40    5.30
   1  -2   7   38.80    5.80
   1   2  -7   43.60    6.50
  -1   2   7   37.10    6.80
  -1   2   7   35.80    5.90
   1  -2   7   42.90    5.70
  -1  -2  -7   41.20    6.60
   1   2  -7   39.20    6.70
  -1   2   7   52.89    6.90
  -1  -2  -7   39.70    6.80
  -1   2  -8    9.90    5.90
   1  -2  -8    2.60    6.90
  -1  -2   8   10.40    5.50
   1   2   8    3.60    6.10
  -1  -2   8    2.80    5.10
   1  -2  -8   18.40    6.30
  -1   2  -8    8.60    6.40
  -1  -2   8   16.00    3.90
   1   2   8   15.20    5.90
   1   2   8    5.70    6.50
   1   2  -8    8.60    6.40
   1  -2   8   11.60    4.70
   1  -2   8   13.50    5.10
  -1  -2  -8    6.10    6.20
  -1   2   8   10.30    5.70
  -1  -2  -8    9.80    6.70
   1   2  -8   11.40    6.40
  -1   2   8   14.00    5.70
   1  -2   8   13.80    5.30
  -1   2   8    8.70    6.50
   1   2   9   11.50    7.30
   1   2   9   -6.10    6.10
   1  -2  -9    2.30   10.70
  -1   2  -9    3.90    9.70
  -1  -2   9    7.20    6.30
  -1  -2   9   -5.90    6.40
   1   2   9   -0.20    7.40
  -1   2  -9    3.40    7.10
   1  -2   9   -3.90    6.20
  -1   2   9   10.80    6.20
   1  -2   9   -2.10    5.00
   1   2  -9    6.10    9.70
   1  -2   9   -8.20    5.70
   1   2  -9    2.40    7.50
  -1   2   9   -3.60    7.20
  -1   2   9    0.20    6.90
  -1  -2  -9   21.40   15.00
  -1  -2  -9    9.00   11.30
   1   2  10   24.80    7.70
   1   2  10   29.90    9.00
  -1  -2  10   33.60    7.80
   1  -2 -10   28.70    9.40
  -1  -2  10   26.60    6.90
   1   2  10   17.30   10.10
  -1   2 -10   18.90    9.50
  -1   2  10   31.40    9.80
   1  -2  10   20.60    7.00
  -1   2  10   32.30    7.60
   1  -2  10   31.20    7.70
   1   2 -10   17.00    9.50
  -1  -2 -10   24.70    9.80
  -1   2  10   19.30    9.00
   1   3   0  161.78   12.70
   1   3   0  156.68   12.30
   1   3   0  161.98   12.30
  -1  -3   0  160.78   12.70
   1  -3  -1    1.30    1.30
   1   3   1   -0.60    1.40
  -1  -3   1    3.90    1.30
   1   3   1    1.70    1.40
   1   3   1    1.00    2.00
  -1   3   1    1.40    1.40
  -1  -3  -1   -1.20    1.20
  -1  -3  -1   -0.20    1.80
  -1   3   1    1.20    1.30
   1   3  -1    0.50    1.20
  -1  -3  -1    0.10    1.40
   1   3   2  454.45   34.30
   1  -3  -2  394.16   34.00
   1   3   2  457.55   34.10
  -1   3  -2  447.46   33.80
  -1   3  -2  440.96   33.80
   1   3   2  492.85   34.10
   1  -3  -2  435.06   34.10
  -1  -3  -2  425.56   34.10
  -1  -3  -2  381.16   34.10
  -1   3   2  438.86   34.10
  -1   3   2  510.15   34.10
   1   3  -2  445.46   33.80
  -1  -3  -2  425.56   34.20
   1   3  -2  441.36   33.80
  -1   3  -3 1317.57   95.19
   1  -3  -3 1187.28   95.39
   1   3   3 1277.17   95.39
   1  -3  -3 1354.46   95.49
   1   3   3 1146.29   95.39
   1   3   3 1127.19   95.49
  -1   3  -3 1252.87   95.19
  -1   3  -3 1340.07   95.09
  -1   3   3 1138.49   95.49
  -1  -3  -3 1178.78   95.39
  -1   3   3 1267.87   95.49
   1   3  -3 1303.17   95.29
  -1  -3  -3 1332.67   95.39
  -1   3   3 1144.79   95.39
  -1  -3  -3 1338.87   95.49
  -1   3  -4  211.68   19.40
   1  -3  -4  203.78   19.70
   1  -3  -4  227.28   19.80
   1   3   4  277.37   19.70
  -1   3  -4  234.38   19.40
   1   3   4  246.78   19.80
  -1  -3   4  267.47   19.00
   1  -3   4  273.47   19.00
   1   3  -4  208.88   19.50
  -1   3   4  249.28   19.90
  -1  -3  -4  226.68   19.70
   1  -3   4  268.37   19.00
  -1   3   4  243.48   19.80
   1   3  -4  238.58   19.40
  -1   3   4  280.77   19.80
  -1  -3  -4  217.28   19.80
   1   3   5  225.08   18.60
  -1   3  -5  256.77   18.30
  -1  -3   5  213.28   17.80
  -1  -3   5  192.28   17.80
   1   3   5  203.88   18.70
  -1   3  -5  214.78   18.20
   1  -3  -5  260.37   18.80
   1  -3  -5  232.98   18.90
   1   3   5  204.08   18.60
  -1  -3  -5  271.47   18.80
  -1   3   5  213.28   18.60
  -1   3   5  206.58   18.50
   1  -3   5  198.08   17.70
   1   3  -5  240.18   18.40
   1   3  -5  206.58   18.20
  -1  -3  -5  224.88   18.70
   1  -3   5  230.78   17.70
  -1   3   5  217.58   19.00
   1   3   6   27.70    5.20
  -1  -3   6   28.00    4.00
   1  -3  -6   21.30    5.20
   1  -3  -6   14.20    5.20
  -1   3  -6   14.00    4.80
   1   3   6   24.20    5.30
   1   3   6   24.20    4.80
  -1   3  -6   26.80    4.80
  -1  -3   6   24.40    3.90
  -1   3   6   28.00    5.00
  -1   3   6   33.20    5.20
   1   3  -6   25.40    4.70
  -1  -3  -6   11.20    4.90
  -1  -3  -6    9.60    5.00
   1  -3   6   22.70    3.80
  -1   3   6   16.90    5.00
   1  -3   6   28.90    3.70
   1   3  -6   16.20    4.80
   1   3   7    9.90    5.50
   1  -3  -7    1.10    5.30
   1  -3  -7    6.80    6.10
   1   3   7    6.80    5.10
   1   3   7    3.40    5.10
  -1   3  -7    9.30    5.00
  -1  -3   7    8.10    3.90
  -1   3  -7    2.20    5.40
  -1  -3   7   10.60    4.10
  -1  -3  -7    0.60    5.00
  -1  -3  -7    5.10    5.90
  -1   3   7   -1.80    5.50
   1   3  -7    6.20    5.40
  -1   3   7    4.60    5.30
  -1   3   7    8.20    5.10
   1   3  -7   10.30    5.30
   1  -3   7   12.30    3.90
   1  -3   7    7.00    4.20
   1  -3  -8    6.30    6.50
  -1   3  -8   -9.50    6.30
   1   3   8   -0.40    6.30
   1  -3  -8    1.70    6.80
  -1   3  -8   -2.00    6.10
   1   3   8   -2.50    5.50
  -1  -3   8    0.80    4.50
  -1  -3   8   -0.90    4.60
   1   3   8    2.80    6.50
   1  -3   8   -4.00    4.30
  -1   3   8   -6.70    6.30
  -1  -3  -8    3.00    7.00
   1   3  -8   -3.10    6.10
  -1   3   8   -1.60    5.50
   1   3  -8   -2.70    5.90
  -1   3   8   -6.30    6.40
   1  -3   8    1.90    4.50
  -1  -3  -8   -3.00    6.30
   1   3   9    5.60    7.60
  -1  -3   9   18.60    5.30
  -1   3  -9    2.80    7.40
  -1  -3   9    0.50    5.90
   1   3   9    0.60    6.70
  -1   3  -9   -8.10   10.10
   1  -3  -9   10.60    9.50
   1   3   9   -0.40    8.00
  -1   3   9    1.70    7.60
  -1  -3  -9    8.60    9.30
   1  -3   9    4.90    5.00
   1   3  -9    4.70    7.70
   1  -3   9    2.20    5.40
   1   3  -9   16.80   10.60
  -1   3   9    9.00    7.80
  -1   3   9    7.80    6.80
   1   3  10    7.20    8.20
   1   3  10   -4.60    8.70
  -1  -3  10   13.40    6.60
  -1  -3  10    1.30    6.20
   1  -3 -10   -8.40    9.20
  -1   3 -10    0.60    8.50
  -1  -3 -10   -6.90    9.40
  -1   3  10    9.50    7.50
   1   3 -10   -3.90    8.70
  -1   3  10   -4.50    8.30
   1  -3  10   -3.30    6.00
   1  -3  10    6.30    6.30
   1   4   0 2861.11  229.38
  -1  -4   0 3158.68  229.38
   1   4   1  288.07   22.60
   1   4   1  303.37   22.30
   1  -4  -1  269.77   22.10
   1  -4  -1  269.87   22.20
  -1  -4   1  335.17   22.40
   1   4   1  305.67   22.30
  -1  -4  -1  259.67   22.30
  -1   4   1  319.27   22.30
   1   4  -1  284.57   22.30
  -1  -4  -1  258.87   22.60
  -1   4   1  306.87   22.30
  -1  -4  -1  259.77   22.20
   1   4   2  781.32   62.59
   1  -4  -2  750.32   62.49
   1  -4  -2  829.42   62.49
   1   4   2  781.92   62.69
   1   4   2  884.11   62.59
  -1  -4  -2  845.32   62.69
  -1   4   2  850.11   62.59
  -1   4   2  790.52   62.59
  -1  -4  -2  842.02   62.49
  -1  -4  -2  772.32   62.49
   1   4  -2  853.91   62.29
   1   4   3  154.68   11.60
  -1   4  -3  118.39   10.30
   1  -4  -3  115.49   11.20
  -1   4  -3  119.79   10.30
   1   4   3  152.28   11.10
   1  -4  -3  123.59   10.90
  -1   4   3  147.99   11.60
   1   4  -3  121.89   10.40
  -1   4   3  154.68   11.10
  -1  -4  -3  111.59   11.10
  -1  -4  -3  106.29   11.60
  -1  -4  -3  105.79   10.80
   1   4  -3  126.39   10.30
   1  -4  -4  137.99   13.60
   1   4   4  152.48   13.90
  -1   4  -4  139.29   12.90
  -1   4  -4  169.58   12.90
   1  -4  -4  159.08   13.60
   1   4   4  185.38   13.70
   1   4   4  167.08   13.60
  -1   4   4  180.38   13.70
   1   4  -4  128.19   12.90
   1   4  -4  151.48   13.00
  -1   4   4  151.38   13.60
  -1   4   4  159.48   14.00
  -1  -4  -4  144.39   13.70
  -1  -4  -4  160.38   13.50
   1  -4  -5   39.30    6.50
   1   4   5   75.49    7.80
   1   4   5   55.89    6.40
  -1   4  -5   49.70    5.60
   1   4   5   67.29    6.40
   1  -4  -5   37.30    6.00
  -1   4  -5   44.60    5.50
  -1   4   5   72.49    7.80
  -1   4   5   71.39    6.50
  -1   4   5   64.09    6.20
   1   4  -5   42.70    5.70
  -1  -4  -5   39.90    6.00
   1   4  -5   53.09    5.60
  -1  -4   6   48.80    5.80
  -1  -4   6   52.89    6.00
   1  -4  -6   63.59    6.70
   1   4   6   45.00    6.30
   1   4   6   46.00    6.60
   1  -4  -6   41.40    6.40
   1   4   6   49.00    6.60
  -1   4  -6   44.60    5.90
  -1  -4  -6   43.20    6.60
   1   4  -6   44.00    6.10
  -1  -4  -6   58.99    6.60
  -1   4   6   57.59    6.50
  -1   4   6   41.40    6.30
   1   4  -6   61.39    6.90
  -1   4   6   45.70    6.60
   1   4   7   26.20    5.40
  -1   4  -7   20.30    5.60
  -1  -4   7   24.90    3.70
   1   4   7   17.40    6.00
  -1   4  -7   15.70    5.50
   1  -4  -7   12.60    6.20
  -1  -4   7   21.70    3.80
   1  -4  -7    7.80    5.40
   1   4   7   28.00    6.30
  -1   4   7   27.50    5.80
  -1  -4  -7   17.80    5.90
  -1  -4  -7    7.30    6.20
   1   4  -7   19.00    5.70
  -1   4   7   26.60    6.10
   1   4  -7   22.80    5.70
  -1   4   7   16.00    5.80
   1   4   8   21.80    7.20
  -1   4  -8   26.20    6.60
  -1   4  -8   17.50    6.50
  -1  -4   8   16.20    4.30
   1  -4  -8   28.90    7.60
   1   4   8   26.90    6.90
   1  -4  -8   28.10    7.50
   1   4   8   24.90    6.60
  -1  -4   8   17.40    4.40
   1   4  -8   29.90    7.00
  -1   4   8   23.10    6.90
   1   4  -8   15.90    6.50
  -1   4   8   29.10    7.20
  -1  -4  -8   33.60    7.60
  -1   4   8   24.50    7.10
  -1  -4  -8   20.80    7.20
   1   4   9   -8.80    8.80
  -1   4  -9   -7.80    6.90
  -1  -4   9   -4.00    4.40
  -1   4  -9   -0.90    9.60
   1  -4  -9    5.50    8.50
   1   4   9    0.10    7.50
   1   4  -9   -5.50    7.50
  -1  -4  -9    4.90    8.70
  -1   4   9   -0.70    7.40
   1   4  -9    7.20   10.10
  -1   4   9   -1.60    8.30
   1   4  10   12.10    9.20
  -1   4 -10    1.80    8.80
   1  -4 -10   -5.00    9.80
   1   4  10   -0.50    8.50
  -1  -4 -10    3.70   10.00
   1   4 -10   -5.00    8.60
  -1   4  10    7.70    8.00
  -1   4  10    7.20    9.50
   1   5   0 1786.22  144.39
  -1  -5   0 1997.80  144.39
   1   5   1  440.76   36.70
   1   5   1  483.55   36.40
   1   5   1  484.45   36.40
  -1   5   1  489.35   36.30
   1   5  -1  441.46   36.40
  -1  -5  -1  497.25   36.80
  -1  -5  -1  470.65   36.20
  -1   5   1  479.25   36.40
   1   5   2 2229.28  183.98
   1   5   2 2451.25  183.98
   1  -5  -2 2314.57  183.88
   1  -5  -2 2613.84  183.88
   1   5   2 2248.58  184.18
  -1   5   2 2525.55  183.98
  -1   5   2 2224.28  183.98
  -1  -5  -2 2542.65  183.88
  -1  -5  -2 2367.36  183.98
   1   5  -2 2603.24  183.88
   1  -5  -3  159.28   15.50
   1  -5  -3  185.38   15.50
   1   5   3  204.78   16.30
  -1   5  -3  164.78   14.90
   1   5   3  216.08   15.70
  -1   5  -3  188.78   14.80
   1   5  -3  192.98   14.90
  -1  -5  -3  180.98   15.50
  -1  -5  -3  171.58   15.60
   1   5  -3  186.98   15.00
  -1   5   3  205.28   15.80
  -1   5   3  218.08   16.20
  -1   5   3  221.08   15.90
   1  -5  -4 1326.47   88.69
  -1   5  -4 1121.59   88.29
   1  -5  -4 1136.99   88.59
   1   5   4 1048.00   88.59
   1   5   4 1052.29   88.79
  -1   5  -4 1223.88   88.29
   1   5   4 1156.18   88.59
  -1   5   4 1041.60   88.59
  -1   5   4 1171.78   88.59
  -1   5   4 1044.30   88.79
   1   5  -4 1107.89   88.29
  -1  -5  -4 1154.28   88.59
   1   5  -4 1275.27   88.39
  -1  -5  -4 1304.67   88.69
  -1   5  -5  100.59   11.10
  -1   5  -5  113.59   10.90
   1  -5  -5  100.29   12.10
   1   5   5  155.68   12.00
   1   5   5  127.19   12.20
   1   5   5  135.09   12.70
  -1  -5  -5  105.29   12.10
  -1   5   5  122.89   12.80
   1   5  -5   99.29   11.20
  -1   5   5  121.49   12.20
  -1   5   5  140.69   12.10
   1   5  -5  122.79   11.10
   1  -5  -6   69.89    7.40
   1   5   6   50.69    7.50
   1   5   6   49.70    7.20
  -1   5  -6   66.89    7.60
  -1   5  -6   49.99    6.50
   1  -5  -6   73.99    7.70
   1   5   6   48.70    7.40
  -1  -5  -6   65.79    7.50
  -1   5   6   61.49    7.70
  -1   5   6   54.79    7.20
  -1   5   6   51.49    7.40
   1   5  -6   61.49    6.70
  -1  -5  -6   71.19    7.30
   1  -5  -7   -1.40    5.70
   1   5   7    1.60    6.00
  -1   5  -7   -4.40    5.30
   1  -5  -7   -1.10    5.80
   1   5   7   -5.60    5.30
  -1   5  -7   -0.90    5.00
   1   5   7   -1.00    5.80
   1   5  -7    1.80    5.30
  -1   5   7    1.50    6.00
  -1  -5  -7    2.90    6.00
  -1   5   7    4.00    5.90
   1   5  -7    4.10    5.50
  -1  -5  -7    0.10    5.40
  -1   5   7    6.20    5.50
   1   5   8   -4.50    7.10
   1  -5  -8   -9.60    7.00
   1  -5  -8    8.30    7.00
   1   5   8    0.40    7.00
  -1   5  -8    7.50    6.10
   1   5   8   -0.40    6.90
  -1   5  -8   -3.10    5.90
  -1   5   8   -0.40    6.80
  -1  -5  -8   -0.20    7.40
  -1   5   8    3.60    7.10
  -1  -5  -8  -11.30    7.00
  -1   5   8   -2.60    6.90
   1   5  -8   -0.10    5.90
   1   5  -8    1.60    6.40
   1   5   9   -1.50    7.90
   1   5   9   -1.40    8.20
   1  -5  -9   -2.70    8.30
  -1   5  -9   -1.10   10.10
  -1   5  -9  -15.40    7.20
  -1  -5  -9   -0.50    8.60
   1   5  -9    3.00    7.20
   1   5  -9    5.30   10.10
  -1   5   9   -5.90    7.90
  -1   5   9   -3.70    7.90
  -1   5 -10   -6.60    8.40
   1   5  10   -3.30    9.70
   1   5  10    7.50    8.70
   1  -5 -10  -13.80   10.30
  -1   5  10    6.00   10.30
   1   5 -10   10.70    8.80
  -1   5  10   -3.20    8.70
  -1  -5 -10  -17.20    9.80
   1   6   0 1539.55  117.69
   1   6   1  144.49   11.60
   1   6   1  130.39   12.40
  -1   6   1  151.88   11.60
  -1   6   1  138.89   11.50
   1   6   2  153.28   12.10
   1  -6  -2  143.49   11.70
   1   6   2  120.29   12.70
   1   6   2  128.09   11.90
  -1   6   2  121.39   11.90
  -1  -6  -2  149.79   11.70
  -1   6   2  125.49   13.00
  -1  -6  -2  166.28   11.60
  -1   6   2  146.69   12.10
   1   6  -2  141.69   11.50
   1   6   3  331.77   23.30
   1  -6  -3  288.97   23.10
   1  -6  -3  250.27   23.10
   1   6   3  302.17   23.30
  -1   6   3  299.47   23.90
  -1  -6  -3  260.37   23.20
   1   6  -3  283.67   22.60
  -1  -6  -3  268.27   23.10
  -1   6   3  305.97   23.30
  -1   6   3  341.17   23.30
  -1   6  -4   55.99    6.10
   1  -6  -4   43.70    5.90
   1   6   4   54.89    6.70
   1  -6  -4   55.09    6.00
   1   6   4   77.49    8.40
   1   6   4   73.69    8.20
  -1   6   4   70.79    7.10
   1   6  -4   45.10    6.30
  -1  -6  -4   54.49    6.10
   1   6  -4   64.59    6.30
  -1   6   4   71.19    7.00
  -1  -6  -4   43.50    6.00
  -1   6   4   63.79    6.40
  -1   6  -5  168.68   15.50
  -1   6  -5  184.38   15.50
   1  -6  -5  173.68   16.50
   1   6   5  181.08   17.10
   1   6   5  205.58   16.40
   1   6   5  185.98   16.70
   1   6  -5  167.08   15.60
  -1  -6  -5  168.48   16.70
  -1   6   5  185.78   16.70
   1   6  -5  199.48   15.70
  -1   6   5  217.18   16.50
  -1   6   5  183.18   17.40
  -1   6  -6   34.40    5.10
   1   6   6   30.80    6.40
   1  -6  -6   32.20    6.10
   1   6   6   26.40    5.70
   1   6   6   21.00    6.70
  -1   6  -6   39.20    5.40
   1  -6  -6   48.30    6.30
   1   6  -6   31.20    5.20
  -1   6   6   36.50    6.40
   1   6  -6   35.40    6.20
  -1  -6  -6   43.50    6.20
  -1  -6  -6   32.40    6.20
  -1   6   6   27.80    5.60
  -1   6   6   35.20    6.80
   1   6   7   55.19    7.60
  -1   6  -7   41.20    7.00
   1   6   7   53.89    8.10
   1  -6  -7   49.99    7.60
   1   6   7   60.29    8.90
   1  -6  -7   55.19    8.20
  -1   6  -7   47.60    6.90
  -1  -6  -7   51.39    7.50
  -1   6   7   50.29    8.20
   1   6  -7   47.00    7.10
  -1   6   7   59.09    7.70
   1   6  -7   57.29    7.40
  -1  -6  -7   50.79    8.20
  -1   6   7   53.09    8.10
  -1   6  -8   25.20    6.70
   1  -6  -8   20.10    7.30
  -1   6  -8   18.50    6.80
   1   6   8   22.40    7.90
   1   6   8   22.90    7.80
   1   6   8    3.00    6.90
   1  -6  -8   14.20    8.00
  -1   6   8    6.20    7.30
  -1   6   8   18.10    8.10
   1   6  -8    6.20    6.60
   1   6  -8   27.80    7.30
  -1   6   8   19.50    7.70
  -1  -6  -8   14.10    7.90
  -1  -6  -8   20.10    7.50
  -1   6  -9    6.20    7.50
   1   6   9    0.10    8.30
   1   6   9    8.30    8.40
   1  -6  -9    4.30    8.70
  -1   6  -9    1.50   10.90
  -1   6   9   -5.60    8.50
   1   6  -9   -3.30    7.30
  -1   6   9    6.50    8.30
   1   6  -9    3.30   10.90
  -1  -6  -9    5.70    8.80
   1   6  10   -6.30    9.80
   1  -6 -10   -2.40   10.40
   1   6  10    3.40    9.60
  -1   6 -10   -9.50    8.20
  -1   6  10   -2.30    9.90
   1   6 -10    3.30    8.60
  -1  -6 -10  -20.90   10.70
  -1   6  10  -11.80    9.40
   1   7   0 1032.20   79.29
   1   7   1  263.17   19.00
   1   7   1  237.98   19.80
   1   7   1  233.78   18.90
  -1   7   1  229.48   19.90
  -1   7   1  258.47   18.90
   1   7  -1  212.68   19.30
   1   7   2  611.84   47.00
   1  -7  -2  647.74   46.10
   1   7   2  585.24   46.50
   1   7   2  645.54   46.50
  -1  -7  -2  521.55   46.50
  -1   7   2  635.54   46.40
   1   7  -2  583.14   46.40
  -1   7   2  582.74   47.00
  -1   7   2  580.04   46.40
  -1  -7  -2  620.24   46.10
   1   7   3   84.29   10.70
   1   7   3   88.69    9.50
   1  -7  -3   92.99    9.10
   1  -7  -3  109.09    9.00
  -1   7  -3  101.09    8.70
   1   7   3   89.69    9.30
  -1   7   3   89.69   10.90
  -1   7   3   82.69    9.50
  -1   7   3   99.99    9.50
  -1  -7  -3   94.19    9.30
  -1  -7  -3  103.19    9.10
  -1   7  -4  210.68   16.30
   1  -7  -4  179.78   17.20
  -1   7  -4  199.18   16.40
   1  -7  -4  222.78   17.30
   1   7   4  196.28   17.60
   1   7   4  218.18   17.50
   1   7   4  206.28   18.40
  -1  -7  -4  193.78   17.30
  -1   7   4  202.08   18.40
  -1   7   4  185.18   17.60
   1   7  -4  218.88   16.40
  -1   7   4  218.58   17.50
  -1  -7  -4  204.28   17.30
   1  -7  -5   50.19    6.40
   1   7   5   51.19    7.00
   1  -7  -5   46.90    6.50
   1   7   5   57.19    6.80
  -1   7  -5   59.59    7.00
   1   7   5   60.69    6.70
  -1   7  -5   38.60    5.30
  -1   7   5   65.59    6.80
  -1   7   5   54.69    7.60
  -1  -7  -5   46.50    6.30
   1   7  -5   49.30    5.60
   1   7  -5   46.00    5.50
  -1   7   5   56.69    6.80
   1   7   6   52.99    8.00
  -1   7  -6   42.90    6.30
   1  -7  -6   50.69    7.30
  -1   7  -6   60.79    6.70
   1   7   6   55.29    7.10
   1   7   6   53.39    7.60
   1  -7  -6   44.60    7.60
  -1   7   6   54.39    7.50
  -1   7   6   56.99    7.00
  -1  -7  -6   59.49    7.30
   1   7  -6   49.70    6.30
   1   7  -6   66.49    6.80
  -1  -7  -6   57.49    7.60
  -1   7   6   61.39    8.20
   1   7   7  153.48   17.30
   1   7   7  146.89   16.50
  -1   7  -7  121.69   14.10
   1  -7  -7  132.59   16.50
  -1   7  -7  141.69   14.60
   1   7   7  150.78   16.50
   1  -7  -7  141.09   15.60
  -1   7   7  153.58   17.40
  -1   7   7  141.79   16.30
  -1  -7  -7  124.99   15.70
   1   7  -7  122.09   14.60
  -1   7   7  142.49   16.00
   1   7  -7  131.39   14.80
  -1  -7  -7  137.59   16.80
  -1   7  -8   12.00    6.90
   1  -7  -8   15.70    8.10
   1   7   8   26.80    9.00
  -1   7  -8    6.30    7.00
   1  -7  -8   15.40    7.80
   1   7   8   32.30   10.00
  -1  -7  -8   19.10    8.20
   1   7  -8   27.00    7.50
  -1  -7  -8    4.60    8.20
  -1   7   8    3.50   11.50
   1   7  -8   22.10    6.80
  -1   7   8   11.80    8.10
   1  -7  -9    3.20    9.40
   1   7   9    9.80   11.50
  -1   7  -9    1.10   11.10
   1   7   9    9.50    9.20
  -1   7  -9    4.70    7.60
  -1   7   9   11.30    9.30
  -1   7   9   28.20   19.20
   1   7  -9    0.20   11.70
   1   7  -9    8.70    7.90
  -1  -7  -9   13.00    9.80
   1   8   0  350.76   26.40
  -1   8   0  322.17   27.40
   1   8   0  324.77   27.30
   1   8   0  359.06   26.30
  -1   8  -1  849.02   65.99
   1   8   1  818.02   65.59
   1   8   1  914.91   65.59
   1   8   1  839.12   66.19
   1   8  -1  859.41   65.89
  -1   8   1  819.42   66.19
  -1   8   1  839.82   65.59
  -1   8   1  903.51   65.49
   1   8   2  226.88   17.20
   1   8   2  208.48   17.30
   1   8   2  216.78   18.40
  -1   8  -2  201.58   17.40
  -1   8   2  197.88   17.20
  -1   8   2  211.68   18.50
  -1   8   2  221.48   17.20
   1   8  -2  200.38   17.20
  -1   8  -3  389.16   30.70
   1  -8  -3  383.56   30.60
   1   8   3  369.86   31.00
   1   8   3  420.76   31.00
   1   8   3  376.76   31.80
  -1   8   3  372.36   31.80
  -1  -8  -3  386.16   30.70
   1   8  -3  379.06   30.50
  -1  -8  -3  425.06   30.60
  -1   8   3  378.76   31.00
  -1   8   3  428.76   31.00
  -1   8  -4   57.69    6.90
   1  -8  -4   63.59    6.20
   1  -8  -4   63.79    6.40
   1   8   4   39.60    7.30
   1   8   4   51.49    6.70
   1   8   4   56.69    6.50
  -1   8   4   43.80    7.70
  -1   8   4   51.49    6.80
  -1  -8  -4   75.89    8.40
   1   8  -4   67.19    6.30
  -1  -8  -4   74.69    8.10
   1   8  -4   60.39    6.50
  -1   8   4   52.39    6.60
   1   8   5  201.08   19.20
   1   8   5  223.18   18.90
   1   8   5  197.68   20.10
  -1   8  -5  207.48   17.50
   1  -8  -5  216.88   18.70
   1  -8  -5  210.98   18.90
  -1   8  -5  218.28   17.50
  -1  -8  -5  220.18   18.90
  -1   8   5  196.38   20.30
  -1   8   5  196.18   19.10
   1   8  -5  234.48   17.80
  -1  -8  -5  241.38   18.70
  -1   8   5  216.98   19.00
   1   8  -5  196.58   17.70
  -1   8  -6   13.00    4.40
   1  -8  -6    6.70    5.90
   1   8   6    5.40    5.30
   1  -8  -6    7.50    5.40
   1   8   6   -4.50    5.80
   1   8   6    5.10    7.00
  -1   8  -6   10.30    4.70
  -1  -8  -6    7.80    5.60
   1   8  -6   15.00    4.80
  -1  -8  -6   12.30    5.80
  -1   8   6    4.30    6.70
  -1   8   6    2.20    5.60
  -1   8   6    7.00    5.30
   1   8  -6    5.90    4.50
   1   8   7   56.19    8.80
   1  -8  -7   62.29    8.40
   1   8   7   46.00    8.70
  -1   8  -7   47.30    6.90
  -1   8  -7   56.09    7.40
   1  -8  -7   52.89    8.50
   1   8   7   50.09    9.20
   1   8  -7   60.49    7.70
  -1   8   7   53.89    8.60
  -1  -8  -7   47.00    8.40
   1   8  -7   50.19    7.00
  -1  -8  -7   59.09    8.30
  -1   8   7   49.50    8.70
  -1   8   7   48.00    9.30
  -1   8  -8    6.10    6.30
   1  -8  -8  -11.20    8.00
   1   8   8   -0.50    7.70
   1   8   8    4.50    8.90
  -1   8  -8   -7.40    6.90
   1  -8  -8   -5.10    7.70
   1   8  -8   -0.80    6.60
  -1  -8  -8   -3.90    8.00
  -1   8   8    0.10    7.50
  -1   8   8   -1.00    9.00
   1   8  -8   -5.90    7.20
  -1  -8  -8   -0.40    7.70
   1   8   9    1.70    9.40
  -1   8  -9    2.40   12.60
  -1   8  -9    4.20    7.90
   1  -8  -9   -2.90    9.40
   1   8   9  -12.80    8.80
   1   8  -9    5.50    7.80
  -1   8   9   -8.60    9.30
   1   8  -9   21.10   12.90
  -1  -8  -9   14.60    9.40
  -1   8   9   -2.00    9.40
  -1   9   0 2740.83  217.28
   1   9   0 2971.90  216.68
   1   9   0 2875.01  216.68
   1   9   0 2783.22  217.28
   1   9   1  238.28   19.30
   1   9   1  237.88   19.40
   1   9   1  238.68   20.70
  -1   9  -1  266.07   20.30
  -1   9   1  246.68   19.20
  -1   9   1  224.28   20.70
   1   9  -1  262.27   20.10
  -1   9   1  228.28   19.30
   1   9   2 1245.38   99.39
   1   9   2 1332.37   98.79
  -1   9  -2 1331.77   98.99
   1   9   2 1233.08   98.79
   1   9  -2 1331.57   98.89
  -1   9   2 1251.97   99.39
  -1   9   2 1229.18   98.79
  -1   9   2 1362.56   98.79
   1   9   3  401.36   32.50
   1   9   3  381.76   33.50
  -1   9  -3  427.16   32.20
  -1   9   3  382.76   33.50
  -1  -9  -3  430.46   32.00
  -1   9   3  384.06   32.50
   1   9  -3  434.66   32.10
  -1   9   3  424.96   33.40
  -1   9  -4  178.08   13.70
   1   9   4  154.78   15.00
   1  -9  -4  180.48   14.50
   1   9   4  136.89   15.20
   1   9   4  142.09   16.80
  -1  -9  -4  186.48   14.50
  -1   9   4  158.38   15.10
  -1   9   4  123.69   15.20
  -1   9   4  145.89   17.10
  -1  -9  -4  177.58   14.60
  -1   9  -5  184.98   14.30
   1   9   5  170.78   18.30
   1   9   5  157.48   16.50
   1   9   5  164.48   16.30
   1  -9  -5  174.28   15.50
  -1   9  -5  152.38   14.30
   1  -9  -5  161.88   15.70
  -1  -9  -5  162.38   16.00
   1   9  -5  187.28   14.60
  -1   9   5  156.58   16.40
  -1  -9  -5  189.58   15.50
  -1   9   5  169.88   16.40
  -1   9   5  133.29   18.30
   1   9  -5  159.68   14.50
  -1   9  -6   21.90    4.90
   1   9   6    8.90    6.50
   1   9   6    2.60    7.00
  -1   9  -6   19.70    4.80
   1  -9  -6   21.00    6.10
   1  -9  -6   22.50    6.00
   1   9  -6   18.80    4.80
  -1  -9  -6   31.00    6.20
   1   9  -6   23.80    5.10
  -1   9   6   16.50    6.40
  -1   9   6   11.60    7.50
  -1  -9  -6   23.30    6.50
  -1   9   6    9.50    6.30
   1   9   7   33.70    8.70
  -1   9  -7   35.70    6.60
   1   9   7   39.50    8.20
   1  -9  -7   28.80    7.80
  -1   9  -7   24.10    6.30
   1   9   7   20.30    9.30
   1  -9  -7   38.80    8.10
   1   9  -7   24.50    6.60
  -1  -9  -7   31.00    7.90
  -1  -9  -7   34.00    7.50
   1   9  -7   26.60    6.30
  -1   9   7   23.00    7.80
  -1   9   7   36.10    9.10
  -1   9   7   34.10    9.10
   1   9   8    1.70    9.50
   1   9   8    3.20    8.10
  -1   9  -8    1.20    7.70
   1  -9  -8    8.40    8.20
  -1   9  -8    3.40    6.60
   1  -9  -8   -9.40    8.10
  -1   9   8    4.40    8.40
  -1  -9  -8   -2.20    8.30
   1   9  -8    0.80    6.90
   1   9  -8    8.20    8.00
  -1  -9  -8   -2.40    8.60
  -1   9   8    4.10    9.60
  -1   9  -9   -2.70    8.20
   1   9   9   17.10   11.10
  -1   9  -9    0.50   13.80
   1  -9  -9   -5.70   10.10
   1   9   9   -4.30    9.30
  -1   9   9   13.10   10.20
  -1  -9  -9   -0.50   10.10
   1   9  -9    9.40    7.90
   1   9  -9   24.10   14.20
  -1   9   9    4.60    9.60
   1  10   0   71.19    7.00
   1  10   0   69.59    7.10
   1  10   0   67.59    7.90
  -1  10   0   69.59    8.10
   1  10   1  108.99   12.80
   1  10   1  100.49   10.20
   1  10   1  112.69   10.10
  -1  10   1  114.79   10.00
  -1  10   1  113.39   12.70
  -1  10   1  108.89   10.10
  -1  10  -2  347.77   29.20
   1  10   2  394.06   28.80
   1  10   2  361.26   28.90
   1  10   2  354.26   30.20
  -1  10   2  390.66   28.80
  -1  10   2  344.67   30.20
  -1  10   2  354.16   28.80
   1  10  -2  354.66   29.10
   1  10   3  388.16   29.70
   1  10   3  350.36   29.80
   1  10   3  357.66   31.20
  -1  10   3  360.26   29.80
  -1  10   3  374.66   31.20
  -1  10   3  397.66   29.70
   1  10   4  230.08   20.50
   1 -10  -4  257.67   19.60
   1 -10  -4  253.57   19.70
   1  10   4  232.08   22.40
  -1  10  -4  240.68   19.50
   1  10   4  216.38   20.80
  -1 -10  -4  245.88   19.90
  -1  10   4  215.38   22.50
  -1 -10  -4  271.17   19.50
  -1  10   4  219.58   20.70
  -1  10   4  224.98   20.60
   1  10  -4  221.88   19.20
  -1  10  -5  186.88   16.10
  -1  10  -5  166.28   16.10
   1  10   5  197.08   18.60
   1 -10  -5  179.58   17.50
   1  10   5  216.88   20.20
   1  10   5  233.28   18.50
  -1 -10  -5  174.38   17.60
  -1  10   5  232.78   20.90
  -1 -10  -5  206.38   17.30
  -1  10   5  224.88   18.50
   1  10  -5  179.48   16.40
   1  10  -5  191.58   16.40
  -1  10   5  211.38   18.60
   1 -10  -6   14.60    6.10
  -1  10  -6   18.90    4.70
   1 -10  -6   20.50    6.10
  -1  10  -6   15.50    4.90
   1  10   6    3.70    6.80
   1  10   6   18.00    8.80
   1  10   6    4.20    6.80
  -1 -10  -6   20.30    6.10
  -1  10   6    3.60    6.80
  -1  10   6    5.10    8.00
   1  10  -6   16.00    5.00
  -1 -10  -6   17.50    6.40
   1  10  -6   14.40    4.80
  -1  10   6   14.70    6.90
   1  10   7   55.59   10.20
   1  10   7   48.70    9.90
   1 -10  -7   36.10    8.30
   1 -10  -7   40.20    7.90
  -1  10  -7   52.99    7.30
  -1  10  -7   30.90    6.50
  -1  10   7   58.39   10.40
  -1 -10  -7   31.60    8.00
   1  10  -7   53.99    7.50
  -1  10   7   40.00   11.10
   1  10  -7   37.80    6.80
  -1 -10  -7   46.00    8.70
  -1  10  -8   17.90    8.60
   1  10   8   22.90   11.00
   1  10   8   20.80    8.80
  -1  10  -8   10.70    7.10
   1 -10  -8   18.30    9.00
   1 -10  -8   -6.60    7.90
  -1 -10  -8   14.70    9.20
  -1  10   8   22.40   10.60
  -1 -10  -8   14.70    8.20
   1  10  -8    9.40    7.30
  -1  10   8    4.80    8.20
   1  10  -8    5.80    8.70
   1  11   0  862.41   70.49
  -1  11   0  918.91   69.49
  -1  11   0  872.11   70.59
   1  11   0  939.91   69.59
  -1  11   0  935.41   69.49
   1  11   1   15.50    6.10
  -1  11  -1    9.30    5.50
   1  11   1   19.10    4.00
   1  11   1   13.70    3.80
  -1  11   1   16.30    3.70
  -1  11   1   15.40    3.70
  -1  11   1   14.20    6.30
   1  11  -1   17.60    5.20
   1  11   2  728.93   60.69
   1  11   2  799.52   59.69
   1  11   2  739.93   59.69
  -1  11  -2  826.32   60.09
  -1  11   2  753.22   60.79
   1  11  -2  846.22   60.09
  -1  11   2  698.13   59.69
  -1  11   2  790.22   59.69
  -1  11  -3  329.97   30.70
   1  11   3  406.76   32.60
   1  11   3  398.36   30.80
   1  11   3  409.56   31.00
   1  11  -3  333.27   30.60
  -1  11   3  409.96   32.70
  -1  11   3  401.36   31.00
  -1  11   3  415.36   30.90
  -1  11  -4  346.37   26.30
   1  11   4  320.07   27.40
   1  11   4  327.87   27.10
   1  11   4  345.77   29.20
  -1  11   4  287.97   27.30
  -1  11   4  314.47   29.20
   1  11  -4  338.67   26.20
  -1  11   4  338.87   27.10
   1  11   5  156.98   18.60
   1 -11  -5  141.99   14.20
  -1  11  -5  145.49   12.80
   1  11   5  160.88   16.20
   1  11   5  162.58   15.90
   1 -11  -5  135.29   14.00
  -1  11   5  176.38   19.00
   1  11  -5  146.19   13.10
  -1  11   5  156.98   16.10
  -1  11   5  149.09   16.00
  -1 -11  -5  151.78   14.50
   1  11  -5  128.69   13.20
  -1 -11  -5  128.89   13.90
   1  11   6   39.30    9.80
  -1  11  -6   58.49    6.50
  -1  11  -6   43.00    6.00
   1  11   6   28.90    8.00
   1  11   6   34.00   10.30
   1 -11  -6   51.59    7.40
  -1  11   6   26.30    9.60
  -1  11   6   21.60    7.90
   1  11  -6   57.49    6.60
   1  11  -6   52.39    6.20
  -1  11   6   44.60   10.20
  -1 -11  -6   47.60    7.30
   1 -11  -7   -2.00    7.40
  -1  11  -7   -3.70    5.50
   1  11   7    7.40    9.00
  -1  11  -7   -8.90    6.90
   1  11   7    3.90    8.10
   1 -11  -7   -1.00    7.50
   1  11  -7    2.00    5.60
  -1 -11  -7    2.30    7.50
  -1  11   7  -11.60    7.90
  -1 -11  -7    8.30    7.70
   1  11  -7    6.30    7.10
  -1  11   7    4.90    9.30
  -1  11  -8    8.10    9.70
  -1  11  -8    6.20    7.20
   1 -11  -8  -10.70    8.80
   1  11   8    6.50   10.60
   1 -11  -8    0.90    9.00
   1  11   8   10.10    8.60
  -1  11   8    1.10   11.20
   1  11  -8   -0.30    9.60
  -1 -11  -8    7.20    8.30
  -1  11   8   -7.90    8.20
  -1 -11  -8   -1.40    8.90
   1  11  -8    9.60    7.50
   1  12   0  104.19   10.00
  -1  12   0  111.49   11.00
   1  12   0  100.89    9.70
  -1  12   0   85.89   10.00
   1  12   0  112.19   13.30
  -1  12   0  109.89    9.50
   1  12   1    9.40    6.10
  -1  12  -1    4.30    5.60
   1  12   1    5.50    3.80
   1  12   1    5.30    3.90
  -1  12   1   15.40    6.60
   1  12  -1    3.70    5.60
  -1  12   1   12.60    3.70
  -1  12   1   19.00    3.80
   1  12   2   91.49   10.70
   1  12   2  108.39   11.30
   1  12   2   81.79   10.40
  -1  12  -2  107.49   12.20
  -1  12   2  114.49   11.50
   1  12  -2  106.59   11.80
  -1  12   2   91.49   10.60
  -1  12   2   89.09   10.10
   1  12   3   41.60    6.90
   1  12   3   50.79    6.80
  -1  12  -3   61.39    7.10
   1  12   3   44.20    9.00
  -1  12   3   51.99    6.80
  -1  12   3   51.29    9.00
   1  12  -3   59.49    6.50
  -1  12   3   46.20    6.70
   1  12   4   66.69   10.40
  -1  12  -4   61.99    7.10
   1  12   4   69.19    7.90
   1  12   4   58.09    8.20
  -1  12   4   72.59   10.60
  -1  12   4   64.49    7.90
  -1  12   4   60.59    8.10
   1  12  -4   63.39    6.80
   1  12   5   20.20    7.60
   1  12   5   36.60   10.40
   1  12   5   29.80    7.40
  -1  12   5   13.10    8.00
  -1  12   5   31.60    9.80
  -1  12   5   26.40    7.20
  -1  12  -6   55.09    6.80
   1 -12  -6   46.20    7.40
   1 -12  -6   47.40    7.10
   1  12   6   50.99   10.30
  -1  12  -6   48.90    6.50
   1  12   6   50.19   10.00
  -1  12   6   48.30   10.80
  -1 -12  -6   45.50    7.40
   1  12  -6   55.29    6.80
   1  12  -6   57.49    7.30
  -1  12   6   55.49    9.90
   1  12   7    4.30    8.50
   1  12   7    2.40    9.90
  -1  12  -7    7.00    7.10
  -1  12  -7    7.60    5.50
   1 -12  -7    7.50    7.00
  -1  12   7    2.50    8.20
  -1 -12  -7   12.10    7.10
  -1 -12  -7    0.60    7.50
   1  12  -7    6.80    5.90
   1  12  -7   18.10    7.30
  -1  12   7   -1.20   10.80
  -1  13   0  219.58   21.50
   1  13   0  219.38   21.30
   1  13   0  222.48   18.60
  -1  13   0  221.28   18.40
  -1  13   0  225.38   18.40
   1  13   0  238.58   18.60
   1  13   1  528.35   39.90
  -1  13  -1  513.95   41.10
   1  13   1  526.85   41.60
   1  13   1  492.35   39.90
   1  13  -1  536.65   41.20
  -1  13   1  510.45   41.80
  -1  13   1  516.25   39.70
  -1  13   1  462.35   39.70
   1  13   2  174.88   15.00
   1  13   2  152.68   18.60
   1  13   2  163.88   15.20
  -1  13  -2  175.28   16.40
   1  13  -2  167.98   16.40
  -1  13   2  142.49   19.30
  -1  13   2  156.08   14.80
  -1  13   2  154.78   15.20
  -1  13  -3  159.58   14.80
   1  13   3  146.29   14.70
   1  13   3  142.49   18.50
   1  13   3  132.29   15.10
   1  13  -3  149.39   14.40
  -1  13   3  158.48   19.40
  -1  13   3  129.99   15.00
  -1  13   3  141.79   14.60
   1  13   4   61.89    8.80
  -1  13  -4   69.69    7.40
   1  13   4   64.99    8.40
   1  13   4   57.69   11.40
  -1  13   4   63.89   11.80
   1  13  -4   79.39    9.10
  -1  13   4   51.59    8.30
  -1  13   4   60.29    8.40
   1  13   5   29.60    9.30
   1  13   5   20.90    7.00
   1  13   5   16.60    9.60
  -1  13   5   21.40    7.20
  -1  13   5   34.30    9.80
  -1  13   5   14.30    9.30
  -1  13  -6    0.10    5.60
   1  13   6   -2.50    7.70
  -1  13  -6   12.40    5.20
   1  13   6   10.60   10.80
   1  13  -6   21.70    7.30
  -1  13   6   18.20   10.60
   1  13  -6    8.10    5.30
  -1  13   6    7.80    7.80
  -1  13  -7   18.60    6.30
   1  13   7    0.50    8.90
  -1  13  -7   12.20    9.10
   1 -13  -7   25.40    7.10
   1  13   7   -2.00   11.60
  -1 -13  -7   36.20    7.70
  -1  13   7   23.30   12.20
  -1  13   7   13.40    8.80
   1  13  -7   29.20    8.80
   1  13  -7   29.50    6.70
   1  14   0   10.00    7.50
   1  14   0    8.50    4.00
  -1  14   0    8.60    3.80
   1  14   0   -0.20    4.10
  -1  14   0    4.60    7.50
  -1  14   0   11.00    3.80
   1  14   1   62.79    9.90
   1  14   1   59.09    6.60
  -1  14  -1   30.10    8.30
   1  14   1   61.39    6.80
   1  14  -1   28.50    8.10
  -1  14   1   57.09    6.30
  -1  14   1   68.49    9.70
   1  14   2   13.50    7.70
   1  14   2    7.10    5.40
   1  14   2    5.50    5.10
  -1  14  -2   12.90    6.60
  -1  14   2    8.60    5.20
  -1  14   2    7.80    8.70
  -1  14   2    3.90    5.20
   1  14  -2   21.20    6.50
  -1  14  -3  174.88   19.80
   1  14   3  234.78   19.80
   1  14   3  240.88   19.90
   1  14   3  231.28   23.70
  -1  14   3  214.58   19.70
  -1  14   3  241.58   24.40
  -1  14   3  238.88   19.90
   1  14  -3  171.78   19.70
   1  14   4   14.40    9.20
   1  14   4    1.90    7.70
   1  14   4    3.20    6.60
  -1  14  -4    8.60    5.20
   1  14  -4    7.50    5.00
  -1  14   4   -6.30    7.90
  -1  14   4    6.20    6.50
  -1  14   4    5.30    9.80
  -1  14  -5  101.19   12.10
   1  14   5  120.69   13.20
   1  14   5  129.19   15.20
  -1  14   5  149.09   15.70
  -1  14   5  130.69   13.40
   1  14   6    4.40    8.10
   1  14   6   13.30   11.10
   1  14  -6   13.00    5.50
  -1  14   6   -0.60    8.10
  -1  14   6    4.30   10.90
  -1  15   0  131.49   12.60
   1  15   0  133.09   13.00
   1  15   0  126.49   13.40
   1  15   0  147.89   17.50
  -1  15   0  129.89   12.90
  -1  15   0  142.19   17.70
   1  15   1   13.60    8.70
   1  15   1   12.80    5.50
   1  15   1   16.90    5.40
  -1  15  -1   25.80    7.90
   1  15  -1    6.60    4.60
  -1  15   1   10.80    5.40
  -1  15   1   23.80    8.70
  -1  15   1   15.20    5.00
   1  15  -1   19.30    7.60
  -1  15  -2   47.60    9.20
   1  15   2   58.19    8.40
   1  15   2   60.09   11.10
   1  15   2   59.79    8.10
  -1  15   2   65.79    8.10
  -1  15   2   72.59   11.60
  -1  15   2   61.69    8.10
   1  15  -2   66.09    8.80
   1  15   3   33.40    7.70
   1  15   3   17.70    7.70
  -1  15  -3   39.00    7.90
   1  15   3   36.40   10.00
  -1  15   3   39.70   10.80
  -1  15   3   36.10    7.40
  -1  15   3   29.10    7.70
   1  15  -3   34.00    7.50
  -1  15  -4   26.90    6.10
   1  15   4   33.40   11.20
   1  15   4   29.50   11.10
   1  15   4   42.40    8.00
  -1  15   4   38.50    8.10
  -1  15   4   36.50   11.00
  -1  15   4   26.10   11.50
   1  15  -4   12.70    5.80
  -1  15  -5   14.80    5.00
   1  15   5    2.00   10.60
   1  15   5   -6.20    7.90
  -1  15   5    8.10    8.00
  -1  15   5    8.00   11.80
   1  16   0  136.19   12.80
   1  16   0  117.49   14.00
  -1  16   0  116.89   12.50
  -1  16   0  147.29   21.20
   1  16   0  112.09   11.60
   1  16   1  103.99   11.30
   1  16   1  113.89   13.10
   1  16   1  117.79   13.60
  -1  16  -1  125.49   13.00
  -1  16   1  105.19   11.20
  -1  16   1  109.49   12.80
  -1  16   1  100.99   13.70
   1  16  -1   97.19   12.20
   1  16  -1  112.89   12.50
   1  16   2  143.19   18.00
   1  16   2  154.58   17.40
   1  16   2  173.38   17.00
  -1  16  -2  172.88   19.10
  -1  16   2  140.39   16.80
   1  16  -2  182.38   18.40
  -1  16   2  148.19   17.30
  -1  16   2  151.58   17.10
   1  16   3   35.80   10.90
  -1  16  -3   47.90    8.60
   1  16   3   46.00   11.20
   1  16   3   49.80    8.80
  -1  16   3   40.10   11.10
   1  16  -3   69.09    8.70
  -1  16   3   49.30   12.20
  -1  16   3   37.90    8.60
  -1  17   0   68.49   10.00
  -1  17   0   42.50    6.80
  -1  17   0   32.50    7.40
   1  17   0   46.90   10.50
   1  17   0   45.10    6.70
   1  17   0   36.60    8.00
   1  17   1   13.60    6.30
   1  17   1    5.90    9.00
   1  17   1   -0.30    8.20
  -1  17  -1    0.20   10.20
   1  17  -1   10.20    5.00
  -1  17   1    4.50    9.30
  -1  17   1   19.10    6.20
  -1  17   1    3.40    8.20
  -2   0   0    5.30    1.20
  -2   0   0    4.70    1.20
   2   0   0    5.30    1.20
   2   0   0    5.70    1.20
  -2   0   0    4.00    1.10
   2   0   1 2287.77  166.68
  -2   0  -1 2144.39  166.68
   2   0  -1 2178.18  166.68
   2   0  -1 2147.59  166.68
  -2   0   1 2200.38  166.68
  -2   0   1 2186.68  166.68
   2   0   1 2185.58  166.68
  -2   0  -1 2170.28  166.68
   2   0   1 2214.88  166.68
  -2   0  -1 2161.08  166.68
   2   0   2 3155.98  268.97
   2   0  -2 3800.82  268.97
  -2   0  -2 3082.49  268.97
  -2   0  -2 3698.23  268.97
  -2   0  -2 3725.33  268.97
   2   0   2 3712.53  268.87
  -2   0   2 3784.02  268.97
   2   0   2 3610.04  268.97
  -2   0   2 3390.16  268.97
   2   0  -2 3339.07  268.97
  -2   0  -3 3866.91  270.07
   2   0   3 3579.54  270.07
  -2   0  -3 3669.33  270.07
   2   0   3 3297.47  270.07
  -2   0  -3 3332.47  270.07
   2   0  -3 3901.71  270.17
  -2   0   3 3719.33  270.07
   2   0   3 3353.36  270.07
   2   0  -3 3420.96  270.07
  -2   0   3 3298.97  270.07
  -2   0   4  973.80   73.49
   2   0   4  941.61   73.49
  -2   0  -4  919.21   73.49
   2   0  -4  927.11   73.59
   2   0  -4 1062.19   73.59
   2   0   4  929.51   73.39
  -2   0   4  858.81   73.39
  -2   0  -4 1031.10   73.49
  -2   0  -4 1041.90   73.39
   2   0   4  894.81   73.49
   2   0   5  868.01   70.49
  -2   0  -5  879.91   70.59
   2   0   5  863.11   70.49
   2   0   5  959.40   70.49
   2   0  -5  993.80   70.69
  -2   0   5  859.81   70.49
  -2   0   5  834.92   70.29
  -2   0   5  969.50   70.59
   2   0  -5  884.31   70.59
  -2   0  -5  973.90   70.49
  -2   0  -5 1005.90   70.59
  -2   0  -6  226.78   18.90
  -2   0  -6  224.88   18.80
   2   0   6  225.18   18.60
   2   0  -6  196.78   19.20
  -2   0   6  222.48   18.40
  -2   0  -6  217.88   19.20
   2   0   6  231.28   18.90
  -2   0   6  221.28   18.90
   2   0   6  264.27   18.80
  -2   0   6  199.68   18.80
   2   0  -6  208.18   18.90
   2   0  -7  232.78   19.90
  -2   0   7  233.28   19.60
   2   0  -7  190.98   20.10
   2   0   7  220.78   19.30
  -2   0   7  217.38   18.80
   2   0   7  229.98   19.70
  -2   0  -7  218.78   19.90
   2   0   7  261.07   19.70
  -2   0   7  239.48   19.60
  -2   0  -7  181.38   20.10
  -2   0  -8  252.77   23.00
  -2   0   8  247.38   22.00
   2   0   8  260.97   22.00
  -2   0   8  242.08   20.80
   2   0   8  229.28   21.20
   2   0   8  256.17   22.00
   2   0  -8  262.27   22.30
  -2   0  -8  236.18   22.30
   2   0  -8  211.18   23.20
  -2   0   8  260.27   25.60
   2   0  -9   18.90   10.20
   2   0  -9    9.20    8.00
  -2   0   9   18.70    5.30
  -2   0   9   11.50    6.90
  -2   0  -9   14.20   10.20
   2   0   9   16.90    5.90
   2   0   9   21.30    7.10
  -2   0   9   20.90    7.20
   2   0   9   21.00    7.00
  -2   0  -9    5.50    8.00
  -2   0  10    7.40    8.10
   2   0  10    5.00    8.10
   2   0 -10    6.50    9.20
  -2   0  10   -0.30    7.40
   2   0  10    9.70    7.10
   2   0  10   -3.20    7.80
  -2   0  10    3.80    6.20
  -2   0 -10   -6.30    8.70
   2   1   0 1170.28   90.69
   2   1   0 1165.88   90.79
   2  -1   0 1179.28   90.69
  -2  -1   0 1209.28   90.69
  -2   1   0 1196.08   90.69
  -2   1   0 1169.38   90.69
  -2  -1   0 1212.98   90.79
   2  -1   0 1196.58   90.69
  -2  -1   0 1208.18   90.79
  -2   1  -1 1918.11  143.69
   2   1   1 1952.50  143.79
  -2   1  -1 1893.91  143.69
  -2   1  -1 1868.41  143.69
   2  -1  -1 1851.81  143.69
  -2  -1   1 1877.41  143.69
   2   1   1 1891.61  143.69
   2  -1  -1 1894.41  143.69
  -2  -1   1 1852.81  143.69
  -2  -1   1 1827.82  143.69
  -2   1   1 1846.42  143.69
   2   1  -1 1877.31  143.69
   2  -1   1 1891.51  143.69
   2  -1   1 1840.92  143.69
  -2  -1  -1 1882.21  143.69
  -2  -1  -1 1948.11  143.79
  -2  -1  -1 1902.41  143.69
  -2   1   1 1920.01  143.69
   2   1  -1 1887.91  143.69
   2  -1  -2 4160.88  333.07
  -2   1  -2 4134.49  333.07
   2   1   2 4824.12  333.07
  -2   1  -2 4089.19  333.07
  -2   1  -2 4258.67  333.07
   2   1   2 4556.54  333.07
   2   1   2 4661.93  333.17
  -2  -1   2 4849.41  333.07
   2  -1  -2 3769.42  333.07
  -2  -1   2 4082.19  333.17
   2  -1   2 4810.52  333.07
  -2  -1  -2 3778.32  333.07
  -2  -1  -2 4051.39  333.07
   2  -1   2 4876.31  333.07
  -2   1   2 4904.51  333.17
  -2   1   2 4518.55  333.07
   2   1  -2 4202.28  333.07
  -2  -1  -2 4181.58  333.07
  -2   1  -3  612.84   46.60
   2   1   3  592.74   46.80
  -2   1  -3  610.34   46.70
  -2   1  -3  545.45   46.70
  -2  -1   3  670.33   46.70
  -2  -1   3  592.44   46.70
   2   1   3  667.83   46.80
   2  -1  -3  535.35   46.80
   2  -1  -3  611.34   46.80
   2   1   3  611.84   46.80
  -2  -1  -3  595.14   46.80
   2   1  -3  616.34   46.70
  -2   1   3  613.34   46.80
  -2  -1  -3  590.74   46.80
   2  -1   3  592.74   46.70
   2   1  -3  539.95   46.70
   2  -1   3  666.33   46.70
  -2   1   3  679.03   46.80
   2  -1  -4 2305.07  168.98
  -2   1  -4 2284.87  168.98
   2   1   4 2182.88  168.98
  -2   1  -4 2189.28  168.78
   2   1   4 2161.08  168.98
  -2   1  -4 1976.00  168.88
  -2  -1   4 2500.85  168.98
   2  -1  -4 2026.70  168.98
  -2  -1   4 2131.59  168.88
   2   1   4 2389.86  168.98
   2  -1   4 2182.18  168.88
   2  -1   4 2400.06  168.88
  -2   1   4 2149.88  168.98
  -2  -1  -4 2248.18  168.98
  -2   1   4 2486.95  168.98
   2   1  -4 2311.37  168.98
   2  -1   4 2172.28  168.78
   2   1  -4 1985.20  168.88
  -2  -1  -4 2209.08  168.88
  -2  -1  -4 1974.60  168.98
  -2  -1   5  195.98   16.80
  -2  -1   5  194.88   17.30
  -2  -1   5  217.68   17.40
   2   1   5  184.38   17.40
   2  -1  -5  209.88   17.70
  -2   1  -5  222.68   17.00
  -2   1  -5  228.28   17.60
   2  -1  -5  223.48   17.80
  -2   1  -5  198.68   17.50
   2   1   5  230.18   17.50
   2   1   5  213.78   17.50
  -2  -1  -5  222.78   17.60
   2  -1   5  224.48   17.20
   2   1  -5  186.08   17.60
   2   1  -5  230.98   17.70
  -2   1   5  213.78   17.60
   2  -1   5  195.08   17.10
  -2  -1  -5  190.98   17.70
  -2   1   5  191.58   17.50
   2  -1   5  205.48   17.30
  -2  -1  -5  220.38   17.60
   2  -1  -6  610.14   52.69
  -2  -1   6  660.73   52.39
  -2   1  -6  696.33   52.19
  -2  -1   6  659.83   51.99
   2   1   6  620.44   53.09
  -2   1  -6  702.13   52.59
   2   1   6  682.33   52.59
  -2   1  -6  602.94   52.49
   2  -1  -6  707.43   52.69
   2   1   6  676.63   52.49
  -2  -1   6  763.02   52.49
  -2   1   6  674.73   52.59
  -2   1   6  647.44   52.39
  -2   1   6  772.72   52.69
  -2  -1  -6  692.33   52.49
   2  -1   6  752.22   52.39
   2  -1   6  646.74   52.19
  -2  -1  -6  689.33   52.69
   2   1  -6  712.13   52.59
   2  -1   6  680.43   52.39
   2   1  -6  605.54   52.59
  -2  -1  -6  601.94   52.69
   2  -1  -7  101.19   10.60
   2   1   7   93.19   11.70
  -2   1  -7  134.39   12.60
   2   1   7  111.89   12.40
   2  -1  -7  117.99   12.60
  -2  -1   7  100.49   10.30
   2   1   7  116.69   12.10
  -2   1  -7  114.99   13.00
  -2  -1   7   92.19   11.70
  -2   1   7   91.89   10.10
   2   1  -7  121.39   12.50
   2  -1   7  109.69   11.20
  -2   1   7   93.09   11.30
   2  -1   7   94.29   11.60
   2  -1   7  115.09   11.80
  -2  -1  -7  126.59   12.60
   2   1  -7   91.59   10.30
  -2   1   7   85.59   10.10
  -2  -1  -7  107.09   13.20
   2  -1  -8  236.38   20.30
  -2  -1   8  201.68   17.90
  -2   1  -8  190.28   20.30
   2   1   8  218.78   20.20
  -2  -1   8  207.58   19.30
   2   1   8  196.18   19.30
   2  -1  -8  200.08   20.30
   2   1   8  212.28   19.70
  -2  -1   8  201.38   19.40
  -2   1  -8  237.98   20.10
   2  -1   8  220.78   19.30
   2  -1   8  202.58   19.10
  -2   1   8  235.28   20.10
   2   1  -8  213.58   20.30
  -2   1   8  195.48   20.00
  -2   1   8  199.78   18.90
   2  -1   8  199.48   18.70
  -2  -1  -8  227.88   20.10
  -2  -1  -8  209.38   20.40
   2   1  -8  201.28   20.40
  -2   1  -9    7.40   10.00
  -2   1  -9    0.30    7.30
  -2  -1   9   12.60    6.60
   2   1   9   13.50    7.50
   2   1   9   22.40    6.30
   2  -1  -9   15.50   11.90
   2   1   9   20.40    7.40
  -2  -1   9    9.50    4.80
  -2  -1   9   12.10    7.10
   2  -1  -9    0.70   10.10
   2  -1   9   16.50    6.80
   2   1  -9    7.00    9.60
  -2  -1  -9   10.00    9.40
   2   1  -9   14.20    7.90
  -2   1   9    7.10    5.40
   2  -1   9   15.30    5.40
  -2  -1  -9   15.40   10.70
  -2   1   9    3.60    7.40
   2  -1   9   10.40    7.00
  -2   1   9  -10.90    7.00
  -2   1 -10   30.30    9.70
  -2  -1  10   30.90    6.30
   2   1  10   28.60    7.80
   2   1  10   22.60    9.00
  -2  -1  10   27.00    8.40
   2  -1 -10   16.80    9.70
  -2  -1  10   14.60    8.20
   2   1  10   41.50    9.00
  -2   1  10   14.40    8.60
   2   1 -10   13.80    9.60
  -2   1  10   32.50    7.50
   2  -1  10   28.90    8.10
   2  -1  10   23.00    8.30
   2  -1  10   25.90    6.80
  -2  -1 -10   23.10   10.10
   2  -2   0  407.56   29.90
  -2  -2   0  397.66   30.10
   2   2   0  381.76   30.00
  -2  -2   0  384.06   29.90
   2   2   0  388.76   30.00
   2   2   0  400.36   30.10
   2  -2   0  395.76   29.90
  -2   2   0  387.66   30.00
  -2  -2   0  365.36   30.00
  -2   2   0  401.66   29.90
  -2   2  -2 1268.47   91.19
   2   2   2 1054.39   91.29
   2   2   2 1147.59   91.29
  -2   2  -2 1316.07   91.19
  -2   2  -2 1317.47   91.19
   2  -2  -2 1175.28   91.29
   2  -2  -2 1278.17   91.29
  -2  -2   2 1131.99   91.09
  -2  -2   2 1143.89   91.09
  -2  -2   2 1137.89   91.09
   2  -2   2 1112.39   91.09
  -2  -2  -2 1137.99   91.29
  -2  -2  -2 1276.97   91.29
  -2   2   2 1025.50   91.29
  -2  -2  -2 1300.47   91.39
  -2   2   2 1143.89   91.29
   2   2  -2 1266.97   91.19
   2  -2   2 1141.19   91.09
   2   2  -2 1326.17   91.19
   2   2   3 3317.27  271.77
  -2   2  -3 3780.12  271.67
   2   2   3 3372.56  271.77
   2   2   3 3659.23  271.77
   2  -2  -3 3852.61  271.77
   2  -2  -3 3440.56  271.77
  -2   2  -3 3350.16  271.67
  -2  -2   3 3653.03  271.57
  -2   2  -3 3759.72  271.57
  -2  -2   3 3285.97  271.57
  -2  -2  -3 3382.46  271.77
   2   2  -3 3800.72  271.67
   2   2  -3 3367.86  271.67
   2  -2   3 3565.34  271.57
  -2  -2  -3 3736.03  271.77
  -2   2   3 3717.73  271.77
  -2  -2  -3 3801.92  271.77
   2  -2   3 3658.63  271.57
  -2   2   3 3235.98  271.77
  -2  -2   4  425.86   37.80
   2  -2  -4  569.24   38.30
   2   2   4  445.46   38.10
  -2   2  -4  524.95   37.70
  -2  -2   4  463.95   37.80
   2   2   4  498.15   38.10
  -2   2  -4  470.05   38.10
  -2   2  -4  543.65   38.00
   2   2   4  440.16   38.10
   2  -2  -4  495.75   38.20
  -2   2   4  425.26   38.10
  -2  -2  -4  541.35   38.20
   2  -2   4  439.26   37.80
  -2  -2  -4  481.75   38.20
  -2   2   4  501.95   38.20
   2   2  -4  472.05   38.10
   2  -2   4  488.25   37.80
  -2  -2  -4  540.85   38.20
   2   2  -4  549.65   38.00
  -2   2  -5 1241.68   87.09
  -2  -2   5 1128.19   86.89
   2   2   5 1182.28   87.49
   2   2   5 1070.39   87.39
   2  -2  -5 1235.68   87.59
   2   2   5 1065.39   87.49
  -2   2  -5 1124.09   87.39
  -2  -2   5 1158.48   87.19
  -2  -2   5 1060.79   87.19
  -2   2  -5 1258.37   87.39
   2  -2  -5 1085.49   87.49
  -2  -2  -5 1270.57   87.59
   2  -2   5 1181.18   87.19
  -2   2   5 1143.09   87.49
  -2  -2  -5 1252.37   87.49
   2  -2   5 1029.10   87.09
   2  -2   5  977.50   87.09
  -2  -2  -5 1116.09   87.49
   2   2  -5 1119.39   87.39
   2   2  -5 1280.27   87.39
  -2   2   5 1035.10   87.39
  -2   2   5 1046.20   87.39
   2   2   6   41.80    6.10
   2  -2  -6   58.79    6.40
  -2   2  -6   61.99    7.10
   2  -2  -6   51.19    6.60
   2   2   6   44.70    6.00
  -2  -2   6   41.10    5.60
  -2   2  -6   50.09    6.20
  -2  -2   6   47.90    5.70
  -2   2  -6   60.69    6.00
   2   2   6   41.00    6.30
  -2   2   6   40.90    6.30
   2  -2   6   46.20    5.60
   2   2  -6   45.30    6.10
  -2  -2  -6   60.29    6.40
   2  -2   6   44.50    5.50
  -2   2   6   50.39    6.20
  -2   2   6   52.59    6.30
  -2  -2  -6   48.10    6.50
   2  -2   6   47.10    5.50
   2   2  -6   67.69    6.40
  -2  -2   7  158.38   14.00
  -2   2  -7  184.98   16.50
  -2  -2   7  141.79   15.30
   2  -2  -7  194.18   16.90
  -2   2  -7  207.38   16.40
   2   2   7  163.58   16.10
   2   2   7  155.48   16.50
  -2  -2   7  167.88   15.40
   2   2   7  165.08   16.50
  -2   2   7  158.48   16.20
   2   2  -7  211.48   16.50
  -2   2   7  156.58   15.70
   2  -2   7  159.38   15.10
   2  -2   7  148.99   15.20
   2   2  -7  185.28   16.70
  -2   2   7  155.38   16.40
  -2  -2  -7  186.08   16.90
  -2  -2  -7  210.58   16.40
   2  -2   7  147.39   15.50
  -2   2  -8    1.10    6.20
  -2   2  -8    2.40    6.30
   2  -2  -8   14.30    6.60
   2  -2  -8    7.30    6.80
   2   2   8   -4.40    6.00
  -2  -2   8    0.00    5.10
   2   2   8    5.80    5.70
   2   2   8    4.30    6.30
  -2  -2  -8   -3.20    6.40
   2  -2   8    1.00    4.60
  -2   2   8    8.50    6.10
   2  -2   8    0.30    4.90
  -2  -2  -8    0.00    6.80
   2   2  -8    0.60    6.30
   2   2  -8   -4.70    6.50
  -2   2   8    5.60    6.40
   2  -2   8    1.90    5.10
  -2   2   8   -1.00    5.40
   2   2   9    8.00    7.80
  -2   2  -9    8.40    9.90
  -2  -2   9    6.30    6.60
   2   2   9   16.70    7.20
  -2   2  -9    4.50    7.40
  -2  -2   9    7.80    6.10
   2   2   9   15.20    7.60
  -2  -2  -9   18.20   15.80
   2   2  -9   11.00    7.60
   2   2  -9    3.90    9.80
  -2   2   9    4.30    7.40
   2  -2   9   16.10    6.10
  -2   2   9   14.20    7.40
  -2   2   9   18.50    6.40
   2  -2   9   15.30    6.40
   2  -2   9    4.70    5.40
  -2  -2  10    5.90    6.90
   2   2  10   -2.00    9.60
   2   2  10   -8.00    8.50
  -2   2 -10   -2.60    9.20
   2  -2 -10   -3.90    8.90
  -2  -2  10    4.60    7.60
   2   2  10    8.80    7.60
  -2   2  10   11.70    9.50
   2  -2  10   -5.50    6.40
  -2  -2 -10  -15.50    9.00
   2  -2  10   -3.70    7.20
  -2   2  10   -7.40    8.80
  -2   2  10    0.50    6.60
   2   2 -10   -9.30    8.80
   2   3   1  250.97   18.50
   2  -3  -1  221.48   18.40
   2   3   1  237.38   18.70
   2   3   1  263.77   18.50
   2  -3  -1  219.38   18.40
  -2  -3   1  260.57   18.40
  -2  -3  -1  219.58   18.40
  -2  -3  -1  223.38   18.50
  -2   3   1  260.57   18.50
   2   3  -1  223.78   18.20
  -2   3   1  265.47   18.40
   2   3  -1  213.68   18.20
   2   3  -1  223.68   18.40
  -2   3  -2 3847.61  278.27
   2   3   2 3589.44  278.47
   2  -3  -2 3503.65  278.47
   2   3   2 3220.38  278.57
  -2   3  -2 3797.32  278.27
   2   3   2 3277.57  278.47
   2  -3  -2 3908.01  278.47
  -2  -3   2 3472.25  278.27
  -2  -3  -2 3838.02  278.47
  -2   3   2 3615.24  278.47
   2   3  -2 3882.11  278.27
  -2   3   2 3276.87  278.47
   2   3  -2 3915.21  278.37
  -2  -3  -2 3523.85  278.47
  -2  -3  -2 3859.51  278.57
   2   3  -2 3941.21  278.37
   2  -3  -3  139.49   13.40
  -2  -3   3  192.78   12.80
   2  -3  -3  153.38   13.40
  -2   3  -3  149.59   12.90
   2   3   3  186.28   13.70
  -2   3  -3  157.48   13.00
   2   3   3  187.38   13.50
   2   3  -3  131.99   13.10
  -2   3   3  187.98   13.50
  -2  -3  -3  154.68   13.70
  -2  -3  -3  159.18   13.30
   2   3  -3  154.68   13.10
  -2   3   3  160.68   13.50
  -2  -3  -3  145.39   13.50
   2   3   4  756.02   54.69
   2  -3  -4  748.73   54.79
   2   3   4  678.03   54.79
  -2   3  -4  642.84   54.49
  -2   3  -4  731.93   54.19
  -2  -3   4  731.63   54.29
   2  -3  -4  677.23   54.69
  -2   3  -4  716.93   54.49
   2   3   4  683.73   54.69
  -2  -3   4  676.03   54.29
  -2  -3  -4  733.93   54.69
   2  -3   4  750.82   54.19
   2   3  -4  648.44   54.49
   2   3  -4  732.33   54.49
  -2  -3  -4  731.03   54.79
  -2  -3  -4  666.53   54.69
  -2   3   4  763.22   54.69
  -2   3   4  681.03   54.69
  -2  -3   5   89.89    7.80
  -2   3  -5   77.69    7.30
   2   3   5   91.99    9.20
  -2   3  -5   78.79    8.30
  -2   3  -5   59.09    8.40
   2   3   5   77.69    9.30
   2  -3  -5   55.79    7.60
  -2  -3   5   91.59    7.80
   2  -3   5   88.69    7.70
  -2   3   5   89.89    9.40
  -2  -3  -5   73.79    9.50
   2  -3   5  101.09    7.50
  -2   3   5   78.99    9.40
   2   3  -5   72.39    8.80
   2   3  -5   54.99    7.20
  -2  -3  -5   58.59    7.50
  -2   3  -6  159.98   13.40
  -2  -3   6  128.19   12.40
   2   3   6  145.39   13.70
   2  -3  -6  138.19   13.90
   2  -3  -6  164.48   13.90
   2   3   6  139.59   13.80
  -2   3  -6  140.49   13.40
  -2  -3   6  133.49   12.50
   2   3   6  121.69   14.00
   2   3  -6  137.89   13.50
  -2   3   6  153.68   13.40
  -2   3   6  127.69   13.70
  -2  -3  -6  125.39   13.90
   2  -3   6  143.99   12.10
   2   3  -6  158.08   13.30
  -2  -3  -6  140.39   13.80
  -2   3   6  129.39   13.90
   2  -3   6  124.89   12.30
  -2  -3   7   19.80    4.40
  -2   3  -7   22.50    5.40
  -2   3  -7   14.70    5.70
   2   3   7   20.00    5.60
   2  -3  -7   16.40    5.90
   2  -3  -7   18.30    6.40
   2   3   7   16.60    5.50
   2   3   7   19.40    5.70
  -2  -3   7   14.20    4.60
  -2   3   7   14.40    5.80
  -2  -3  -7   17.10    6.10
   2   3  -7   11.80    6.00
   2  -3   7   19.00    4.50
   2   3  -7   27.30    5.50
  -2  -3  -7   20.70    5.70
   2  -3   7   18.90    4.30
  -2   3   7   22.80    5.80
  -2   3   7   27.10    6.20
  -2  -3   8    4.20    4.90
  -2   3  -8    1.90    6.10
   2  -3  -8    3.90    7.30
   2   3   8    5.10    6.80
   2   3   8   16.80    6.70
   2   3   8   11.60    6.70
   2  -3  -8    3.50    7.00
  -2  -3   8    5.40    4.80
  -2   3  -8   -5.20    6.10
  -2   3   8   16.90    6.50
  -2  -3  -8    9.90    6.50
   2   3  -8    7.90    6.30
  -2   3   8   13.00    6.70
   2  -3   8   12.80    4.80
   2   3  -8    2.40    6.80
   2  -3   8    7.00    4.40
  -2   3   8    9.90    5.50
  -2  -3  -8    6.70    7.20
  -2   3  -9    0.70    7.40
   2   3   9    6.60    7.10
   2  -3  -9   -5.00    8.30
   2   3   9   -3.60    7.60
   2   3   9   -2.10    7.70
  -2  -3   9    3.60    5.30
  -2  -3   9   10.00    5.70
  -2   3  -9   -0.50   10.40
  -2  -3  -9   -5.00    8.00
  -2   3   9   15.10    7.70
   2   3  -9   -2.80   10.40
   2   3  -9   -4.20    7.60
   2  -3   9   -1.80    5.50
  -2   3   9    0.50    7.80
  -2   3   9   -0.40    6.40
   2  -3   9   -0.60    5.00
   2   3  10    0.40    8.80
  -2  -3  10    8.30    6.10
  -2   3 -10   -9.60    9.00
  -2  -3  10    0.70    7.30
   2  -3 -10    6.70    9.50
   2   3  10    8.10    8.20
   2   3 -10    0.90    9.10
  -2   3  10   -0.10    8.80
   2  -3  10    0.60    6.40
   2  -3  10   13.00    6.30
  -2   3  10   13.40    7.60
  -2  -3 -10   -4.50    9.60
  -2  -4   0 6674.23  508.35
   2   4   1 7788.92  618.14
  -2  -4  -1 8444.96  618.24
   2   4   2 1779.12  146.49
   2   4   2 1929.21  146.49
   2  -4  -2 2017.80  146.49
   2   4   2 1768.02  146.69
  -2  -4   2 1898.41  146.29
   2  -4  -2 1809.52  146.49
   2   4  -2 2009.90  146.29
  -2  -4  -2 2011.70  146.69
   2   4  -2 2045.90  146.39
  -2  -4  -2 2024.70  146.49
  -2  -4  -2 1823.42  146.49
  -2   4   2 1977.50  146.49
  -2   4   2 1779.82  146.49
   2   4  -2 2001.20  146.29
  -2   4  -3 1716.03  132.29
   2  -4  -3 1609.14  132.59
   2   4   3 1849.02  132.59
  -2   4  -3 1780.22  132.39
   2   4   3 1653.43  132.69
   2  -4  -3 1792.52  132.59
   2   4   3 1670.33  132.59
  -2   4  -3 1790.02  132.39
  -2  -4  -3 1602.64  132.59
  -2   4   3 1833.12  132.59
  -2  -4  -3 1750.92  132.59
  -2   4   3 1623.84  132.59
   2   4  -3 1838.32  132.39
  -2  -4  -3 1783.62  132.69
   2   4   4   44.90    4.70
   2   4   4   37.90    4.40
   2  -4  -4   20.50    4.40
  -2   4  -4   29.40    3.20
  -2   4  -4   28.60    3.70
   2  -4  -4   23.80    4.30
  -2   4  -4   30.50    3.80
   2   4   4   35.90    4.80
   2   4  -4   21.30    3.80
  -2  -4  -4   26.50    4.70
  -2  -4  -4   26.10    4.10
  -2  -4  -4   25.50    4.50
  -2   4   4   34.00    4.30
   2   4  -4   28.10    3.90
  -2   4   4   33.90    4.30
  -2   4  -5  345.57   28.40
   2   4   5  352.06   29.10
   2   4   5  421.66   28.90
  -2  -4   5  374.86   27.80
  -2   4  -5  326.47   28.40
   2  -4  -5  328.57   28.90
   2   4   5  380.06   29.00
  -2   4   5  417.96   28.90
  -2  -4  -5  315.37   29.50
  -2   4   5  371.96   28.90
   2   4  -5  379.06   28.60
   2   4  -5  332.17   28.50
  -2  -4  -5  371.66   29.20
  -2  -4  -5  321.37   28.80
  -2   4   5  361.76   29.10
   2  -4  -6   33.20    6.10
   2  -4  -6   43.80    6.10
  -2   4  -6   41.60    5.30
  -2  -4   6   33.60    4.00
  -2  -4   6   34.00    4.10
   2   4   6   31.10    5.70
   2   4   6   24.40    5.80
   2   4   6   20.70    5.70
  -2   4  -6   30.00    5.10
   2   4  -6   32.90    5.40
   2   4  -6   42.30    5.40
  -2   4   6   30.90    6.00
  -2  -4  -6   42.40    6.20
  -2   4   6   24.90    5.60
  -2  -4  -6   27.50    6.10
  -2   4   6   31.80    5.80
  -2   4  -7   38.40    6.30
  -2  -4   7   26.30    4.60
  -2  -4   7   29.50    4.50
   2  -4  -7   37.30    7.10
  -2   4  -7   34.80    6.10
   2  -4  -7   45.40    6.70
   2   4   7   40.50    6.80
   2   4   7   23.60    6.70
   2   4   7   28.30    6.20
  -2  -4  -7   27.40    7.00
  -2   4   7   23.80    6.40
  -2   4   7   41.30    6.30
  -2   4   7   29.30    6.40
   2   4  -7   44.90    6.60
   2   4  -7   46.50    6.40
  -2  -4  -7   36.90    6.40
  -2   4  -8    5.10    6.40
   2  -4  -8   20.10    7.30
  -2   4  -8    9.60    6.50
   2   4   8   16.80    6.40
   2   4   8    5.10    6.60
   2  -4  -8    0.10    7.00
  -2  -4   8   14.00    4.20
   2   4   8    9.90    6.80
  -2  -4   8   17.60    4.20
  -2  -4  -8   15.30    7.70
   2   4  -8    5.30    6.60
  -2   4   8    7.90    6.90
  -2   4   8   15.00    6.60
  -2   4   8    7.40    6.90
  -2  -4  -8    7.40    7.30
   2   4  -8   18.80    7.00
   2   4   9   -3.60    9.00
  -2  -4   9    7.70    4.60
   2   4   9   18.20    8.30
  -2   4  -9    2.00   10.00
  -2   4  -9    0.20    7.30
   2   4   9    0.20   10.50
  -2  -4   9    6.20    4.60
   2  -4  -9    5.60    8.60
  -2   4   9   15.40    8.40
  -2   4   9   -0.50    8.60
   2   4  -9    8.90    7.90
  -2  -4  -9    0.00    8.50
   2   4  -9   15.40   10.70
  -2   4   9   10.80    7.70
   2   4  10    1.90    9.40
  -2   4 -10   -0.20    9.00
   2  -4 -10   -1.40    9.90
   2   4  10   -6.80    8.50
  -2   4  10    1.70    8.10
   2   4 -10  -25.00    8.60
  -2   4  10   -2.80    9.20
  -2  -4 -10    5.40    9.80
   2   5   0 4420.16  331.27
   2   5   0 4431.96  331.17
   2   5   0 4117.49  331.47
  -2   5   0 4402.96  331.17
  -2  -5   0 4373.36  331.47
   2   5   1  287.37   23.20
  -2  -5   1  322.87   23.20
   2   5   1  337.47   23.20
   2   5   1  289.97   23.60
   2   5  -1  267.07   23.20
  -2   5   1  321.97   23.10
  -2  -5  -1  281.67   23.00
  -2  -5  -1  290.27   23.50
  -2   5   1  295.87   23.20
  -2  -5  -1  280.67   22.90
   2  -5  -2 2442.36  206.88
  -2  -5   2 2763.22  206.78
   2   5   2 2590.14  207.18
   2   5   2 2588.54  206.98
   2   5   2 2856.41  206.98
   2   5  -2 2766.82  206.68
  -2  -5  -2 2874.41  207.18
  -2   5   2 2875.01  206.98
  -2  -5  -2 2749.82  206.88
  -2   5   2 2625.54  206.98
   2   5  -2 2865.71  206.68
   2   5  -2 2780.32  206.88
  -2  -5  -2 2502.05  206.88
  -2   5  -3  173.88   14.40
  -2   5  -3  170.68   14.40
   2  -5  -3  160.78   15.10
   2   5   3  199.48   15.30
   2   5   3  211.28   15.80
   2  -5  -3  177.38   15.00
   2   5   3  216.08   15.30
  -2  -5  -3  185.38   15.10
   2   5  -3  184.28   14.50
  -2   5   3  190.48   15.20
  -2  -5  -3  161.68   15.20
   2   5  -3  170.78   14.60
  -2  -5  -3  188.68   15.80
  -2   5  -4 1098.29   79.29
  -2   5  -4  929.21   79.29
   2  -5  -4  966.90   79.59
   2   5   4 1020.30   79.69
  -2   5  -4 1068.09   79.19
   2   5   4 1111.49   79.69
   2   5   4  996.60   79.89
   2  -5  -4 1091.19   79.69
   2   5  -4  965.70   79.39
  -2  -5  -4 1068.29   79.59
  -2   5   4  994.00   79.89
  -2   5   4 1118.69   79.69
  -2   5   4  999.60   79.69
  -2  -5  -4  937.41   79.59
   2   5  -4 1114.89   79.39
  -2  -5  -4 1103.59   79.89
  -2   5  -5   52.69    5.70
   2   5   5   64.79    6.50
   2   5   5   55.89    6.70
   2   5   5   58.49    6.70
   2  -5  -5   48.20    6.40
  -2   5  -5   43.40    5.60
  -2  -5  -5   44.40    6.30
  -2   5   5   70.79    7.40
   2   5  -5   56.89    5.80
  -2   5   5   53.69    6.40
   2   5  -5   43.60    5.70
  -2  -5  -5   45.00    6.60
  -2   5   5   64.19    6.40
   2   5   6  238.58   21.60
   2  -5  -6  246.98   21.70
   2   5   6  241.98   22.00
   2  -5  -6  294.77   21.60
  -2   5  -6  227.68   20.80
   2   5   6  263.57   21.50
  -2   5   6  259.07   21.50
  -2   5   6  224.08   22.00
  -2  -5  -6  248.78   21.70
   2   5  -6  271.87   20.80
  -2  -5  -6  265.37   21.40
   2   5  -6  236.08   21.00
  -2   5   6  215.78   21.50
   2   5   7    8.60    5.90
   2   5   7    6.30    6.10
  -2   5  -7   12.10    5.50
   2   5   7    6.70    6.10
  -2   5  -7    2.90    5.10
   2  -5  -7   10.90    5.90
   2  -5  -7   12.60    6.30
   2   5  -7    4.50    5.30
   2   5  -7    5.00    4.90
  -2   5   7    3.70    5.80
  -2  -5  -7    6.80    6.30
  -2   5   7    6.20    6.10
  -2   5   7   13.80    6.40
  -2  -5  -7   15.50    5.60
   2  -5  -8   11.50    6.90
   2  -5  -8   -1.90    7.50
   2   5   8   16.60    7.30
   2   5   8   10.10    6.90
  -2   5  -8    7.00    6.20
   2   5   8    8.70    7.30
  -2   5  -8   16.50    6.60
   2   5  -8    6.90    6.50
  -2   5   8   -2.30    6.70
   2   5  -8   18.30    6.80
  -2   5   8   16.50    7.10
  -2  -5  -8   10.80    7.70
  -2  -5  -8   14.40    7.60
  -2   5   8   18.70    7.40
   2  -5  -9   -4.40    8.40
   2   5   9    8.50    8.30
  -2   5  -9   -0.20   10.40
  -2   5  -9   13.00    7.50
   2   5   9   14.50    8.20
  -2   5   9   -2.60    7.90
  -2  -5  -9    1.40    8.50
   2   5  -9   13.90   10.60
  -2   5   9    8.00    8.00
   2   5  -9    7.40    7.50
   2   5  10   -0.70    9.90
   2   5  10   -3.00    8.80
  -2   5 -10  -15.60    8.40
   2  -5 -10  -13.50   10.20
   2   5 -10    9.10    9.40
  -2  -5 -10    3.80   10.70
  -2   5  10    6.20    8.90
  -2   5  10  -13.10    9.80
   2   6   0 1921.01  159.58
   2   6   0 2140.59  159.28
  -2  -6   0 2177.78  159.58
   2   6   0 2118.89  159.28
  -2  -6   1  450.85   34.80
   2   6   1  425.26   34.60
   2   6   1  463.15   34.70
   2   6   1  425.66   35.00
  -2   6   1  474.45   34.60
   2   6   2  631.44   44.20
   2   6   2  573.24   44.10
   2  -6  -2  526.75   43.80
   2   6   2  571.14   44.50
   2  -6  -2  586.74   43.90
  -2   6   2  618.34   44.10
   2   6  -2  539.85   43.90
  -2  -6  -2  529.95   44.00
  -2  -6  -2  575.44   43.90
  -2   6   2  561.34   44.10
  -2  -6  -2  572.64   44.50
   2  -6  -3 1113.29   83.79
   2  -6  -3  973.60   83.79
   2   6   3 1091.09   83.99
   2   6   3 1095.79   84.29
   2   6   3 1192.08   83.99
  -2  -6  -3 1099.59   84.19
   2   6  -3 1120.69   83.59
  -2  -6  -3 1081.59   83.79
   2   6  -3 1096.99   83.59
  -2   6   3 1232.08   83.99
  -2   6   3 1084.39   83.89
   2   6  -3 1078.19   83.59
  -2  -6  -3  969.00   83.89
   2   6   4  126.39   12.20
   2   6   4  115.89   11.90
   2   6   4  126.79   11.50
  -2   6  -4  109.09    9.70
   2  -6  -4  109.69   11.20
  -2   6  -4  115.69    9.90
   2  -6  -4  109.49   10.90
  -2   6  -4  105.79    9.80
  -2   6   4  125.89   11.50
  -2   6   4  120.99   12.30
   2   6  -4  103.59   10.20
  -2  -6  -4  111.59   11.00
  -2  -6  -4  109.19   11.30
   2   6  -4  121.79   10.20
   2   6   5  421.16   33.10
   2   6   5  422.66   32.80
  -2   6  -5  352.76   31.90
   2  -6  -5  373.76   32.50
  -2   6  -5  404.66   32.00
   2   6   5  461.45   32.70
  -2   6   5  432.56   33.30
  -2   6   5  429.16   32.80
  -2   6   5  472.65   32.70
   2   6  -5  427.66   32.10
   2   6  -5  376.36   32.10
  -2  -6  -5  381.86   32.60
  -2  -6  -5  367.86   32.60
   2  -6  -6   76.79    8.70
   2   6   6   99.29    9.50
   2  -6  -6   68.59    8.40
   2   6   6   82.09    8.50
   2   6   6   78.89    8.70
  -2   6  -6   64.49    7.50
  -2   6  -6   74.59    8.50
  -2   6   6   83.09    9.20
   2   6  -6   71.29    7.80
   2   6  -6   76.99    8.30
  -2  -6  -6   63.79    8.60
  -2  -6  -6   68.99    8.40
  -2   6   6   86.49    8.40
  -2   6   6   70.39    8.50
  -2   6  -7  235.38   20.90
   2   6   7  260.47   21.40
  -2   6  -7  196.78   20.50
   2  -6  -7  238.98   21.40
   2  -6  -7  216.38   21.80
   2   6   7  219.88   21.50
   2   6   7  235.18   22.70
  -2   6   7  253.37   22.60
  -2   6   7  265.77   21.50
  -2   6   7  230.68   21.60
   2   6  -7  223.98   20.90
  -2  -6  -7  226.28   22.20
  -2  -6  -7  236.58   21.20
   2   6  -7  246.98   20.90
   2   6   8   31.10    8.70
  -2   6  -8   14.80    6.70
   2   6   8   29.40    7.70
   2  -6  -8   29.40    8.20
  -2   6  -8   33.90    7.40
   2   6   8   29.10    8.40
   2  -6  -8   21.50    8.00
  -2  -6  -8   22.10    7.70
  -2   6   8   26.10    7.90
   2   6  -8   34.60    7.20
  -2   6   8   15.80    8.30
   2   6  -8   22.60    7.90
  -2  -6  -8   21.00    8.60
  -2   6   8   17.10    7.70
   2   6   9   27.70    9.20
  -2   6  -9    8.90   11.40
  -2   6  -9   21.70    7.90
   2  -6  -9   23.20    9.30
   2   6   9   35.00    9.30
   2   6  -9   42.50   12.00
   2   6  -9   24.80    8.00
  -2  -6  -9   10.70    9.40
  -2   6   9   34.40    9.10
  -2   6   9   31.90    9.00
   2  -6 -10   -3.50   10.60
   2   6  10    0.80   10.00
  -2   6 -10   -4.00    8.20
   2   6  10   -9.40   10.50
   2   6 -10    4.90    8.70
  -2   6  10    2.40    9.90
  -2   6  10  -11.50   10.10
  -2  -6 -10   12.50   11.20
   2   7   0 1665.23  135.19
  -2  -7   0 1811.92  135.19
   2   7   0 1819.92  134.79
   2   7   0 1772.22  134.79
   2   7   1  104.99   10.20
   2   7   1   95.49    8.80
   2   7   1  114.19    8.90
   2   7  -1   78.49    9.20
  -2   7   1  106.89    8.60
  -2  -7  -1   83.19    9.90
  -2   7   1   98.59    8.60
   2   7   2 1682.03  136.99
   2   7   2 1856.91  137.09
   2   7   2 1690.03  137.39
   2  -7  -2 1901.31  136.79
   2   7  -2 1734.63  136.99
  -2   7   2 1879.91  136.99
  -2  -7  -2 1940.81  137.49
  -2   7   2 1674.23  136.99
  -2  -7  -2 1715.23  136.89
  -2  -7  -2 1866.31  136.89
   2   7   3  227.38   17.10
   2  -7  -3  197.28   16.80
   2   7   3  201.48   17.20
   2   7   3  194.18   18.00
   2   7  -3  222.88   16.10
  -2   7   3  194.38   17.00
  -2   7   3  194.48   18.20
   2   7  -3  183.38   16.80
  -2   7   3  214.38   17.10
  -2  -7  -3  188.38   16.90
  -2  -7  -3  216.58   16.70
   2   7  -3  208.38   16.20
   2  -7  -4  964.60   67.19
   2   7   4  846.42   67.29
   2   7   4  787.22   67.69
  -2   7  -4  954.90   66.79
   2   7   4  756.22   67.29
  -2   7  -4  897.61   66.79
   2  -7  -4  868.81   67.19
  -2   7   4  765.32   67.29
   2   7  -4  854.91   66.79
  -2  -7  -4  896.41   67.29
  -2   7   4  750.62   67.69
   2   7  -4  992.80   66.89
  -2   7   4  878.71   67.29
  -2  -7  -4  966.00   67.19
   2  -7  -5   22.70    5.10
   2   7   5   25.80    5.30
  -2   7  -5   31.90    4.20
  -2   7  -5   22.70    4.20
   2  -7  -5   27.10    6.30
   2   7   5   24.50    5.60
   2   7   5   24.60    6.20
   2   7  -5   30.50    4.60
  -2  -7  -5   26.60    5.40
  -2   7   5   23.40    5.40
   2   7  -5   35.10    4.40
  -2  -7  -5   24.50    6.30
  -2   7   5   26.90    6.10
  -2   7   5   24.00    5.40
   2   7   6  158.48   16.50
  -2   7  -6  152.28   14.50
   2  -7  -6  167.68   15.70
   2  -7  -6  160.88   16.20
   2   7   6  151.98   15.60
   2   7   6  146.89   17.30
  -2   7  -6  176.38   14.60
   2   7  -6  165.78   15.00
  -2   7   6  140.89   17.30
  -2  -7  -6  170.98   16.50
  -2   7   6  171.68   15.50
  -2  -7  -6  163.88   15.90
  -2   7   6  123.29   16.00
  -2   7  -7   16.20    5.90
   2  -7  -7   15.20    6.90
  -2   7  -7    7.80    5.40
   2   7   7   10.90    6.50
   2  -7  -7   12.20    6.40
   2   7   7    4.40    7.00
   2   7   7    1.10    6.50
  -2   7   7   10.40    6.80
  -2   7   7   10.60    6.90
  -2  -7  -7   18.90    6.80
  -2  -7  -7   10.30    6.60
   2   7  -7    7.90    5.70
   2   7  -7   13.20    5.80
  -2   7   7   20.60    7.50
  -2   7  -8   32.60    7.40
   2   7   8   32.40    9.10
  -2   7  -8   29.90    7.70
   2   7   8   29.30   10.00
   2  -7  -8   45.20    8.40
   2  -7  -8   26.60    8.70
  -2  -7  -8   29.10    8.60
   2   7  -8   35.80    7.40
  -2   7   8   53.39    9.20
   2   7  -8   41.70    8.10
  -2  -7  -8   37.20    8.60
  -2   7   8   17.00    9.50
  -2   7  -9    6.00   11.20
  -2   7  -9  -10.70    7.40
   2   7   9    8.60    9.40
   2  -7  -9   11.20    9.40
   2   7   9    5.30    8.60
  -2   7   9    4.60    9.20
  -2  -7  -9   11.80    9.40
   2   7  -9  -12.80    7.90
   2   7  -9   -8.60   12.10
  -2   7   9   17.90   13.90
   2   8   0 1693.73  126.19
   2   8   0 1570.84  126.59
   2   8   0 1694.23  126.19
   2   8   1 2338.87  180.08
   2   8   1 2435.76  179.68
   2   8   1 2296.57  179.58
   2   8  -1 2353.66  179.88
  -2   8   1 2254.37  179.58
  -2   8   1 2450.35  179.58
   2   8   2  639.74   47.50
   2   8   2  601.24   47.50
   2   8   2  602.14   48.10
   2   8  -2  627.14   47.50
  -2   8   2  643.04   47.50
  -2   8   2  571.84   47.50
   2   8   3 1287.07  108.89
   2   8   3 1424.06  108.49
   2  -8  -3 1439.96  108.19
   2  -8  -3 1637.84  108.19
   2   8   3 1281.37  108.49
  -2   8   3 1257.47  108.89
  -2   8   3 1230.18  108.39
  -2  -8  -3 1476.95  108.29
   2   8  -3 1490.05  108.19
  -2  -8  -3 1604.74  108.29
  -2   8   3 1421.26  108.49
   2  -8  -4  151.68   13.20
   2   8   4  130.09   13.70
   2  -8  -4  144.39   13.10
   2   8   4  129.09   15.20
   2   8   4  125.89   13.30
   2   8  -4  169.38   12.20
  -2   8   4  147.99   13.60
   2   8  -4  137.49   12.30
  -2  -8  -4  155.28   13.10
  -2   8   4  130.29   13.90
  -2  -8  -4  141.19   13.50
  -2   8   4  125.99   15.30
  -2   8  -5  320.77   22.90
   2  -8  -5  318.07   23.80
   2   8   5  220.08   23.70
  -2   8  -5  281.07   22.80
   2  -8  -5  302.97   23.90
  -2  -8  -5  291.97   24.10
  -2  -8  -5  282.77   26.90
   2   8  -5  292.07   23.10
  -2   8   5  248.78   23.90
   2  -8  -6   76.59    8.90
   2  -8  -6   92.49    9.30
   2   8   6   73.09    9.50
  -2   8  -6   81.19    9.90
  -2   8  -6   77.39    9.90
   2   8   6   82.19    9.10
   2   8   6   66.99    9.80
  -2  -8  -6   83.19    9.10
  -2   8   6   83.79    9.50
  -2   8   6   74.69    8.70
  -2  -8  -6   86.79    9.00
   2   8  -6   96.59   10.60
  -2   8   6   68.79   10.10
   2   8   7    2.00    7.70
   2   8   7   -1.80    6.80
   2   8   7   -6.30    7.60
   2  -8  -7    5.40    6.90
   2  -8  -7    8.40    6.60
  -2   8  -7   10.20    5.30
  -2   8  -7    3.50    5.60
  -2  -8  -7    9.40    7.10
   2   8  -7    5.40    5.50
  -2   8   7   -0.50    7.50
  -2   8   7   -5.20    7.50
  -2  -8  -7   13.10    6.50
  -2   8   7   -2.30    6.90
   2   8  -7    5.20    6.10
   2  -8  -8   15.10    8.30
   2   8   8   13.70    8.20
  -2   8  -8    4.60    6.50
   2  -8  -8   10.50    8.30
  -2   8  -8   27.60    7.60
  -2   8   8   16.00    8.20
   2   8  -8    9.70    7.10
   2   8  -8    9.80    8.10
  -2  -8  -8   11.50    8.50
  -2  -8  -8   17.90    8.30
  -2   8   8    8.40   10.70
   2   8   9   17.90    9.20
   2   8   9   -2.50    9.80
  -2   8  -9   10.50    8.40
   2  -8  -9    4.10    9.70
  -2   8  -9  -20.40   12.40
   2   8  -9   28.30   15.40
  -2   8   9    0.70    9.70
  -2   8   9  -19.00    9.00
  -2  -8  -9    5.20    9.80
   2   8  -9   -2.90    7.90
   2   9   0  497.15   41.40
  -2   9   0  548.35   40.40
   2   9   0  502.75   40.90
   2   9   0  552.24   40.70
   2   9   1  243.38   20.70
   2   9   1  231.78   19.50
   2   9   1  255.27   19.60
  -2   9   1  257.27   19.30
  -2   9   1  239.98   21.10
   2   9  -1  239.48   20.20
  -2   9   1  229.18   19.30
   2   9   2  283.37   22.90
   2   9   2  265.87   21.70
   2   9   2  297.47   21.70
  -2   9   2  287.87   21.60
  -2   9   2  254.77   23.10
   2   9  -2  224.08   21.60
  -2   9   2  263.17   21.60
   2   9   3   15.70    6.10
   2   9   3   21.50    4.40
   2   9   3   13.90    4.50
  -2  -9  -3   22.40    3.40
   2   9  -3   26.90    4.00
  -2   9   3   11.20    4.30
  -2  -9  -3   24.80    3.90
  -2   9   3   18.50    6.20
   2  -9  -4  244.48   22.60
   2  -9  -4  254.17   22.60
   2   9   4  306.57   24.60
   2   9   4  309.37   23.40
  -2   9  -4  246.68   22.40
   2   9   4  321.27   23.30
  -2   9   4  290.87   23.40
  -2   9   4  314.07   24.80
  -2  -9  -4  260.47   22.60
   2   9  -4  267.07   22.00
  -2  -9  -4  247.38   22.90
  -2   9   4  331.97   23.40
   2  -9  -5    7.70    4.90
   2   9   5    4.60    6.80
   2   9   5    4.80    5.20
   2  -9  -5    7.20    4.60
   2   9   5    4.80    5.40
  -2   9  -5    7.60    3.60
  -2   9  -5   12.80    3.70
  -2   9   5    7.90    6.90
   2   9  -5    5.70    4.00
   2   9  -5    7.60    4.10
  -2   9   5    7.20    5.10
  -2  -9  -5    9.90    5.20
  -2   9   5   -3.60    5.20
  -2  -9  -5   14.80    4.90
   2  -9  -6   93.19    9.90
   2   9   6   86.39   10.60
   2   9   6   89.49   10.30
   2   9   6  114.79   13.20
   2  -9  -6   80.39    9.50
  -2   9  -6   94.99   10.50
  -2   9  -6   85.29   10.40
  -2   9   6  112.89   10.40
  -2  -9  -6   90.89   10.00
  -2  -9  -6   88.29    9.80
  -2   9   6   83.49   10.10
   2   9  -6   82.29   10.80
  -2   9   6   84.59   11.00
  -2   9  -7   23.60    6.40
   2   9   7   42.10    9.40
   2   9   7   36.70    9.90
   2  -9  -7   35.10    7.70
   2   9   7   37.80    8.40
   2  -9  -7   33.60    8.20
  -2   9  -7   30.70    6.40
  -2  -9  -7   25.80    7.60
  -2  -9  -7   33.20    8.00
  -2   9   7   32.60    9.70
   2   9  -7   29.00    6.70
  -2   9   7   30.30    9.40
   2   9  -7   29.10    6.40
  -2   9   7   34.80    8.20
   2   9   8   12.70    8.20
  -2   9  -8   17.60    6.70
   2  -9  -8    7.70    8.80
  -2   9  -8    8.50    7.80
   2  -9  -8    9.60    8.60
   2   9   8   18.70    9.80
   2   9  -8   11.70    7.20
   2   9  -8   30.90    8.80
  -2   9   8    6.60    8.20
  -2  -9  -8    5.60    8.40
  -2   9   8    8.30   10.20
  -2  -9  -8   15.50    9.00
  -2   9  -9   -2.00    8.20
   2   9   9    3.50    9.80
   2  -9  -9  -10.00   10.50
  -2   9  -9    3.80   13.70
   2   9   9   -0.50    9.80
  -2  -9  -9   20.90   10.30
  -2   9   9  -10.50    9.30
  -2   9   9   15.90   10.40
   2   9  -9    2.90    8.50
   2  10   0   28.70    5.70
   2  10   0   39.00    4.30
  -2  10   0   33.30    6.20
  -2  10   0   42.10    4.70
   2  10   0   31.40    4.00
   2  10   1 1334.17  103.09
   2  10   1 1292.87  102.39
   2  10   1 1390.66  102.39
  -2  10  -1 1335.77  102.89
  -2  10   1 1401.56  102.29
   2  10  -1 1340.27  102.79
  -2  10   1 1280.47  102.29
  -2  10   1 1327.67  103.09
   2  10   2  167.78   14.20
  -2  10  -2  159.08   15.10
   2  10   2  161.98   14.40
   2  10   2  170.28   16.50
  -2  10   2  156.38   14.20
   2  10  -2  147.49   14.50
  -2  10   2  160.98   16.80
  -2  10   2  170.48   14.10
  -2  10  -3  426.96   36.80
   2  10   3  480.45   37.10
   2  10   3  484.85   38.30
   2  10   3  498.95   37.00
  -2  10   3  513.05   37.00
  -2  10   3  460.65   37.00
  -2  10   3  491.45   38.40
   2  10  -3  410.56   36.60
   2  10   4  441.26   36.80
   2  10   4  452.45   35.40
   2 -10  -4  444.36   34.60
   2  10   4  436.36   35.50
  -2  10  -4  434.66   34.70
   2 -10  -4  421.86   34.70
  -2  10   4  449.46   36.80
  -2 -10  -4  464.85   34.60
  -2  10   4  438.16   35.50
   2  10  -4  403.66   34.40
  -2 -10  -4  426.46   34.90
  -2  10   4  448.96   35.40
   2  10  -4  486.05   34.30
   2  10   5  158.48   17.60
  -2  10  -5  149.19   12.90
   2 -10  -5  152.98   14.50
  -2  10  -5  135.89   12.90
   2  10   5  143.69   15.70
   2  10   5  165.18   15.30
  -2 -10  -5  144.99   14.00
  -2  10   5  151.98   18.10
   2  10  -5  146.79   13.30
   2  10  -5  127.59   13.50
  -2  10   5  163.28   15.50
  -2  10   5  146.79   15.60
  -2 -10  -5  134.29   14.60
  -2  10  -6   18.00    5.00
   2  10   6   11.10    8.00
   2  10   6   21.10    6.80
   2 -10  -6   16.20    6.00
  -2  10  -6    9.70    4.50
   2  10   6   17.40    7.40
   2 -10  -6   12.80    6.00
  -2  10   6    9.80    6.90
  -2  10   6   15.70    8.30
  -2 -10  -6   18.30    6.70
   2  10  -6   13.30    5.00
  -2 -10  -6   17.10    5.90
  -2  10   6   20.70    7.60
   2 -10  -7   25.50    7.70
  -2  10  -7   26.10    6.00
  -2  10  -7   27.00    6.60
   2  10   7   19.40    8.10
   2  10   7   18.40    9.20
   2 -10  -7   25.40    7.60
   2  10  -7   29.80    7.10
  -2 -10  -7   16.90    8.10
  -2  10   7   19.70    8.70
   2  10  -7   30.60    6.30
  -2 -10  -7   16.20    7.50
  -2  10   7   17.00    9.40
   2  10   8   -3.00    8.20
   2 -10  -8    7.30    8.70
   2  10   8    0.80    9.60
   2 -10  -8    0.00    8.30
  -2  10  -8    6.50    6.90
  -2  10  -8   -4.50    8.70
  -2 -10  -8   -3.40    8.70
   2  10  -8    2.60    9.10
  -2  10   8    2.90    8.20
  -2 -10  -8   10.30    9.00
  -2  10   8   -8.70   10.10
   2  10  -8    2.30    6.90
   2  11   0  347.97   26.80
   2  11   0  339.27   26.70
   2  11   0  333.27   28.20
  -2  11   0  327.27   27.80
  -2  11   0  344.47   26.50
  -2  11   0  341.07   28.50
   2  11   1  969.20   71.09
   2  11   1  938.81   71.99
  -2  11  -1  947.81   71.69
   2  11   1  886.81   70.99
  -2  11   1  939.31   70.89
  -2  11   1  878.21   70.99
   2  11  -1  929.81   71.59
  -2  11   1  905.01   72.09
  -2  11  -2  151.38   15.80
   2  11   2  164.38   14.90
   2  11   2  177.18   17.30
   2  11  -2  158.08   15.40
  -2  11   2  161.58   14.80
  -2  11   2  168.88   17.60
  -2  11   2  179.98   14.60
   2  11   3  346.77   28.90
   2  11   3  348.47   27.20
   2  11   3  330.67   27.30
  -2  11  -3  319.77   27.10
   2  11  -3  339.27   26.90
  -2  11   3  318.37   27.20
  -2  11   3  330.97   29.10
  -2  11   3  337.17   27.00
   2  11   4  147.69   14.70
   2  11   4  152.58   17.10
  -2  11  -4  126.59   13.10
   2  11   4  145.59   14.30
  -2  11   4  155.88   14.30
  -2  11   4  177.18   17.80
   2  11  -4  104.89   12.40
  -2  11   4  152.78   14.80
   2  11   5   67.39   10.30
   2 -11  -5   68.69    7.20
  -2  11  -5   65.09    7.80
  -2  11  -5   57.39    6.30
   2 -11  -5   58.79    7.20
   2  11   5   71.49    8.50
   2  11   5   60.89    8.30
  -2 -11  -5   65.59    7.30
  -2  11   5   68.49    9.90
   2  11  -5   59.79    6.80
  -2 -11  -5   70.69    7.70
  -2  11   5   61.59    8.50
   2  11  -5   81.59    8.70
  -2  11   5   61.09    8.60
   2 -11  -6   65.99    8.20
   2  11   6   72.29   10.80
   2 -11  -6   71.69    8.80
  -2  11  -6   61.69    7.30
  -2  11  -6   61.59    7.20
   2  11   6   68.99   11.40
   2  11   6   68.59    9.20
  -2 -11  -6   66.19    8.70
  -2  11   6   58.89   10.70
  -2  11   6   74.19    9.50
   2  11  -6   66.09    7.40
  -2  11   6   74.39   11.40
  -2 -11  -6   58.89    8.50
   2  11   7   11.00   10.00
  -2  11  -7   10.90    7.20
   2  11   7   19.50    8.20
   2 -11  -7    7.00    7.50
  -2  11  -7    6.30    5.80
  -2  11   7    0.90    9.70
   2  11  -7   16.40    7.40
   2  11  -7    4.80    5.90
  -2 -11  -7   13.70    7.40
  -2 -11  -7    6.80    7.50
  -2  11   7    9.40    8.30
   2  11   8   12.90   11.30
   2 -11  -8   -2.90    8.70
   2  11   8   12.40    9.20
  -2  11  -8   16.90   10.40
   2 -11  -8    7.80    8.70
  -2  11  -8    5.00    7.00
  -2  11   8    8.50    9.40
   2  11  -8    4.30    7.00
  -2  11   8   15.50   10.90
   2  11  -8   23.20   11.00
  -2 -11  -8    1.50    8.70
  -2 -11  -8    1.30    8.90
  -2  12   0   20.90    6.70
   2  12   0   16.20    6.10
   2  12   0   18.80    4.30
   2  12   0   19.40    4.00
  -2  12   0   23.00    3.50
  -2  12   0   22.30    3.60
   2  12   1   73.49    8.90
   2  12   1   66.09    6.50
  -2  12  -1   57.29    7.90
   2  12   1   53.99    6.40
  -2  12   1   68.19    7.70
   2  12  -1   59.29    7.80
   2  12  -1   55.09    6.20
  -2  12   1   57.39    6.40
  -2  12   1   73.39    9.10
   2  12   2   23.00    7.20
   2  12   2   18.40    4.70
   2  12   2   13.10    5.00
  -2  12  -2   21.20    5.90
  -2  12   2   16.10    4.60
   2  12  -2   25.70    5.60
  -2  12   2   15.10    4.60
  -2  12   2   21.90    7.50
  -2  12  -3   87.89    8.70
   2  12   3   76.89    8.40
   2  12   3   75.09   10.00
   2  12   3   71.49    8.40
  -2  12   3   68.39    8.20
  -2  12   3   73.29   10.40
   2  12  -3   79.29    9.90
  -2  12   3   78.39    8.40
   2  12   4   -0.90    5.40
   2  12   4   -3.20    5.30
   2  12   4    2.80    7.90
  -2  12  -4    1.90    4.40
  -2  12   4   -2.30    8.00
  -2  12   4    7.40    5.60
   2  12  -4   -3.10    4.00
  -2  12   4   -6.90    5.50
   2  12   5   39.90    7.70
   2  12   5   39.90    8.10
   2  12   5   59.59   10.10
  -2  12  -5   41.30    5.20
  -2  12   5   43.70    8.80
   2  12  -5   34.10    5.50
  -2  12   5   29.60    9.30
  -2  12   5   31.10    7.60
   2  12  -5   45.70    5.60
  -2  12  -6   11.00    4.70
   2 -12  -6   -0.30    5.80
  -2  12  -6   21.60    5.30
   2  12   6    7.50    9.90
   2 -12  -6   11.20    5.70
   2  12  -6   14.60    5.40
  -2  12   6   12.90   10.20
  -2 -12  -6   15.10    6.00
   2  12  -6    6.00    6.80
  -2  12   6    6.40    8.70
  -2 -12  -6   28.20    6.30
   2  12   7    9.10   10.60
  -2  12  -7   11.30    5.60
   2 -12  -7   11.10    7.10
  -2  12  -7    9.40    7.30
   2 -12  -7   11.40    7.60
   2  12   7    6.20    8.20
  -2 -12  -7   11.40    7.70
  -2 -12  -7  -11.70    7.60
  -2  12   7   15.90   10.90
  -2  12   7   -1.00    8.10
   2  12  -7   13.70    6.00
   2  12  -7    4.70    8.10
  -2  13   0    8.20    7.00
  -2  13   0   15.40    3.70
   2  13   0   10.50    6.50
   2  13   0   12.70    4.30
  -2  13   0    8.70    3.50
   2  13   0   12.20    3.90
  -2  13  -1   11.50    6.40
   2  13   1   11.20    4.40
   2  13   1   21.70    7.10
   2  13   1   12.40    6.90
   2  13  -1   12.20    4.00
  -2  13   1   10.60    4.20
   2  13  -1   14.30    3.30
  -2  13   1   15.50    7.50
  -2  13   1    7.00    4.10
   2  13  -1   12.20    6.10
   2  13   2   93.19   11.30
   2  13   2   91.69   11.10
  -2  13  -2   85.99    9.90
   2  13   2   85.29    9.00
  -2  13   2   83.89   10.40
  -2  13   2   90.49   10.70
  -2  13   2   95.39   11.30
   2  13  -2   82.39    9.60
   2  13   3   20.90    8.60
   2  13   3   27.00    6.00
  -2  13  -3   12.60    5.70
   2  13   3   25.50    5.80
  -2  13   3   18.20    8.30
  -2  13   3   18.10    5.80
   2  13  -3   13.40    5.30
  -2  13   3   19.20    5.90
   2  13   4   59.19    8.60
  -2  13  -4   77.29    7.80
   2  13   4   48.40    8.50
   2  13   4   59.39   10.40
   2  13  -4   78.89    9.20
  -2  13   4   66.39    8.70
  -2  13   4   65.09   10.70
  -2  13   4   65.69    8.70
   2  13   5    9.60    8.60
   2  13   5    2.70    9.60
  -2  13  -5   19.90    4.70
   2  13   5    8.80    7.10
  -2  13   5   11.90    7.00
  -2  13   5    3.70    9.80
   2  13  -5   12.90    4.70
  -2  13   5   13.60    9.60
   2  13  -5   13.30    4.90
  -2  13  -6   16.20    6.00
   2  13   6   18.70   10.60
  -2  13  -6   11.60    5.30
   2  13   6   15.00    8.50
  -2  13   6   19.30   11.00
  -2  13   6   21.90    7.90
   2  13  -6   25.70    5.80
   2  13  -6   34.30    6.60
   2  14   0  170.08   16.10
   2  14   0  193.78   19.60
   2  14   0  179.28   15.80
  -2  14   0  178.78   19.90
  -2  14   0  183.58   15.50
  -2  14   0  182.68   15.70
  -2  14  -1    3.00    7.00
   2  14   1   -8.80    4.80
   2  14   1   -0.40    7.20
   2  14   1    0.70    4.60
   2  14  -1    4.90    6.60
  -2  14   1   -6.70    7.10
  -2  14   1    0.20    7.50
   2  14  -1    1.10    3.80
  -2  14   1    0.50    4.30
   2  14  -1    2.00    4.00
  -2  14  -2   47.40    8.00
   2  14   2   48.70    9.20
   2  14   2   46.50    7.10
   2  14   2   47.40    6.70
   2  14  -2   48.30    8.00
  -2  14   2   51.79    6.90
  -2  14   2   39.00    6.60
  -2  14   2   43.00    9.90
   2  14   3   10.60    6.40
   2  14   3   12.20    8.80
  -2  14  -3    7.50    6.20
   2  14   3    7.70    5.90
   2  14  -3    9.10    6.30
  -2  14   3    4.50    5.70
  -2  14   3   -1.60    6.20
  -2  14   3   13.80    9.40
   2  14   4   -4.00    7.90
   2  14   4   -1.30    6.40
  -2  14  -4   -3.40    5.40
   2  14   4    3.50    8.70
  -2  14   4   -9.70    6.40
   2  14  -4   -2.60    5.00
  -2  14   4  -11.50    9.20
  -2  14   4   -2.00    8.60
   2  14   5    6.20   10.30
  -2  14  -5   16.00    4.90
   2  14   5   13.10   10.20
  -2  14   5   10.80   10.60
  -2  14   5    9.20    8.30
   2  14  -5   18.10    5.50
   2  14   6   12.90   11.70
   2  14   6    3.60    8.10
   2  14  -6   14.50    5.90
  -2  14   6   -0.50   11.20
  -2  14   6    3.10    8.50
   2  14  -6   14.60    8.10
  -2  15   0   93.09   10.50
  -2  15   0   83.09   11.00
   2  15   0  106.09   11.30
   2  15   0   94.59   11.80
  -2  15   0  114.79   12.50
   2  15   1   75.69    8.20
   2  15   1   80.59   11.40
   2  15   1   72.69    8.60
  -2  15  -1   72.09   10.20
   2  15  -1   70.29    7.90
   2  15  -1   77.79   10.30
  -2  15   1   64.99    7.80
  -2  15   1   69.89   12.40
  -2  15   1   66.49    8.10
   2  15  -1   87.79    9.50
   2  15   2   54.69    8.20
  -2  15  -2   68.79    9.10
   2  15   2   53.29   10.20
   2  15   2   48.70    8.00
   2  15  -2   66.79    9.00
  -2  15   2   70.19   11.50
  -2  15   2   49.20    7.80
  -2  15   2   50.69    7.90
   2  15   3    9.00    8.30
   2  15   3   26.20    7.50
   2  15   3   19.90    9.20
  -2  15  -3   35.20    7.50
   2  15  -3   23.10    7.50
  -2  15   3   19.30   10.20
  -2  15   3   24.80    7.70
  -2  15   3   30.40    7.20
   2  15   4   10.70    7.80
  -2  15  -4   18.80    6.20
   2  15   4   13.40   12.80
   2  15   4    1.90    9.70
  -2  15   4   14.30    7.50
  -2  15   4   -0.50   11.40
   2  15  -4   13.20    5.60
  -2  15   4    3.50   10.70
   2  15   5  -17.00   11.40
  -2  15  -5   21.10    5.70
   2  15   5    3.80    8.30
  -2  15   5   19.10    7.80
  -2  15   5   20.50   11.90
   2  16   0   28.20    7.40
  -2  16   0   32.70    7.40
   2  16   0   50.09   11.90
  -2  16   0   56.99   17.40
   2  16   0   55.29    6.70
  -2  16   0   51.49    6.10
   2  16   1   32.80    6.70
   2  16   1   17.80    7.40
   2  16   1   27.90    9.10
  -2  16  -1   38.00    9.20
   2  16  -1   35.40    6.80
  -2  16   1   31.70    7.00
  -2  16   1   29.30    6.20
  -2  16   1   28.70   10.30
   2  16  -1   28.90    5.40
   2  16  -1   37.00    9.10
   2  16   2   44.10    9.50
   2  16   2   47.20    8.30
   2  16   2   39.20   11.50
  -2  16  -2   60.99    9.80
   2  16  -2   58.49    9.10
  -2  16   2   46.00    8.80
  -2  16   2   46.90   11.50
  -2  16   2   52.69    9.30
   2  16   3   14.40   11.30
   2  16   3   22.20    8.00
   2  16   3   18.60   10.50
  -2  16  -3   14.40    7.60
   2  16  -3   19.00    7.30
  -2  16   3   15.60   10.60
  -2  16   3   -1.90   10.70
  -2  16   3   -1.00    7.30
   2  17   0   -8.20    7.60
  -2  17   0    7.00    5.50
  -2  17   0  -15.50    8.40
  -2  17   0  -11.10    6.90
   2  17   0    4.80    5.60
   2  17   0   -0.50    8.60
   2  17   1   13.10    9.70
   2  17   1   15.80    6.80
   2  17   1   -3.30    9.10
  -2  17  -1   21.50    5.30
  -2  17  -1   13.20    9.00
  -2  17   1   16.20   10.00
  -2  17   1   21.40    6.40
   2  17  -1   15.10    5.80
  -2  17   1    5.00    8.50
  -3   0   0    1.30    1.50
  -3   0   0    0.20    1.70
   3   0   0   -0.40    1.60
   3   0   0    0.80    1.60
  -3   0   0   -1.40    1.70
   3   0   1    0.40    1.60
  -3   0   1    1.90    1.70
   3   0   1   -3.80    2.30
  -3   0  -1   -2.70    1.80
  -3   0  -1    1.40    2.10
  -3   0  -1    0.10    1.70
   3   0   1   -1.60    2.10
   3   0  -1   -0.60    1.70
   3   0   2   -1.00    2.00
  -3   0   2    0.20    2.10
   3   0  -2    2.90    2.10
   3   0   2   -0.50    2.10
  -3   0  -2   -0.80    2.00
  -3   0   2    1.00    1.90
  -3   0  -2   -1.70    2.00
   3   0  -2    1.80    2.00
   3   0   2    1.10    1.90
  -3   0  -2    2.00    2.10
  -3   0   3   -2.80    2.20
  -3   0  -3   -0.30    2.30
   3   0   3   -0.60    2.40
  -3   0   3   -1.30    2.30
   3   0  -3   -4.30    2.50
   3   0  -3    0.70    2.50
  -3   0  -3    0.90    2.30
  -3   0  -3    1.30    2.50
   3   0   3   -4.20    2.50
   3   0   3    2.50    2.10
   3   0  -4    0.50    3.30
  -3   0   4   -2.80    2.90
  -3   0  -4   -1.70    2.70
  -3   0  -4   -0.30    2.80
   3   0   4   -1.90    3.00
   3   0   4   -1.80    2.80
  -3   0   4    1.00    2.90
   3   0   4    0.80    2.90
   3   0  -4   -2.30    3.10
  -3   0  -4    1.30    3.00
  -3   0  -5    1.00    3.50
   3   0  -5    1.60    3.80
   3   0  -5   -4.70    3.70
   3   0   5   -1.40    3.30
  -3   0  -5   -4.20    3.70
  -3   0   5   -2.50    3.30
  -3   0  -5   -1.30    3.30
   3   0   5    0.90    3.50
   3   0   5   -0.70    3.40
  -3   0   5    4.10    3.40
   3   0   6   -6.10    4.00
  -3   0   6    0.10    4.90
  -3   0  -6   -2.20    4.00
  -3   0   6   -9.30    4.00
   3   0   6   -0.80    4.00
  -3   0  -6    1.30    4.30
  -3   0  -6   -6.20    4.30
   3   0  -6   -8.80    4.30
   3   0  -6   -2.00    4.70
   3   0   6    1.50    4.40
  -3   0   6   -3.20    3.80
   3   0   7    4.10    5.00
  -3   0  -7    6.00    5.30
  -3   0  -7   -2.40    5.20
  -3   0  -7    9.10    4.70
  -3   0   7    0.60    4.30
  -3   0   7   -3.60    4.80
   3   0   7   -1.20    4.80
   3   0  -7   -4.20    5.70
   3   0  -7   -2.70    5.50
  -3   0   7   -4.10    4.60
   3   0   7   -0.60    4.60
   3   0   8    6.10    5.70
  -3   0   8    0.10    6.80
   3   0  -8   -6.60    6.60
  -3   0   8   13.10    5.90
   3   0   8    2.30    5.80
  -3   0  -8   -1.70    6.40
  -3   0   8   -4.50    4.40
  -3   0  -8    4.70    6.70
   3   0  -8  -10.60    6.20
   3   0   8   -6.40    5.70
   3   0   9   -2.60    6.00
  -3   0   9   -3.40    6.70
   3   0   9   -2.40    7.00
  -3   0  -9    4.90    8.00
  -3   0   9  -15.00    6.30
  -3   0  -9    2.70   13.10
   3   0   9    7.50    7.20
   3   0  -9   -9.90   13.60
  -3   0   9   -0.40    5.10
  -3   0 -10   -7.00    8.70
  -3   0  10   -7.60    7.80
   3   0  10    6.90    7.40
  -3   0  10   12.10    8.00
   3   0  10    0.30    8.30
  -3   0  10   -2.10    5.90
   3   0 -10    2.10    9.10
   3   0  10    0.10    8.00
   3   1   0 1899.41  144.19
  -3  -1   0 1914.71  144.19
   3  -1   0 1796.52  144.09
   3  -1   0 1905.31  144.19
   3   1   0 1894.41  144.19
  -3   1   0 1885.01  144.19
  -3  -1   0 1850.71  144.19
  -3  -1   0 1903.41  144.09
  -3   1   0 1966.70  144.09
   3  -1  -1 5578.74  406.96
   3   1   1 5143.49  407.06
   3   1   1 5602.34  407.06
  -3   1  -1 5527.35  407.06
  -3   1  -1 5487.75  406.96
   3   1   1 4793.52  407.06
  -3  -1  -1 4717.43  407.06
  -3  -1  -1 5606.34  406.96
   3   1  -1 4955.10  406.96
   3   1  -1 5525.55  406.96
  -3   1   1 5550.34  406.96
  -3  -1  -1 5633.94  407.06
   3  -1  -2  810.42   58.99
  -3   1  -2  827.72   58.99
   3   1   2  719.73   58.99
  -3   1  -2  843.02   58.99
  -3  -1   2  814.92   58.99
   3   1   2  711.83   59.09
  -3  -1   2  720.63   58.99
   3  -1  -2  728.73   58.99
  -3   1  -2  739.93   58.99
   3   1   2  801.42   58.99
  -3  -1  -2  811.42   58.99
   3   1  -2  731.93   58.99
   3  -1   2  814.42   58.89
   3   1  -2  820.12   58.99
  -3  -1  -2  720.03   58.99
  -3   1   2  801.52   58.99
   3  -1   2  727.73   58.99
  -3   1   2  731.83   58.99
   3  -1   2  711.23   58.89
  -3  -1  -2  816.12   59.09
   3  -1  -3  803.82   55.69
   3  -1  -3  713.43   55.69
   3   1   3  676.83   55.69
  -3  -1   3  715.53   55.59
  -3   1  -3  788.12   55.59
  -3  -1   3  646.14   55.49
   3   1   3  684.13   55.69
   3   1   3  760.32   55.69
  -3   1  -3  784.22   55.59
  -3   1  -3  680.33   55.59
  -3  -1  -3  783.62   55.69
   3  -1   3  663.33   55.59
   3   1  -3  670.43   55.59
   3   1  -3  795.42   55.69
  -3   1   3  768.82   55.69
  -3  -1  -3  782.52   55.69
   3  -1   3  662.23   55.49
   3  -1   3  728.13   55.49
  -3   1   3  662.93   55.59
  -3  -1  -3  714.53   55.69
  -3   1  -4  695.13   50.89
   3  -1  -4  708.53   51.19
  -3  -1   4  635.84   50.99
   3   1   4  638.74   51.09
   3   1   4  698.53   51.09
  -3  -1   4  717.93   50.99
   3   1   4  629.84   51.09
   3  -1  -4  601.64   51.09
  -3   1  -4  613.94   50.99
  -3   1  -4  705.53   50.99
   3  -1   4  716.53   50.99
   3  -1   4  639.94   50.89
  -3   1   4  605.94   50.99
  -3  -1  -4  603.74   51.09
  -3  -1  -4  667.33   51.09
   3  -1   4  632.74   50.89
  -3  -1  -4  674.53   51.09
   3   1  -4  615.64   51.09
   3   1  -4  727.23   51.09
  -3   1   4  697.43   51.09
  -3   1  -5  233.98   18.80
   3  -1  -5  211.88   21.90
   3  -1  -5  221.98   19.10
  -3  -1   5  206.38   18.50
  -3   1  -5  205.48   18.80
   3   1   5  218.88   18.80
  -3  -1   5  239.18   18.70
  -3   1  -5  228.48   18.40
   3   1   5  223.38   18.90
   3   1   5  247.28   18.80
   3   1  -5  248.78   19.00
   3   1  -5  213.88   18.90
  -3   1   5  247.78   18.70
   3  -1   5  212.88   18.60
   3  -1   5  232.88   18.50
   3  -1   5  197.18   18.50
  -3   1   5  220.58   18.90
  -3  -1  -5  226.28   19.80
  -3  -1  -5  230.68   19.00
  -3  -1  -5  250.47   18.80
   3   1   6   29.70    5.10
  -3  -1   6   25.30    4.80
  -3  -1   6   20.60    4.70
  -3   1  -6   21.30    5.30
  -3  -1   6   25.00    4.30
  -3   1  -6   24.20    4.50
   3  -1  -6   20.40    5.20
   3   1   6   28.50    4.80
   3   1   6   28.20    5.20
  -3   1  -6   22.80    4.80
   3  -1  -6   19.00    5.40
  -3   1   6   17.00    5.00
  -3  -1  -6   22.00    5.20
   3  -1   6   24.40    4.70
   3  -1   6   30.30    4.80
   3   1  -6   23.50    5.30
   3  -1   6   28.20    4.60
  -3  -1  -6   19.90    5.00
   3   1  -6   27.50    4.90
  -3   1   6   29.00    4.90
  -3  -1  -6   24.40    5.00
  -3   1   6   25.50    4.80
  -3   1  -7  127.39   13.10
  -3  -1   7  110.79   12.30
   3  -1  -7  133.89   13.20
  -3  -1   7  100.79   12.60
   3   1   7  112.79   13.20
  -3   1  -7  106.59   13.50
  -3   1  -7  127.79   12.20
   3   1   7  127.39   13.10
   3   1   7  127.69   12.80
  -3  -1   7   98.39   11.10
   3  -1  -7  112.19   13.80
   3  -1   7  109.39   12.40
   3   1  -7  122.89   13.30
  -3  -1  -7  135.49   13.80
  -3  -1  -7  121.59   13.00
  -3   1   7  112.29   12.30
  -3   1   7  103.29   10.90
   3  -1   7  105.79   12.20
   3   1  -7   92.59   11.20
   3  -1   7  111.19   13.50
  -3   1   7  112.99   13.20
  -3  -1  -7  125.49   13.20
  -3   1  -8   52.99    7.70
  -3   1  -8   29.40    7.50
   3  -1  -8   33.60    7.90
   3  -1  -8   43.00    8.00
  -3  -1   8   44.00    6.90
  -3  -1   8   41.10    5.70
   3   1   8   42.20    7.60
   3   1   8   41.50    7.30
  -3  -1   8   44.80    7.10
   3   1   8   50.79    7.30
   3  -1   8   46.50    6.90
   3   1  -8   37.30    7.90
   3  -1   8   42.80    6.50
  -3  -1  -8   38.70    7.90
  -3   1   8   42.00    7.50
  -3   1   8   38.20    6.60
   3  -1   8   41.00    7.00
  -3  -1  -8   53.89    7.60
  -3   1   8   34.20    7.40
   3   1  -8   45.20    7.90
  -3  -1   9    6.20    6.40
  -3   1  -9   10.50   10.60
  -3   1  -9    0.20    7.70
   3   1   9   18.50    7.80
   3   1   9    5.30    7.30
  -3  -1   9   -7.20    6.60
   3   1   9    1.40    6.80
  -3  -1   9   -3.60    5.00
   3  -1   9    5.40    6.70
  -3   1   9    0.00    7.10
  -3   1   9   -3.00    7.30
   3   1  -9   -5.50    8.20
   3  -1   9   10.60    7.30
   3   1  -9    1.00   13.00
   3  -1   9   -2.00    5.80
  -3   1   9   -2.10    5.40
  -3   1 -10   -8.10    8.50
   3   1  10  -10.00    8.20
   3   1  10    2.10    7.50
  -3  -1  10   11.00    8.00
   3  -1 -10   -4.30    9.70
  -3  -1  10  -18.00    7.80
   3   1  10    2.00    9.50
  -3  -1  10    7.30    5.80
   3  -1  10   -8.90    6.60
   3   1 -10   -1.20    9.10
  -3   1  10    2.00   10.50
  -3   1  10    1.10    6.30
   3  -1  10   -5.40    7.30
  -3  -1 -10   -6.30    9.90
   3  -1  10   -1.30    7.80
  -3   1  10    2.70    8.80
  -3  -2   0  925.91   69.79
   3  -2   0  946.21   69.79
  -3   2   0  922.51   69.79
  -3  -2   0  932.21   69.89
   3  -2   0  930.21   69.69
   3   2   0  906.21   69.79
   3   2   0  917.51   69.79
   3   2   0  818.12   69.89
  -3  -2   0  918.11   69.79
  -3   2   0  916.11   69.79
  -3   2  -1 2170.68  160.08
  -3  -2   1 2099.09  160.08
   3  -2  -1 2182.68  160.18
  -3   2  -1 2117.99  160.08
  -3  -2   1 2124.49  160.18
   3   2   1 1999.00  160.18
   3   2   1 2028.90  160.28
  -3  -2   1 2041.60  160.08
   3  -2  -1 1879.81  160.28
   3   2   1 2225.28  160.28
  -3  -2  -1 2180.38  160.28
   3  -2   1 2072.89  160.08
  -3   2   1 2178.78  160.18
   3   2  -1 2110.79  160.18
  -3  -2  -1 1973.20  160.18
   3  -2   1 2160.68  160.08
   3   2  -1 2150.08  160.18
  -3  -2  -1 2120.89  160.18
  -3   2  -2  313.07   22.40
  -3  -2   2  267.57   22.30
   3   2   2  260.17   22.70
   3   2   2  278.37   22.50
  -3  -2   2  268.67   22.30
   3   2   2  266.97   22.50
   3  -2  -2  303.57   22.50
  -3   2  -2  321.87   22.50
  -3  -2  -2  324.37   22.70
  -3  -2  -2  290.07   22.60
   3   2  -2  314.37   22.40
   3  -2   2  269.87   22.20
   3  -2   2  272.57   22.20
   3   2  -2  286.57   22.40
  -3   2   2  254.47   22.50
  -3  -2  -2  312.07   22.50
  -3  -2   3   80.39    7.80
  -3   2  -3   74.79    7.90
  -3  -2   3   88.69    7.90
  -3   2  -3   87.99    7.90
   3   2   3   97.89    8.30
  -3   2  -3   98.09    8.00
   3   2   3   88.29    8.30
   3  -2  -3   76.69    8.40
   3   2   3   79.59    8.70
   3  -2  -3   93.29    8.40
   3   2  -3   94.79    8.20
  -3   2   3   82.59    8.40
   3   2  -3   74.39    8.20
  -3  -2  -3   88.39    8.50
  -3  -2  -3   87.79    8.50
  -3   2   3   81.89    8.20
   3  -2   3   94.79    7.60
   3  -2   3   85.49    7.70
   3  -2  -4  611.84   42.10
  -3  -2   4  480.45   41.80
   3   2   4  505.35   42.00
   3   2   4  509.05   42.10
  -3  -2   4  544.15   41.80
  -3   2  -4  594.14   41.80
   3   2   4  546.25   42.10
   3  -2  -4  557.94   42.10
  -3   2  -4  520.65   41.90
  -3   2  -4  585.64   41.90
   3  -2   4  528.95   41.70
  -3  -2  -4  595.34   42.10
  -3   2   4  547.65   42.00
   3  -2   4  464.35   41.80
   3   2  -4  520.45   42.00
  -3   2   4  496.35   42.00
  -3  -2  -4  600.54   42.20
  -3  -2  -4  537.05   42.10
   3  -2   4  467.25   41.70
   3   2  -4  625.64   42.00
  -3  -2   5  181.08   15.20
  -3   2  -5  185.88   15.10
   3  -2  -5  170.48   16.00
   3   2   5  188.38   15.80
  -3  -2   5  200.68   15.30
  -3   2  -5  166.48   15.70
  -3   2  -5  195.48   15.60
   3   2   5  183.58   15.90
   3   2   5  178.18   16.00
  -3  -2  -5  164.88   16.70
   3   2  -5  163.28   15.80
   3  -2   5  201.18   15.10
  -3   2   5  183.88   15.80
   3  -2   5  178.88   15.20
   3  -2   5  175.58   15.20
   3   2  -5  200.48   15.70
  -3   2   5  170.48   15.70
  -3  -2  -5  179.98   15.80
  -3  -2  -5  165.48   16.10
   3   2   6    1.80    4.50
  -3   2  -6   -1.20    3.50
  -3   2  -6    1.70    4.40
  -3  -2   6    2.90    4.00
  -3  -2   6    5.50    3.70
   3   2   6    5.30    4.50
   3  -2  -6    2.50    4.50
   3  -2  -6    0.10    4.80
   3   2   6    4.90    4.50
  -3  -2   6    4.30    2.90
  -3   2  -6   -0.60    4.20
  -3  -2  -6    6.90    4.60
  -3  -2  -6    3.60    4.80
   3   2  -6    3.80    4.70
   3  -2   6    0.80    3.70
  -3   2   6    6.50    4.40
  -3   2   6   14.00    4.50
   3  -2   6    2.60    3.70
  -3   2   6    4.70    4.60
   3  -2   6    8.30    3.70
  -3  -2  -6    7.60    4.70
   3   2  -6    6.80    4.50
  -3   2  -7   29.60    5.00
  -3   2  -7   26.70    6.30
  -3  -2   7   28.90    4.30
   3   2   7   31.50    6.00
   3   2   7   25.30    6.10
  -3  -2   7   24.20    5.20
  -3  -2   7   31.40    5.30
   3  -2  -7   27.20    6.70
   3   2   7   31.60    6.40
   3  -2  -7   39.10    6.50
  -3   2  -7   29.70    5.90
   3  -2   7   21.90    5.10
  -3  -2  -7   26.70    6.60
   3  -2   7   34.50    5.40
  -3  -2  -7   26.10    5.80
   3   2  -7   36.20    5.90
  -3   2   7   29.30    6.20
  -3   2   7   28.20    5.80
   3  -2   7   23.20    5.10
  -3   2   7   17.30    5.80
   3   2  -7   20.40    6.50
   3   2   8   19.10    6.20
  -3   2  -8   25.80    6.60
  -3  -2   8   14.50    5.60
   3   2   8   28.70    6.80
   3  -2  -8    9.80    6.90
  -3  -2   8   18.40    5.70
  -3  -2   8   21.00    4.00
   3  -2  -8   13.70    7.00
   3   2   8   12.90    6.60
  -3   2  -8   10.20    6.60
  -3   2   8   18.80    6.00
   3   2  -8    8.60    6.60
  -3   2   8   29.10    6.80
   3  -2   8   11.10    5.30
  -3  -2  -8   15.10    7.00
   3  -2   8   16.20    5.60
   3   2  -8   26.80    6.60
  -3  -2  -8   18.60    7.00
   3  -2   8   11.60    5.30
  -3   2   8   17.90    6.30
  -3  -2   9    2.80    6.60
   3   2   9   -7.90    7.50
  -3   2  -9    4.20    7.20
   3  -2  -9   -6.70    8.50
  -3  -2   9    2.80    6.00
   3   2   9   -2.20    7.70
   3   2   9    1.80    6.70
  -3   2  -9    9.90    9.90
  -3   2   9   -3.10    6.30
   3   2  -9    4.80   10.90
  -3   2   9    0.40    7.40
  -3  -2  -9  -10.20    8.80
   3  -2   9  -11.40    5.50
   3  -2   9   -7.00    5.80
   3   2  -9   -8.60    7.60
  -3   2   9    1.80    7.60
   3  -2   9   -2.50    6.10
  -3  -2  10    8.10    7.70
  -3   2 -10   -6.00    9.50
   3   2  10   17.00    8.60
   3   2  10   14.40    8.30
   3  -2 -10   -2.20    9.40
  -3  -2  10   -5.00    7.10
   3   2  10   -1.00    9.80
   3   2 -10   -0.20    9.40
   3  -2  10    2.20    7.40
  -3   2  10   19.20    7.10
  -3   2  10   16.70    8.60
   3  -2  10    2.90    6.60
  -3  -2 -10    0.00    9.50
  -3   3   0  181.78   14.00
   3   3   0  179.98   14.10
  -3   3   0  179.98   14.20
   3   3   0  160.98   14.40
   3  -3   0  187.08   14.00
  -3  -3   0  178.98   14.20
   3  -3   0  185.18   13.90
   3   3   0  174.08   14.20
  -3  -3   0  183.18   14.40
  -3  -3   0  176.28   14.00
   3  -3  -1   22.20    2.60
   3   3   1   21.60    2.80
  -3  -3   1   19.00    2.20
  -3  -3   1   22.20    2.70
  -3   3  -1   19.90    2.20
  -3  -3   1   21.10    2.20
   3   3   1   17.90    2.60
  -3   3  -1   19.30    2.30
   3   3   1   11.00    2.80
  -3  -3  -1   19.40    2.70
  -3  -3  -1   19.80    2.50
   3   3  -1   20.00    2.40
  -3  -3  -1   15.60    2.90
  -3   3   1   19.90    2.50
  -3  -3   2  135.59   10.80
   3   3   2  119.59   11.10
   3  -3  -2  124.49   11.10
  -3  -3   2  135.09   10.60
   3   3   2  136.69   11.20
  -3   3  -2  138.69   10.80
   3  -3  -2  129.99   11.00
  -3  -3   2  131.69   10.60
  -3   3  -2  132.99   10.70
  -3   3   2  120.29   11.10
  -3  -3  -2  145.39   11.00
  -3  -3  -2  125.69   11.30
  -3  -3  -2  135.39   11.40
   3   3  -2  142.69   10.90
   3   3  -2  115.79   12.30
  -3   3   2  135.19   11.00
  -3  -3   3  541.95   38.50
  -3  -3   3  487.05   38.60
  -3   3  -3  484.15   38.60
  -3  -3   3  581.04   38.50
   3  -3  -3  433.36   38.80
   3  -3  -3  491.05   38.80
  -3   3  -3  501.85   38.60
   3   3   3  549.74   38.80
   3   3   3  492.05   38.80
  -3   3  -3  437.56   38.50
  -3   3   3  491.15   38.80
  -3  -3  -3  478.15   38.80
   3  -3   3  541.95   38.30
  -3  -3  -3  484.45   38.90
   3   3  -3  500.05   38.60
   3  -3   3  564.64   38.30
  -3   3   3  551.34   38.90
   3   3  -3  438.16   38.60
  -3  -3  -3  440.96   38.80
   3   3   4   19.30    3.80
  -3   3  -4   15.80    3.30
   3   3   4   17.20    3.60
  -3  -3   4   12.80    2.80
   3  -3  -4   16.90    3.70
  -3   3  -4   19.20    3.40
  -3   3  -4   22.50    3.20
  -3  -3   4   17.90    2.40
  -3  -3   4   17.60    2.90
   3   3   4   11.40    3.80
   3  -3  -4   19.40    4.00
   3  -3   4   15.80    2.70
  -3   3   4   13.60    3.50
  -3   3   4   12.90    3.60
  -3  -3  -4   20.70    4.00
   3   3  -4   17.40    3.50
   3  -3   4   16.70    2.50
   3   3  -4   13.30    3.50
  -3  -3  -4   17.90    4.00
  -3  -3  -4   22.70    3.80
  -3   3  -5   91.49   10.10
   3   3   5   96.19   10.70
  -3  -3   5  126.49    9.50
   3   3   5  107.69   11.10
  -3  -3   5  116.09    9.50
  -3   3  -5   94.49    9.20
   3   3   5  119.79   10.70
  -3   3  -5   75.89   10.00
   3  -3  -5   81.39   10.60
   3   3  -5   91.79   10.30
  -3  -3  -5   82.89   10.90
   3  -3   5  105.19    9.30
  -3  -3  -5   74.89   10.20
   3   3  -5   86.79   10.30
   3  -3   5  118.19    9.20
  -3  -3  -5   80.59   11.00
  -3   3   5  124.59   10.50
  -3   3   5   96.69   10.60
   3  -3  -6   13.90    5.10
   3   3   6   13.00    4.90
   3   3   6   19.40    4.90
  -3   3  -6   17.50    4.50
   3   3   6   24.90    5.00
  -3   3  -6   21.40    3.70
  -3   3  -6   20.20    4.70
   3  -3  -6   16.40    5.40
  -3  -3   6   14.20    4.00
  -3  -3   6   16.00    4.10
   3  -3   6   18.90    3.80
  -3   3   6   25.20    5.00
  -3   3   6   20.20    4.90
  -3   3   6   16.20    5.20
   3   3  -6   23.80    5.00
  -3  -3  -6   15.00    5.30
   3   3  -6   19.00    5.00
   3  -3   6   13.50    3.80
  -3  -3  -6   21.20    5.00
  -3  -3  -6   11.20    5.10
   3   3   7   14.70    6.00
   3  -3  -7   13.60    5.50
  -3  -3   7    5.20    4.20
   3   3   7   14.80    5.60
  -3   3  -7   11.10    5.60
  -3   3  -7    9.90    4.20
   3  -3  -7   10.60    5.90
  -3  -3   7   -0.70    4.20
  -3   3  -7   10.40    5.40
   3   3   7   13.60    5.40
  -3   3   7    9.30    5.90
   3   3  -7   12.10    6.00
  -3   3   7    6.60    5.50
  -3   3   7   16.50    5.90
  -3  -3  -7   12.90    5.60
   3   3  -7   17.90    5.50
   3  -3   7   14.30    4.00
  -3  -3  -7   10.60    6.20
   3  -3   7   12.80    4.30
   3   3   8   16.60    7.00
  -3  -3   8   18.20    4.90
   3  -3  -8   12.50    7.40
   3  -3  -8   12.80    7.20
   3   3   8   10.00    6.20
  -3   3  -8    8.70    6.10
   3   3   8   15.10    7.00
  -3  -3   8   10.70    5.10
  -3   3  -8   17.10    6.70
  -3   3   8   31.50    7.10
  -3   3   8    6.70    6.60
  -3   3   8   12.60    5.90
   3  -3   8    9.40    5.00
   3   3  -8   23.50    7.10
  -3  -3  -8   23.00    6.90
   3   3  -8    6.40    6.50
  -3  -3  -8   21.30    7.40
   3  -3   8   11.70    4.90
  -3  -3   9    1.90    5.40
   3   3   9  -11.60    7.40
  -3  -3   9    4.30    5.90
  -3   3  -9    1.00    7.50
  -3   3  -9    5.50   10.20
   3   3   9   -4.70    7.70
   3   3   9   13.50    8.00
   3  -3  -9    0.80    7.90
   3   3  -9    8.40   11.40
   3   3  -9    6.30    8.00
   3  -3   9    4.40    5.70
  -3   3   9    5.60    9.10
  -3   3   9   -4.40    8.00
  -3   3   9   -1.10    6.60
   3  -3   9   11.20    5.20
  -3  -3  -9   -7.00    8.20
  -3   3 -10    0.20    9.30
   3  -3 -10   11.40   10.10
   3   3  10    0.70    9.10
  -3  -3  10    6.60    6.50
   3   3  10    7.20    8.50
  -3  -3 -10   -7.90    9.90
   3  -3  10    6.20    6.40
   3   3 -10    2.30    8.70
  -3   3  10    8.50    7.90
   3  -3  10    7.40    6.10
  -3   3  10   -7.50    8.90
  -3  -4   0  774.92   59.69
  -3  -4   0  789.52   59.39
   3   4   0  789.72   59.59
   3   4   0  712.03   59.69
  -3   4   0  788.82   59.49
  -3   4   0  805.82   59.49
   3   4   0  787.22   59.59
  -3   4  -1   53.49    4.40
  -3  -4   1   34.20    4.50
   3  -4  -1   45.50    4.90
   3   4   1   40.00    4.90
  -3   4  -1   49.40    4.40
   3   4   1   46.00    5.50
   3  -4  -1   52.99    4.90
   3   4  -1   55.39    4.90
  -3  -4  -1   47.20    5.40
  -3   4   1   44.70    5.00
   3   4  -1   48.40    5.30
  -3  -4  -1   54.19    4.90
  -3  -4  -1   49.30    6.00
   3   4   2  410.06   33.80
   3  -4  -2  453.45   33.50
  -3   4  -2  449.36   33.30
   3   4   2  428.16   33.60
   3   4   2  451.55   33.60
  -3   4  -2  440.06   33.20
  -3  -4   2  452.85   33.30
   3  -4  -2  414.06   33.50
   3   4  -2  410.46   33.40
   3   4  -2  445.76   33.30
   3   4  -2  403.06   33.60
  -3   4   2  406.96   33.50
  -3  -4  -2  453.15   33.50
  -3  -4  -2  441.66   33.80
  -3   4   2  467.35   33.60
  -3  -4  -2  391.46   33.50
  -3  -4   3   86.89    8.10
   3  -4  -3  103.39    9.50
   3   4   3  110.29    9.60
  -3   4  -3   94.09    8.80
   3  -4  -3  109.69    9.30
   3   4   3   78.19    9.60
  -3   4  -3  108.39    8.60
   3   4   3   99.29    9.40
  -3   4  -3   95.59    8.90
  -3   4   3   86.59    9.40
   3   4  -3   88.49    8.90
  -3  -4  -3  110.39    9.50
   3   4  -3  107.19    8.70
  -3  -4  -3  107.19    9.80
  -3   4   3   76.49    8.50
  -3  -4  -3  108.59    9.10
  -3   4  -4  104.39   10.90
   3  -4  -4  127.29   11.60
   3   4   4  124.69   11.80
  -3  -4   4  132.49   10.10
  -3  -4   4  126.89   10.00
  -3   4  -4  119.89   10.60
   3  -4  -4  112.99   11.70
   3   4   4  136.49   11.50
  -3   4  -4  129.79   11.00
   3   4   4  119.39   12.00
  -3  -4  -4  128.09   11.60
  -3   4   4  132.39   11.60
   3   4  -4  120.69   11.00
  -3  -4  -4  122.39   11.90
  -3  -4  -4  114.59   11.70
   3   4  -4  121.89   11.20
  -3   4   4  112.89   11.60
   3   4   5    6.60    4.60
   3  -4  -5    9.90    4.50
   3   4   5    5.70    4.10
  -3   4  -5   14.90    3.60
  -3  -4   5    5.50    2.70
  -3   4  -5    4.90    3.50
  -3  -4   5    9.40    2.70
   3   4   5    4.40    4.10
  -3   4  -5    6.00    2.90
   3  -4  -5    5.70    4.20
  -3  -4  -5    8.00    4.00
   3   4  -5    6.90    3.80
  -3   4   5    7.30    4.30
  -3   4   5    5.80    4.00
  -3  -4  -5   10.20    4.50
  -3  -4  -5   14.70    4.60
   3   4  -5   12.60    3.80
   3   4   6   20.70    5.40
   3  -4  -6   11.70    5.20
   3  -4  -6   13.30    5.50
   3   4   6   20.30    5.70
  -3   4  -6   18.80    3.60
  -3   4  -6   24.10    4.90
  -3  -4   6   25.50    3.70
  -3   4  -6    9.90    4.60
  -3  -4   6   24.80    3.70
   3   4   6   23.30    5.20
  -3   4   6   20.40    5.40
  -3  -4  -6    7.00    5.40
  -3   4   6   31.30    5.90
  -3   4   6   29.30    5.10
  -3  -4  -6   17.80    5.80
   3   4  -6   25.50    5.00
  -3  -4  -6   15.10    5.60
   3   4  -6   15.30    5.00
   3   4   7   10.50    6.00
   3  -4  -7    8.40    6.40
  -3  -4   7    4.70    3.90
  -3   4  -7    4.60    5.60
  -3  -4   7    7.90    3.60
   3   4   7   11.20    5.80
   3   4   7   11.60    5.70
   3  -4  -7    7.60    5.70
  -3   4  -7    2.30    5.20
  -3  -4  -7    9.80    6.40
   3   4  -7    5.20    5.50
  -3   4   7    3.30    5.80
  -3   4   7   20.10    5.10
  -3   4   7   17.30    6.10
   3   4  -7   12.70    5.50
  -3  -4  -7   11.60    5.10
   3   4   8    4.00    6.50
  -3   4  -8    0.20    6.10
   3  -4  -8    1.00    7.20
   3  -4  -8    3.60    7.20
  -3   4  -8   -4.60    6.70
  -3  -4   8    5.30    4.40
   3   4   8    5.80    7.00
  -3  -4   8    8.10    4.40
   3   4   8    3.50    6.60
   3   4  -8    2.90    7.20
  -3  -4  -8    4.80    7.70
   3   4  -8   -1.50    6.60
  -3   4   8   -1.80    6.80
  -3   4   8    5.80    6.80
  -3   4   8   -5.80    6.20
  -3  -4  -8    7.80    7.00
  -3  -4   9   11.50    4.90
  -3   4  -9    0.10   10.50
   3   4   9    6.20    8.40
   3   4   9    4.10    8.10
   3   4   9   -1.90    8.30
  -3   4  -9   14.20    7.90
  -3  -4   9    6.40    5.00
   3  -4  -9    1.30    9.00
   3   4  -9    8.70    8.10
  -3  -4  -9    2.10    8.80
  -3   4   9    3.80    7.70
   3   4  -9    0.30   10.90
  -3   4   9   10.40    8.30
  -3   4   9   10.90    9.90
   3   4  10   -8.50    9.30
  -3   4 -10   -4.40    9.20
   3   4  10  -10.00    8.80
   3  -4 -10   15.80    9.90
   3   4 -10    7.80    9.20
  -3   4  10    0.60    8.40
  -3  -4 -10    5.90   10.50
  -3   4  10    6.30    9.20
  -3   5   0 2117.69  153.68
  -3   5   0 2052.59  153.78
   3   5   0 2096.39  153.88
   3   5   0 1829.92  153.78
   3   5   0 1905.11  153.98
  -3  -5   0 2099.99  153.98
   3  -5  -1 3730.43  282.77
  -3   5  -1 3769.32  282.67
   3   5   1 3830.82  282.97
   3   5   1 3553.44  283.17
  -3  -5   1 3756.42  282.97
   3  -5  -1 3741.53  282.77
   3   5   1 3606.04  282.97
   3   5  -1 3499.95  282.97
  -3  -5  -1 3781.42  282.87
  -3  -5  -1 3888.51  283.17
  -3   5   1 3861.31  282.87
   3   5  -1 3826.02  282.87
  -3  -5  -1 3419.96  283.07
  -3   5  -2  133.09   10.50
   3   5   2  156.48   11.60
   3  -5  -2  128.99   11.30
   3  -5  -2  130.89   11.20
  -3  -5   2  137.79   10.90
  -3   5  -2  133.59   10.50
   3   5   2  126.19   11.40
   3   5  -2  143.69   10.80
  -3   5   2  115.49   11.40
  -3  -5  -2  119.59   11.10
  -3   5   2  133.09   11.50
  -3  -5  -2  123.99   11.60
   3   5  -2  128.39   11.00
   3   5  -2  146.19   11.00
  -3  -5  -2  121.19   11.90
   3   5   3 1404.06  112.69
   3   5   3 1542.35  112.79
   3  -5  -3 1399.16  112.59
  -3   5  -3 1545.05  112.39
   3   5   3 1407.76  112.89
  -3  -5   3 1451.05  112.39
  -3   5  -3 1493.45  112.39
   3  -5  -3 1566.04  112.69
  -3  -5  -3 1397.36  112.69
  -3   5   3 1354.46  112.69
  -3  -5  -3 1522.55  112.89
  -3  -5  -3 1527.65  112.69
  -3   5   3 1550.14  112.69
   3   5  -3 1382.46  112.49
   3   5  -3 1547.55  112.49
   3  -5  -4  128.79   12.00
  -3   5  -4  114.79   11.10
  -3   5  -4  133.49   11.30
   3   5   4  110.99   12.10
  -3   5  -4  137.49   11.00
   3   5   4  112.79   12.70
   3   5   4  123.59   14.50
   3  -5  -4  141.89   12.20
  -3  -5  -4  139.59   12.70
  -3  -5  -4  143.29   12.10
   3   5  -4  124.99   11.50
  -3   5   4  111.69   12.10
  -3  -5  -4  124.49   12.20
  -3   5   4  111.79   12.70
   3   5  -4  143.99   11.40
   3  -5  -5  252.87   19.00
  -3   5  -5  202.78   18.30
   3   5   5  196.48   19.50
   3   5   5  225.58   18.80
  -3   5  -5  235.48   17.70
   3  -5  -5  224.48   19.10
   3   5   5  188.58   19.20
  -3   5  -5  239.78   18.30
  -3  -5  -5  247.08   19.50
  -3   5   5  183.28   19.70
  -3  -5  -5  229.18   19.00
   3   5  -5  220.78   18.60
  -3  -5  -5  216.08   19.20
   3   5  -5  238.08   18.50
  -3   5   5  227.88   18.90
  -3   5   5  193.98   19.10
   3   5   6   53.39    7.40
  -3   5  -6   39.30    6.30
   3   5   6   64.99    8.00
  -3   5  -6   62.69    6.30
   3  -5  -6   50.49    7.30
  -3   5  -6   52.69    6.50
   3   5   6   54.79    6.90
   3  -5  -6   56.49    7.20
  -3  -5  -6   68.59    7.90
   3   5  -6   48.10    6.70
  -3   5   6   54.79    7.50
  -3   5   6   64.99    7.20
   3   5  -6   60.39    6.60
  -3   5   6   52.29    7.20
  -3  -5  -6   47.10    7.30
  -3  -5  -6   49.50    7.20
  -3   5  -7   33.50    6.30
   3  -5  -7   45.10    7.10
  -3   5  -7   41.10    6.60
   3   5   7   34.50    7.30
   3   5   7   28.50    7.10
   3   5   7   37.70    7.40
   3  -5  -7   47.30    7.60
  -3   5   7   37.80    6.80
  -3  -5  -7   33.70    6.90
  -3   5   7   27.90    6.80
  -3   5   7   40.30    7.60
  -3  -5  -7   38.50    7.70
   3   5  -7   36.50    6.70
   3   5  -7   54.89    6.70
   3  -5  -8   27.10    7.70
  -3   5  -8   31.30    7.30
   3  -5  -8   38.60    8.50
  -3   5  -8   38.00    7.70
   3   5   8   40.10    7.90
   3   5   8   40.50    8.30
   3   5   8   36.90    8.80
  -3   5   8   39.30    8.00
  -3   5   8   23.50    7.90
  -3  -5  -8   30.70    8.80
  -3   5   8   37.70    7.80
   3   5  -8   40.70    7.40
  -3  -5  -8   32.20    8.30
   3   5  -8   31.50    8.00
   3   5   9   12.00    8.70
  -3   5  -9   11.90    7.80
   3  -5  -9   12.20    9.00
  -3   5  -9   18.10   11.20
   3   5   9   20.50    8.70
  -3   5   9    7.70    8.30
   3   5  -9    5.10    7.70
  -3   5   9   13.10    8.30
  -3  -5  -9   12.90    9.10
   3   5  -9   18.00   13.20
  -3   5 -10    6.90    8.70
   3   5  10  -17.80   10.10
   3  -5 -10   -8.40   10.20
   3   5 -10   -9.30    8.70
  -3   5  10   25.20    9.20
  -3  -5 -10    5.50   10.60
  -3   5  10   -0.60    9.80
   3   6   0   54.49    6.00
  -3   6   0   59.69    5.50
  -3  -6   0   57.29    6.90
   3   6   0   54.29    6.90
  -3   6   0   54.39    5.70
   3   6   1  637.74   48.40
   3   6   1  585.14   48.70
  -3  -6   1  624.54   48.40
   3   6   1  589.04   48.30
  -3  -6  -1  654.83   48.20
  -3  -6  -1  637.24   48.70
  -3   6   1  658.13   48.30
  -3   6   1  564.74   48.20
  -3  -6  -1  651.13   48.10
   3   6  -1  635.94   48.50
   3   6  -1  666.93   48.10
   3  -6  -2  107.79    9.50
  -3  -6   2  125.89    9.60
   3   6   2  120.89   10.10
   3  -6  -2  100.99    9.40
   3   6   2  104.29   10.80
   3   6   2  127.39   10.10
  -3  -6  -2   91.49   10.00
   3   6  -2   91.29    9.60
  -3   6   2  126.89    9.80
   3   6  -2  104.69    9.20
   3   6  -2  106.99    9.10
  -3  -6  -2   98.09    9.40
  -3  -6  -2  105.09   10.70
  -3   6   2  115.49   10.00
   3   6   3  655.53   53.39
  -3   6  -3  716.83   52.59
   3   6   3  697.83   53.09
   3   6   3  644.54   53.09
  -3   6  -3  715.73   52.49
   3  -6  -3  649.93   52.89
  -3  -6   3  671.43   52.59
  -3  -6  -3  658.63   52.99
   3   6  -3  637.04   52.69
  -3   6   3  745.33   52.99
  -3  -6  -3  702.63   53.39
   3   6  -3  725.23   52.69
  -3   6   3  637.84   52.99
  -3  -6  -3  744.83   52.89
   3  -6  -4  161.48   14.70
  -3   6  -4  156.98   13.80
   3   6   4  165.28   15.10
  -3   6  -4  164.28   13.90
   3   6   4  178.38   14.60
  -3   6  -4  179.28   13.90
   3   6   4  162.78   15.70
   3  -6  -4  180.18   14.80
   3   6  -4  185.68   14.20
  -3   6   4  159.28   14.90
  -3  -6  -4  148.99   16.50
  -3   6   4  171.98   14.80
  -3  -6  -4  162.18   15.00
   3   6  -4  152.58   14.20
  -3  -6  -4  175.38   14.80
   3  -6  -5  258.17   22.10
   3   6   5  243.98   22.70
  -3   6  -5  277.17   21.30
  -3   6  -5  243.98   21.20
   3   6   5  266.37   22.20
   3  -6  -5  286.27   22.10
   3   6   5  234.88   22.10
  -3   6  -5  272.27   20.70
  -3   6   5  275.37   22.20
  -3  -6  -5  279.37   22.80
  -3   6   5  254.57   23.10
   3   6  -5  291.47   21.50
   3   6  -5  255.87   21.50
  -3  -6  -5  266.87   22.00
  -3  -6  -5  254.97   22.20
  -3   6   5  226.08   22.10
   3   6   6   69.09    8.00
   3  -6  -6   76.49    8.00
  -3   6  -6   61.69    7.80
  -3   6  -6   58.19    7.30
   3   6   6   65.29    8.50
   3   6   6   73.19    8.30
   3  -6  -6   63.89    8.10
   3   6  -6   71.09    7.40
  -3   6   6   76.89    9.20
  -3  -6  -6   67.79    8.10
  -3   6   6   66.79    7.70
  -3   6   6   69.79    8.30
  -3  -6  -6   58.49    8.10
   3   6  -6   65.89    7.60
   3   6   7   18.50    6.70
   3  -6  -7   27.80    7.10
  -3   6  -7   12.30    5.80
   3  -6  -7   27.60    6.40
   3   6   7   23.60    7.40
  -3   6  -7   19.40    6.00
   3   6   7    9.80    6.30
  -3   6   7   19.60    6.60
   3   6  -7   13.00    6.30
  -3  -6  -7   21.50    6.30
  -3   6   7   21.60    6.70
   3   6  -7   15.10    6.00
  -3   6   7   25.00    7.00
  -3  -6  -7   10.90    6.70
  -3   6  -8   25.50    7.60
   3  -6  -8   18.80    7.90
   3   6   8   43.30    9.10
   3   6   8   28.70    8.80
  -3   6  -8   29.00    7.10
   3  -6  -8   29.10    8.30
   3   6   8   31.20    9.00
  -3   6   8   41.00    9.20
  -3   6   8   41.00    8.50
  -3  -6  -8   45.60    8.90
  -3   6   8   27.40    8.50
  -3  -6  -8   21.60    8.50
   3   6  -8   25.40    7.50
   3   6  -8   30.20    7.30
  -3   6  -9   -3.60    8.00
   3   6   9    6.10    9.40
  -3   6  -9  -12.10   11.40
   3  -6  -9   -1.90    8.60
   3   6   9    9.90    8.80
  -3   6   9    1.40    8.70
   3   6  -9   -4.30    7.80
  -3   6   9  -18.90    8.10
   3   6  -9    0.60   18.60
  -3  -6  -9   -7.30    9.20
   3   7   0  146.59   12.90
   3   7   0  151.48   13.60
  -3   7   0  160.68   12.70
  -3   7   0  163.78   12.50
   3   7   0  160.58   13.00
  -3  -7   0  151.68   13.60
   3   7   1   25.70    3.80
  -3  -7   1   25.80    4.10
   3   7   1   30.00    4.90
   3   7   1   34.10    4.00
   3   7  -1   41.00    4.50
  -3   7   1   25.10    3.50
  -3  -7  -1   38.80    4.70
   3   7  -1   33.80    4.20
  -3   7   1   25.40    3.70
   3   7  -1   38.30    4.30
   3   7   2  369.36   29.30
   3   7   2  362.16   29.90
  -3  -7   2  407.76   29.20
   3  -7  -2  354.86   28.90
   3   7   2  403.76   29.30
  -3  -7  -2  336.77   29.10
  -3  -7  -2  379.46   29.90
  -3   7   2  358.56   29.30
  -3  -7  -2  365.56   28.90
   3   7  -2  353.66   29.20
   3   7  -2  379.56   28.80
   3   7  -2  383.76   28.80
  -3   7   2  396.36   29.20
   3  -7  -3   56.79    7.10
   3  -7  -3   65.29    7.00
   3   7  -3   63.09    6.30
  -3  -7  -3   57.39    7.20
   3   7  -3   56.49    6.40
  -3  -7  -3   56.09    6.20
   3   7   4  192.78   14.80
   3  -7  -4  150.48   14.40
  -3   7  -4  149.09   13.50
   3  -7  -4  144.89   14.40
   3   7   4  167.18   15.90
   3   7   4  173.58   15.00
  -3   7  -4  177.38   13.60
  -3   7  -4  167.28   13.90
  -3   7   4  184.28   14.70
  -3  -7  -4  158.48   15.00
   3   7  -4  145.09   14.00
  -3  -7  -4  163.48   14.40
   3   7  -4  171.18   14.00
  -3   7   4  163.08   14.90
  -3  -7  -4  145.39   15.50
  -3   7  -5   71.29    9.00
  -3   7  -5   79.39    9.20
   3  -7  -5   63.59    8.40
  -3   7  -5   81.19    8.20
   3   7   5  105.49   12.60
   3   7   5  110.29   11.60
   3   7   5  112.29   10.80
  -3   7   5  105.39   10.00
  -3  -7  -5   72.39    8.70
  -3   7   5  101.69   11.10
   3   7  -5   64.79    8.00
  -3   7   5  119.89   10.80
   3   7  -5   91.09    9.60
  -3  -7  -5   81.29   10.40
   3  -7  -6   -0.60    5.50
   3   7   6    6.30    5.10
   3   7   6    5.20    6.30
  -3   7  -6    1.70    4.30
   3  -7  -6    8.50    5.40
   3   7   6    4.40    5.90
  -3  -7  -6    1.90    6.00
   3   7  -6    8.90    4.90
  -3  -7  -6   -1.80    5.40
  -3   7   6    8.90    5.60
  -3   7   6    1.80    5.10
  -3   7   6    9.30    6.60
   3   7  -6    2.30    4.90
   3  -7  -7    5.40    6.60
   3   7   7    9.00    6.40
   3  -7  -7   26.40    6.80
   3   7   7   15.20    7.00
  -3   7  -7   10.90    5.80
  -3   7  -7    2.10    5.60
   3   7   7    6.80    6.80
  -3   7   7   15.30    8.10
  -3  -7  -7   16.20    7.10
   3   7  -7   21.50    6.10
  -3   7   7   17.10    7.00
   3   7  -7   16.30    5.90
  -3  -7  -7    2.30    6.50
  -3   7   7   10.30    7.00
  -3   7  -8   -6.60    6.30
   3   7   8   -4.50    7.60
  -3   7  -8    0.20    7.10
   3  -7  -8   -5.10    7.90
   3   7   8   -5.00    7.70
   3  -7  -8   -3.00    7.60
  -3  -7  -8   13.40    8.10
   3   7  -8   19.00    7.00
  -3  -7  -8    4.10    7.80
  -3   7   8    7.50    7.70
  -3   7   8   -1.60    8.10
   3   7  -8    3.60    7.10
   3   7   9   18.00   10.10
  -3   7  -9    0.80   12.00
   3   7   9   11.70    8.80
  -3   7  -9   -0.40    7.60
   3  -7  -9   13.30    9.70
  -3  -7  -9    9.70   10.30
   3   7  -9   -2.30    8.10
  -3   7   9   14.90    9.30
  -3   7   9   -2.60    9.60
  -3   8   0  904.81   68.39
   3   8   0  876.41   69.09
   3   8   0  908.21   68.59
  -3   8   0  910.01   68.49
  -3  -8   0  907.91   69.09
   3   8   0  864.91   68.59
   3   8   1  775.82   62.69
   3   8   1  845.72   62.29
  -3  -8   1  795.92   62.39
   3   8   1  778.92   62.19
   3   8  -1  770.92   62.39
  -3   8   1  837.12   62.09
  -3  -8  -1  851.41   62.69
   3   8  -1  839.82   61.89
   3   8  -1  841.42   61.99
  -3   8   1  753.32   62.09
   3   8   2  981.20   80.39
   3   8   2 1054.49   80.39
   3   8   2  979.40   80.89
   3   8  -2 1127.59   79.99
  -3   8   2 1093.99   80.29
   3   8  -2 1109.79   79.99
   3   8  -2 1028.20   80.39
  -3  -8  -2 1084.89   79.99
  -3   8   2  954.50   80.29
   3   8   3  134.49   13.00
   3  -8  -3  129.99   12.00
   3   8   3  116.29   14.20
   3  -8  -3  132.89   12.10
  -3  -8  -3  145.39   12.60
  -3   8   3  140.89   13.00
  -3  -8  -3  149.79   14.00
  -3  -8  -3  151.28   12.10
  -3   8   3  120.09   12.90
   3   8  -3  133.09   11.90
   3   8  -3  150.28   11.60
  -3   8  -4  568.24   40.60
   3   8   4  485.95   41.50
   3   8   4  508.95   41.40
   3  -8  -4  519.25   41.10
   3   8   4  472.75   42.10
   3  -8  -4  578.74   41.10
   3   8  -4  545.45   40.60
  -3   8   4  465.85   41.30
  -3  -8  -4  569.64   41.20
   3   8  -4  491.45   40.80
  -3   8   4  525.65   41.30
   3   8  -4  584.64   40.80
  -3   8   4  490.15   42.30
  -3  -8  -4  526.15   41.30
  -3   8  -5   44.60    5.00
  -3   8  -5   38.30    4.60
   3   8   5   40.10    6.30
   3   8   5   28.30    6.20
   3  -8  -5   35.60    6.00
  -3   8  -5   31.90    4.80
   3  -8  -5   38.30    6.10
   3   8   5   33.20    7.20
  -3  -8  -5   33.20    5.80
  -3   8   5   41.00    7.70
  -3  -8  -5   38.50    6.40
  -3   8   5   36.60    6.50
  -3   8   5   34.80    6.20
   3   8  -5   45.90    5.30
   3   8  -5   34.30    5.30
   3   8   6   92.59   10.30
   3  -8  -6  126.69   13.10
  -3   8  -6   98.99   11.10
   3  -8  -6   91.39   10.20
   3   8   6   88.59   10.70
   3   8   6  110.99   12.00
  -3   8  -6   93.99   11.00
   3   8  -6  105.99   12.10
  -3  -8  -6   94.59   11.10
   3   8  -6  103.29   11.80
  -3  -8  -6  111.49   13.00
  -3   8   6  101.89   11.70
  -3   8   6   89.89   10.40
  -3   8   6  102.49   12.60
   3   8   7   -4.50    7.90
  -3   8  -7   20.40    6.00
   3   8   7   18.40    7.40
   3  -8  -7   12.80    6.90
   3   8   7   30.40    8.90
   3  -8  -7   24.80    7.00
  -3   8  -7   14.60    5.70
   3   8  -7   20.20    6.30
  -3  -8  -7   21.50    7.50
   3   8  -7   16.60    6.30
  -3  -8  -7   15.70    7.10
  -3   8   7   20.10    8.50
  -3   8   7   19.50    8.40
  -3   8   7   16.40    7.10
   3  -8  -8   13.50    8.30
  -3   8  -8   21.20    6.90
  -3   8  -8   14.00    7.80
   3   8   8   25.20    9.70
   3  -8  -8    3.30    8.30
   3   8   8   12.40    7.80
   3   8  -8   13.30    8.10
   3   8  -8   20.60    7.10
  -3  -8  -8   16.80    8.20
  -3   8   8   24.10    8.30
  -3  -8  -8   18.50    9.30
   3   8   9   21.30   10.80
   3   8   9   16.50    9.90
  -3   8  -9    6.70    8.40
  -3   8  -9    9.30   13.90
   3  -8  -9   14.20   10.00
  -3   8   9    5.10    8.60
  -3  -8  -9   18.90   10.40
  -3   8   9   13.30   10.50
   3   8  -9   12.70    8.20
  -3   9   0  558.14   42.70
   3   9   0  570.14   42.90
   3   9   0  537.25   42.80
  -3   9   0  564.94   42.60
   3   9   0  530.05   43.50
  -3  -9   0  562.64   43.50
   3   9   1 1939.91  151.48
   3   9   1 1930.51  151.98
   3   9   1 2074.19  151.58
  -3   9   1 2031.10  151.38
   3   9  -1 1885.01  151.78
  -3   9   1 1849.71  151.48
   3   9  -1 2056.29  151.38
   3   9  -1 2099.89  151.28
   3   9   2 1067.99   77.99
   3   9   2  986.10   78.49
   3   9   2 1002.80   77.89
  -3   9   2 1054.79   77.89
   3   9  -2 1016.10   77.49
  -3  -9  -2 1041.80   78.49
   3   9  -2 1046.20   77.49
   3   9  -2  955.00   77.89
  -3   9   2  953.70   77.89
   3   9   3  853.51   62.59
   3   9   3  785.42   63.29
   3  -9  -3  778.12   62.09
   3   9   3  804.02   62.69
  -3   9   3  868.51   62.59
  -3   9   3  771.32   62.59
  -3  -9  -3  772.32   62.29
  -3  -9  -3  853.81   62.19
   3   9  -3  773.42   62.29
   3   9  -3  882.21   62.09
   3   9  -3  759.82   62.19
   3   9   4 1003.10   72.39
  -3   9  -4  916.71   71.59
   3   9   4  981.20   73.09
  -3   9  -4  945.21   71.59
   3  -9  -4  858.61   71.89
   3   9   4  951.80   72.49
   3  -9  -4  946.81   71.99
  -3   9   4  918.61   72.39
  -3   9   4  927.71   73.09
   3   9  -4  874.11   71.79
   3   9  -4  982.40   71.79
  -3  -9  -4  883.61   72.09
  -3   9   4 1030.90   72.39
   3   9  -4  869.41   71.59
  -3  -9  -4  954.90   71.99
  -3   9  -5  190.48   16.30
   3   9   5  203.18   17.90
   3   9   5  177.48   20.00
  -3   9  -5  204.78   16.60
   3   9   5  179.48   18.40
  -3   9  -5  200.18   16.30
   3  -9  -5  198.18   17.70
  -3   9   5  171.68   20.50
   3   9  -5  214.68   16.80
   3   9  -5  180.68   16.90
  -3   9   5  168.78   18.20
  -3   9   5  197.28   18.00
  -3  -9  -5  193.18   20.50
  -3  -9  -5  207.78   18.00
  -3   9  -6  114.49   13.00
   3   9   6  142.39   18.00
  -3   9  -6  125.09   13.80
   3  -9  -6  130.09   15.00
   3  -9  -6  122.99   14.80
   3   9   6  145.89   16.00
   3   9   6  158.88   16.00
  -3  -9  -6  127.79   15.80
  -3   9   6  114.39   13.60
  -3   9   6  155.38   16.10
   3   9  -6  150.58   13.90
  -3   9   6  119.59   15.60
  -3  -9  -6  143.79   15.20
   3   9  -6  131.09   13.80
   3   9   7   50.39   13.10
   3  -9  -7   55.89    8.30
  -3   9  -7   33.00    6.90
   3  -9  -7   39.60    8.50
   3   9   7   43.00   15.60
   3   9   7   40.80   16.50
  -3   9  -7   49.10    7.20
  -3  -9  -7   50.79    8.60
  -3   9   7   36.60    9.90
  -3   9   7   36.00    9.10
  -3   9   7   33.30   11.90
  -3  -9  -7   57.19    8.10
   3   9  -7   48.30    7.50
   3   9  -7   37.00    7.70
  -3   9  -8    2.10    8.50
   3  -9  -8    4.80    8.50
   3   9   8   20.40   10.00
   3   9   8   15.90    8.50
  -3   9  -8   16.10    6.60
   3  -9  -8   10.90    8.80
  -3  -9  -8    9.60   10.20
  -3   9   8    2.70    8.10
  -3   9   8   -2.30    9.60
   3   9  -8    1.40    7.80
  -3  -9  -8   10.30    8.00
   3   9  -8   -5.30    8.30
  -3   9  -9   -1.60    8.40
   3  -9  -9    3.80   10.30
  -3  -9  -9   14.80   10.80
   3   9  -9   14.20    9.00
  -3   9   9   25.20   10.50
   3  10   0   11.80    3.20
   3  10   0   12.00    3.60
  -3  10   0    7.20    2.70
   3  10   0   11.50    5.10
   3  10   1  369.16   29.60
   3  10   1  394.76   29.70
   3  10   1  364.86   30.70
  -3  10   1  341.47   29.50
   3  10  -1  374.06   30.20
   3  10  -1  399.86   29.30
  -3  10   1  377.16   29.40
   3  10   2  265.27   21.10
   3  10   2  245.78   22.40
   3  10   2  253.67   20.90
  -3  10   2  238.58   20.80
  -3  10   2  251.07   20.50
   3  10   3  314.57   25.80
   3  10   3  294.67   27.20
   3  10   3  309.77   25.90
   3  10  -3  359.76   24.70
  -3  10   3  332.07   25.70
  -3  10   3  275.97   25.70
   3  10  -3  305.07   25.30
  -3  10   3  287.77   27.50
   3  10  -3  322.57   25.20
   3  10   4  610.54   40.80
   3  10   4  603.64   41.80
   3 -10  -4  451.65   39.60
   3 -10  -4  500.95   39.70
  -3 -10  -4  468.15   40.00
   3  10  -4  438.86   39.50
  -3  10   4  601.54   42.00
  -3 -10  -4  481.05   39.70
   3  10  -4  515.25   39.60
   3  10  -4  431.26   39.60
  -3  10   4  590.74   40.60
  -3  10  -5   84.69    8.80
  -3  10  -5   79.89    8.90
   3  10   5   63.79    8.70
   3 -10  -5   71.29    7.90
   3 -10  -5   72.39    7.80
  -3  10  -5   70.69    8.50
   3  10   5   64.89   10.10
   3  10   5   58.59    8.60
  -3  10  -5   77.49    8.60
  -3 -10  -5   72.99    8.30
  -3  10   5   63.59    8.60
  -3 -10  -5   91.39   10.50
   3  10  -5   66.69    7.40
  -3  10   5   65.69    8.60
  -3  10   5   66.69   10.30
   3  10  -5   77.29    7.40
   3 -10  -6  157.48   16.60
  -3  10  -6  155.78   15.30
  -3  10  -6  143.49   14.80
   3  10   6  187.98   17.90
   3  10   6  164.58   19.20
   3  10   6  182.48   20.60
  -3 -10  -6  177.18   17.20
  -3  10   6  192.18   20.80
  -3  10   6  181.98   18.00
   3  10  -6  145.99   15.50
  -3 -10  -6  158.28   16.60
  -3  10   6  159.28   19.10
   3  10  -6  136.99   15.70
   3  10   7   -6.20    8.90
   3 -10  -7   -5.20    7.60
  -3  10  -7   -5.50    6.10
   3  10   7   -2.60    7.90
  -3  10  -7   -5.30    5.60
  -3  10   7   -1.60    8.80
   3  10  -7    1.20    6.60
  -3 -10  -7   -3.40    7.80
  -3 -10  -7  -16.40    7.50
   3  10  -7   10.20    6.80
  -3  10   7    5.90    7.60
  -3  10  -8    8.20    9.50
   3  10   8   16.00    9.00
  -3  10  -8   14.40    7.50
   3 -10  -8    8.90    8.90
   3 -10  -8   20.60    9.20
   3  10   8   16.60   10.90
  -3  10   8   15.70   10.60
  -3  10   8   24.60    9.20
  -3 -10  -8   22.70   13.40
  -3 -10  -8   30.80    9.10
   3  10  -8   21.30   10.10
   3  10  -8    9.80    7.90
   3  11   0    0.80    3.50
   3  11   0    0.60    3.50
  -3  11   0   -3.20    2.70
   3  11   0   -0.40    5.40
   3  11   1  200.88   16.40
   3  11   1  210.18   16.50
   3  11   1  187.48   18.40
   3  11  -1  172.08   17.50
   3  11  -1  184.58   15.60
  -3  11   1  204.18   19.20
   3  11  -1  175.08   16.00
  -3  11   1  208.98   16.10
  -3  11   1  183.68   16.20
   3  11   2   62.69    7.30
   3  11   2   60.89    8.90
   3  11   2   77.79    9.20
   3  11  -2   72.39    7.60
   3  11  -2   67.69    7.70
  -3  11   2   61.99    8.70
  -3  11   2   60.59    7.10
   3  11  -2   80.19    7.50
  -3  11   2   57.69    9.00
   3  11   3  352.46   31.20
  -3  11  -3  395.86   29.80
   3  11   3  340.57   29.80
   3  11   3  355.56   29.70
  -3  11   3  371.76   29.60
   3  11  -3  416.56   28.60
  -3  11   3  322.97   29.60
   3  11  -3  375.36   29.30
  -3  11   3  324.37   31.50
   3  11   4  145.39   17.80
  -3  11  -4  147.09   14.00
   3  11   4  145.89   15.00
   3  11   4  140.69   15.30
  -3 -11  -4  156.68   12.90
  -3  11   4  139.99   14.90
  -3  11   4  140.69   15.40
  -3 -11  -4  142.19   13.50
   3  11  -4  139.59   13.20
   3  11  -4  147.19   13.20
  -3  11   4  124.19   15.10
   3  11  -4  170.48   13.10
   3  11   5   45.90    8.20
  -3  11  -5   65.59    8.00
  -3  11  -5   59.49    6.10
   3 -11  -5   67.39    6.90
   3 -11  -5   56.89    6.60
   3  11   5   35.50    8.10
  -3  11  -5   61.09    6.10
   3  11   5   39.00    9.10
  -3 -11  -5   60.79    6.90
  -3 -11  -5   61.39    7.50
   3  11  -5   53.79    6.60
  -3  11   5   51.79    9.80
  -3  11   5   50.69    8.00
  -3  11   5   39.30    8.20
   3  11  -5   63.39    6.70
   3 -11  -6   64.29    7.80
   3  11   6   50.69   10.40
   3 -11  -6   63.39    7.90
   3  11   6   64.29   11.70
  -3  11  -6   48.80    7.30
   3  11   6   54.49    9.00
  -3  11  -6   61.69    6.70
  -3 -11  -6   55.69    7.90
  -3  11   6   54.29   10.80
   3  11  -6   50.39    7.20
   3  11  -6   54.09    7.50
  -3  11   6   49.80   10.30
  -3 -11  -6   62.59    8.60
  -3  11   6   49.20    9.00
  -3  11  -7    8.10    6.10
   3  11   7   24.50   10.50
  -3  11  -7   31.00    7.20
   3 -11  -7   15.90    8.00
   3 -11  -7   35.50    8.20
   3  11   7   18.80    9.00
  -3  11   7   22.90   11.30
   3  11  -7   22.00    7.90
  -3 -11  -7   25.10    8.30
  -3 -11  -7   18.40    7.80
   3  11  -7   22.30    6.90
  -3  11   7   14.20    8.70
  -3  11  -8   -1.10   10.70
   3  11   8    7.70    9.20
  -3  11  -8    6.90    7.20
   3 -11  -8    7.30    8.90
   3  11   8   16.80   11.90
   3  11  -8   10.20    7.80
  -3  11   8   18.00   11.30
  -3 -11  -8    1.70    9.10
  -3 -11  -8   -3.30    9.20
   3  11  -8    1.70   11.70
  -3  11   8   13.50    9.30
  -3  12   0  811.22   65.39
  -3  12   0  816.22   66.59
   3  12   0  869.41   66.59
   3  12   0  827.92   65.49
  -3  12   0  869.61   65.29
   3  12   0  907.61   65.59
  -3  12  -1   82.49    9.60
   3  12   1   82.29    9.50
   3  12   1   84.59    9.80
   3  12   1   86.39    9.80
   3  12  -1   84.09    8.70
  -3  12   1   71.59    9.10
   3  12  -1   71.69    9.10
   3  12  -1   77.19    9.10
  -3  12   1   83.99    9.40
  -3  12   1   93.79   10.20
   3  12   2  422.36   33.60
  -3  12  -2  411.16   34.20
   3  12   2  417.66   35.20
   3  12   2  435.66   33.50
   3  12  -2  459.05   32.80
  -3  12   2  374.06   33.40
  -3  12   2  399.06   33.30
  -3  12   2  417.96   35.50
   3  12  -2  433.46   33.90
  -3  12  -3   88.29    9.10
   3  12   3   64.69   10.50
   3  12   3   95.49   11.20
   3  12   3   83.39    8.90
  -3  12   3   71.69    8.50
  -3  12   3   87.89    8.90
  -3  12   3   68.59   10.60
   3  12  -3   95.19   10.50
   3  12   4  117.79   13.80
   3  12   4   88.59   12.20
   3  12   4  121.19   14.10
  -3  12  -4   98.29   12.20
   3  12  -4  122.89   11.20
  -3  12   4  121.89   13.80
   3  12  -4  114.19   11.50
  -3  12   4  156.28   18.30
  -3  12   4  126.19   14.00
   3  12  -4  107.49   11.40
   3  12   5   10.90    6.60
   3  12   5    0.70    7.90
  -3  12  -5    5.10    3.90
   3  12   5   11.90    7.70
  -3  12  -5   10.30    4.30
  -3  12   5    2.00    7.10
  -3  12   5    2.70    6.60
   3  12  -5   -2.80    4.60
  -3 -12  -5    7.50    4.40
  -3  12   5   13.90    9.00
  -3 -12  -5    5.00    4.90
   3  12  -5   10.10    5.10
   3 -12  -6   50.59    7.20
   3 -12  -6   35.00    6.70
  -3  12  -6   40.40    7.60
  -3  12  -6   43.00    6.10
   3  12   6   37.30    9.20
   3  12   6   32.40   10.80
   3  12  -6   35.70    6.70
   3  12  -6   50.29    7.30
  -3 -12  -6   53.79    7.40
  -3 -12  -6   52.39    7.60
  -3  12   6   30.50   11.60
   3  12   7    4.30    8.40
   3  12   7   17.90   10.40
   3 -12  -7   -3.80    7.10
  -3  12  -7   -8.90    5.40
  -3  12  -7   -1.00    6.80
   3 -12  -7   11.50    7.30
  -3  12   7    6.50   10.80
  -3 -12  -7   -2.20    7.90
  -3  12   7    2.50    7.90
   3  12  -7    1.00    6.60
  -3 -12  -7    8.80    7.80
   3  12  -7    5.40    8.30
   3  13   0   20.10    6.80
  -3  13   0   10.00    7.30
   3  13   0   18.20    5.00
   3  13   0   15.10    4.50
  -3  13   0   16.60    4.30
  -3  13   0   18.60    4.10
   3  13   1  268.57   22.50
  -3  13  -1  278.57   24.50
   3  13   1  269.17   22.60
   3  13   1  250.77   24.90
   3  13  -1  292.77   24.00
   3  13  -1  276.57   21.90
   3  13  -1  276.77   22.20
  -3  13   1  268.67   22.30
  -3  13   1  271.37   25.60
  -3  13   1  257.87   22.40
  -3  13  -2   31.70    6.90
   3  13   2   24.70    7.50
   3  13   2    9.90    6.00
   3  13   2   22.30    5.70
  -3  13   2   30.40    5.80
   3  13  -2   36.30    4.70
   3  13  -2   32.30    6.70
  -3  13   2   40.70    8.40
  -3  13   2   37.20    5.70
   3  13   3  163.28   18.20
   3  13   3  179.78   18.30
   3  13   3  189.88   21.50
  -3  13  -3  225.48   18.50
  -3  13   3  199.78   22.10
   3  13  -3  221.58   17.90
  -3  13   3  175.48   18.10
   3  13  -3  200.08   16.10
  -3  13   3  174.78   18.00
   3  13   4   32.70    7.70
  -3  13  -4   36.60    6.30
   3  13   4   36.70    7.40
   3  13   4   43.70   10.00
   3  13  -4   39.10    5.90
  -3  13   4   43.80    7.80
   3  13  -4   37.40    5.40
  -3  13   4   33.40   10.40
  -3  13   4   39.80    7.30
   3  13  -4   32.90    5.40
   3  13   5   45.10   10.70
   3  13   5   54.09   17.80
   3  13   5   52.29    8.80
  -3  13  -5   60.99    6.70
   3  13  -5   59.09    6.80
  -3  13   5   48.80    8.70
   3  13  -5   64.49    7.20
  -3  13   5   56.79   11.10
  -3  13   5   47.30   11.10
  -3  13  -6   25.40    5.50
  -3  13  -6   21.00   10.00
   3  13   6   15.50    8.80
   3  13   6   31.20   11.20
   3  13  -6   10.50    6.90
  -3 -13  -6   24.60    6.00
  -3  13   6   48.60   11.70
  -3  13   6   37.90    8.90
   3  13  -6   30.40    6.00
  -3  14   0   53.49    6.10
   3  14   0   58.99    9.30
   3  14   0   46.80    6.40
  -3  14   0   55.49    9.30
  -3  14   0   48.50    6.00
   3  14   1  188.48   16.90
   3  14   1  167.48   17.00
   3  14   1  207.58   20.30
  -3  14  -1  176.48   19.20
  -3  14   1  194.18   16.50
   3  14  -1  175.28   15.70
  -3  14   1  171.88   16.40
  -3  14   1  190.28   20.70
   3  14  -1  173.88   18.60
   3  14  -1  180.68   16.40
   3  14   2   87.39    9.00
   3  14   2   83.79    8.90
  -3  14  -2   64.59    9.80
   3  14   2   84.69   11.10
  -3  14   2   78.39    8.60
  -3  14   2   91.39    8.90
   3  14  -2   73.39    8.00
   3  14  -2   65.89    9.60
  -3  14   2   77.69   12.50
   3  14  -2   71.69    9.10
  -3  14  -3   92.89   10.20
   3  14   3   88.99   11.80
   3  14   3   82.39   10.30
   3  14   3   86.49   10.00
  -3  14   3   78.89   12.70
  -3  14   3   91.39   10.10
   3  14  -3   85.19    9.80
   3  14  -3   92.69   10.00
   3  14  -3  103.69   10.60
  -3  14   3   77.89    9.70
  -3  14  -4   19.90    6.20
   3  14   4   20.90    7.40
   3  14   4   16.00    9.40
   3  14   4   19.50    9.80
  -3  14   4   12.30    6.90
   3  14  -4   15.80    5.20
   3  14  -4   21.80    5.70
  -3  14   4   27.90    9.00
  -3  14   4   25.80   10.10
   3  14   5   31.40   11.30
  -3  14  -5   36.20    6.10
   3  14   5   33.90   10.20
   3  14  -5   43.90    6.00
   3  14  -5   37.80    7.30
  -3  14   5   27.80   11.30
  -3  14   5   32.80   13.30
  -3  14  -6    1.80    5.40
   3  14  -6    2.90    6.00
  -3  14   6   10.20    8.60
   3  14  -6   -3.30   11.60
   3  15   0    7.80    5.00
   3  15   0    6.90    5.40
  -3  15   0   -2.00    7.80
  -3  15   0    3.70    5.10
  -3  15   0    9.60    4.60
   3  15   0   -2.60    7.80
  -3  15  -1  154.28   14.40
   3  15   1  144.49   16.90
  -3  15  -1  177.78   18.90
   3  15   1  156.48   15.80
   3  15   1  142.79   16.70
  -3  15   1  175.48   15.80
   3  15  -1  179.68   15.80
   3  15  -1  155.08   14.80
   3  15  -1  169.88   18.60
  -3  15   1  156.68   15.50
   3  15   2   18.50    6.40
   3  15   2   20.60    9.50
  -3  15  -2    3.10    7.60
   3  15   2    3.70    7.10
   3  15  -2    8.20    7.70
   3  15  -2    0.00    5.30
   3  15  -2   14.10    4.90
  -3  15   2   15.70    6.00
  -3  15   2   21.90    6.70
  -3  15   2    8.90    9.40
   3  15   3   71.19   10.90
   3  15   3   70.29   10.70
  -3  15  -3   68.29    9.40
   3  15   3   59.79    9.20
  -3  15   3   61.99   12.20
  -3  15   3   69.49   10.20
   3  15  -3   77.09    8.10
   3  15  -3   74.09    9.70
  -3  15   3   64.99    9.50
  -3  15  -4   30.90    7.00
   3  15   4   44.70   11.30
   3  15   4   43.70    8.80
   3  15  -4   41.50    6.30
  -3  15   4   29.30    8.40
  -3  15   4   31.80   14.70
   3  15  -4   23.50    6.80
  -3  15   4   36.90   11.50
   3  16   0  209.18   19.70
  -3  16   0  199.28   18.80
   3  16   0  188.58   18.40
  -3  16   0  207.58   18.10
  -3  16   0  234.68   23.60
  -3  16  -1   29.40    5.90
   3  16   1   32.60    6.80
   3  16   1   10.10    7.80
  -3  16  -1   41.30    9.30
   3  16   1   24.90   10.00
   3  16  -1   37.60    5.70
  -3  16   1   29.60    6.10
  -3  16   1   21.30   10.00
  -3  16   1   27.90    7.60
   3  16  -1   14.60    7.00
   3  16  -1   30.80    8.90
   3  16   2   69.79   12.10
   3  16   2  101.59   13.40
  -3  16  -2  116.09   12.30
   3  16   2  108.59   11.30
   3  16  -2   90.49   10.70
  -3  16   2  117.79   13.90
   3  16  -2   91.29   11.30
   3  16  -2  112.59   12.60
  -3  16   2   86.19   13.00
  -3  16   2  100.99   11.80
   3  16   3   -5.30   12.10
   3  16   3   14.30   10.00
   3  16   3   -2.60    7.20
  -3  16  -3   -3.90    7.30
  -3  16   3   -8.20   11.20
  -3  16   3   -5.30   10.90
   3  16  -3    5.20    7.10
   3  16  -3   -2.80    7.10
   3  16  -3    8.50    5.20
  -3  16   3   14.70    7.70
  -4   0   0  146.19   11.00
   4   0   0  120.19   10.90
  -4   0   0  128.79   11.10
   4   0   0  132.79   10.90
   4   0   2 1450.65  107.19
  -4   0   2 1389.66  107.19
   4   0   2 1575.84  107.29
   4   0  -2 1330.67  107.19
   4   0   2 1454.35  107.29
  -4   0  -2 1309.97  107.19
  -4   0  -2 1312.97  107.29
  -4   0  -3 1723.63  124.69
  -4   0   3 1550.44  124.59
  -4   0   3 1718.93  124.69
   4   0   3 1562.74  124.69
   4   0   3 1735.93  124.59
  -4   0  -3 1700.63  124.69
  -4   0  -3 1498.95  124.59
   4   0  -3 1480.05  124.59
   4   0  -3 1759.42  124.69
   4   0   3 1583.04  124.59
   4   0   4 1016.70   75.59
   4   0  -4 1063.79   75.69
  -4   0  -4 1046.70   75.69
  -4   0  -4 1057.79   75.69
  -4   0  -4  925.11   75.69
  -4   0   4  912.51   75.59
   4   0   4  931.11   75.69
  -4   0   4 1034.80   75.69
   4   0   4  939.21   75.59
   4   0  -4  923.91   75.69
  -4   0   5   97.29   10.00
   4   0   5   87.59    9.90
  -4   0  -5   93.39   10.50
  -4   0  -5  111.79    9.90
  -4   0   5   77.29    9.80
   4   0  -5  105.79   10.40
  -4   0  -5   86.59   10.80
   4   0   5   78.19    9.90
   4   0  -5   88.39   10.40
   4   0   5  100.59    9.60
   4   0  -6  566.34   42.50
  -4   0   6  597.14   42.20
   4   0   6  548.55   42.20
   4   0   6  530.45   42.10
   4   0  -6  473.15   42.30
  -4   0  -6  540.05   42.40
   4   0   6  568.94   42.80
  -4   0  -6  520.35   42.10
  -4   0   6  542.85   42.20
  -4   0  -6  477.15   42.30
  -4   0  -7   80.29    8.00
   4   0  -7   63.09    8.40
  -4   0   7   70.29    7.40
   4   0   7   54.39    7.50
   4   0   7   57.89    7.60
  -4   0  -7   80.09    8.10
   4   0   7   56.09    7.60
  -4   0  -7   63.39    8.20
  -4   0   7   51.09    7.80
  -4   0   7   52.79    7.70
   4   0  -7   77.09    8.20
  -4   0  -8  212.48   21.70
  -4   0   8  222.38   20.90
   4   0  -8  238.48   21.80
   4   0   8  230.58   20.80
  -4   0  -8  237.68   20.60
  -4   0   8  226.78   19.70
   4   0   8  237.68   20.60
   4   0   8  248.38   20.90
   4   0  -8  208.58   21.90
  -4   0  -8  188.58   21.50
  -4   0   8  209.38   20.80
  -4   0   9   14.70    7.30
  -4   0   9   19.30    7.70
   4   0   9   11.80    7.40
   4   0   9   17.70    7.90
   4   0   9   22.90    6.70
  -4   0  -9   10.70   13.10
  -4   0   9   16.00    5.70
   4   0  -9   12.00    9.90
  -4   0  10    5.60    5.90
   4   0  10   -6.90    8.10
   4   0  10  -11.70    8.10
  -4   0 -10    3.20    8.80
  -4   0  10    5.60    8.40
  -4   0  10    4.00    8.80
   4   0 -10    8.10    9.40
   4   0  10   -2.20    7.50
   4   1   0 1309.67  103.59
  -4   1   0 1285.07  103.49
   4  -1   0 1460.85  103.59
   4   1   0 1418.96  103.59
  -4  -1   0 1295.67  103.59
  -4  -1   0 1413.76  103.49
   4  -1   0 1277.87  103.49
   4   1   0 1275.77  103.49
  -4  -1   0 1370.36  103.59
  -4   1   0 1448.06  103.49
   4   1   2  272.77   23.80
   4  -1  -2  304.07   23.70
  -4  -1   2  273.07   23.60
  -4   1  -2  307.67   23.60
  -4   1  -2  337.37   23.80
   4   1   2  305.57   23.70
  -4   1  -2  337.77   23.60
  -4  -1   2  309.87   23.60
   4   1   2  264.77   23.70
   4  -1   2  273.57   23.70
  -4  -1  -2  342.17   23.90
  -4   1   2  261.87   23.70
   4  -1   2  306.07   23.50
  -4   1   2  300.97   23.70
  -4  -1  -2  335.77   23.70
   4  -1   2  265.87   23.60
   4   1  -2  345.17   23.70
   4   1  -2  295.47   23.60
  -4  -1  -2  302.97   23.80
  -4   1  -3 1966.70  137.19
  -4  -1   3 1605.54  137.09
   4   1   3 1796.02  137.09
   4   1   3 1636.04  137.09
  -4  -1   3 1811.62  137.09
   4  -1  -3 1781.82  137.19
   4  -1  -3 2032.60  137.19
  -4   1  -3 2004.80  137.19
   4   1   3 1651.13  137.19
  -4   1  -3 1771.22  137.09
  -4  -1  -3 1951.10  137.19
   4  -1   3 1803.72  137.09
   4   1  -3 1717.73  137.09
  -4   1   3 1603.94  137.09
   4  -1   3 1592.74  137.09
  -4  -1  -3 1969.40  137.19
  -4  -1  -3 1756.82  137.19
   4   1  -3 1976.60  137.19
   4  -1   3 1599.24  136.99
  -4   1   3 1882.11  137.19
  -4  -1   4  542.45   38.30
   4   1   4  572.04   38.50
   4   1   4  500.05   38.50
  -4   1  -4  470.05   38.40
  -4  -1   4  493.25   38.30
  -4   1  -4  473.85   38.30
   4   1   4  495.25   38.40
   4  -1  -4  509.05   38.50
  -4   1  -4  421.76   38.40
   4  -1  -4  432.56   38.50
   4  -1   4  506.65   38.30
  -4   1   4  497.15   38.40
  -4  -1  -4  491.05   38.50
  -4   1   4  580.34   38.50
  -4  -1  -4  470.25   38.40
   4  -1   4  500.95   38.40
   4   1  -4  500.15   38.40
   4  -1   4  548.15   38.30
   4   1  -4  420.86   38.40
  -4  -1  -4  434.76   38.50
  -4   1  -5  308.57   21.60
   4  -1  -5  286.37   22.10
   4   1   5  230.68   21.80
  -4   1  -5  303.87   21.90
   4   1   5  232.38   21.80
  -4  -1   5  213.98   21.50
   4   1   5  269.27   21.70
  -4  -1   5  253.07   21.60
  -4   1  -5  316.57   22.40
  -4  -1  -5  321.37   21.90
  -4  -1  -5  323.37   21.90
   4   1  -5  286.57   22.00
  -4   1   5  228.58   21.80
  -4  -1  -5  294.07   22.00
  -4   1   5  242.88   21.70
   4  -1   5  222.58   21.70
   4  -1   5  246.78   21.40
   4  -1   5  224.98   21.50
  -4  -1   6  198.38   16.90
   4  -1  -6  210.08   17.50
  -4   1  -6  194.68   17.10
   4   1   6  194.98   17.10
   4  -1  -6  180.98   17.80
  -4   1  -6  176.28   16.80
  -4  -1   6  183.78   16.80
  -4   1  -6  184.78   17.30
   4   1   6  185.68   17.00
   4   1   6  196.98   17.10
   4  -1   6  196.58   16.60
   4  -1   6  179.88   16.70
  -4  -1  -6  207.08   17.50
  -4  -1  -6  187.98   17.50
   4  -1   6  171.68   16.90
  -4   1   6  177.48   17.20
   4   1  -6  173.78   17.50
   4   1  -6  207.68   17.40
  -4  -1  -6  210.78   17.10
  -4   1   6  201.88   17.20
  -4  -1   7   49.60    6.60
  -4   1  -7   65.89    7.60
   4   1   7   42.30    6.90
   4  -1  -7   70.39    8.20
  -4  -1   7   47.80    6.00
   4   1   7   41.80    6.90
  -4  -1   7   33.10    6.20
   4   1   7   42.50    7.00
   4   1  -7   71.59    7.70
  -4   1   7   43.00    6.80
   4  -1   7   40.50    6.50
  -4   1   7   51.39    7.20
  -4  -1  -7   65.09    7.70
  -4   1   7   41.80    6.80
   4  -1   7   49.10    6.80
  -4  -1   8    5.10    6.00
   4   1   8    3.30    6.00
   4  -1  -8    4.20    6.60
   4   1   8    6.80    5.90
  -4   1  -8   -0.10    6.70
  -4   1  -8   10.50    6.90
   4  -1  -8    5.90    7.10
  -4   1  -8    7.70    5.80
   4   1   8   -5.10    6.60
  -4  -1   8    2.90    4.40
  -4  -1   8   -0.70    5.60
  -4  -1  -8    9.20    6.90
  -4   1   8    4.90    5.50
   4   1  -8    2.70    6.90
   4  -1   8    5.40    5.80
  -4  -1  -8    3.00    7.10
  -4   1   8    1.40    6.20
   4   1  -8    1.50    7.10
  -4   1   8    9.80    6.30
   4  -1   8    6.80    5.80
   4  -1   8    3.90    5.80
  -4   1  -9    4.50   13.70
  -4  -1   9   -0.80    6.80
   4   1   9    3.30    7.10
  -4  -1   9    7.50    5.00
  -4  -1   9    5.40    7.00
   4   1   9    2.70    7.60
   4  -1  -9   -2.10    8.50
   4   1   9    7.40    7.60
  -4   1   9   -1.70    5.80
  -4   1   9   -0.20    7.50
  -4  -1  -9   -7.30    8.30
   4  -1   9    0.40    6.60
  -4   1   9    4.90    6.90
   4  -1   9    3.10    6.00
   4  -1   9    2.90    7.20
  -4  -1  10    8.50    5.90
  -4   1 -10    0.80    9.00
  -4  -1  10   -2.60    7.60
   4  -1 -10   -4.30    9.70
   4   1  10   -9.50    8.90
   4   1  10   -7.10    8.20
  -4  -1  10   -0.40    8.60
   4  -1  10    3.30    7.70
   4  -1  10   -0.20    8.30
   4   1 -10   -8.10    9.30
  -4   1  10    4.80    6.60
   4  -1  10   -0.90    7.20
  -4   1  10    2.30    9.20
  -4   1  10   -6.30    8.10
  -4  -1 -10  -13.30    9.40
   4   2   0  458.65   37.20
  -4  -2   0  498.85   37.20
   4  -2   0  522.55   37.30
   4  -2   0  442.56   37.20
   4   2   0  506.75   37.30
   4   2   0  475.85   37.40
  -4  -2   0  501.25   37.40
  -4  -2   0  451.65   37.30
  -4   2   0  520.05   37.20
  -4   2   0  457.35   37.30
  -4  -2   1 1574.44  109.49
   4  -2  -1 1297.97  109.39
   4  -2  -1 1427.36  109.49
  -4   2  -1 1209.48  109.39
   4   2   1 1605.84  109.59
  -4  -2   1 1427.66  109.39
   4   2   1 1449.26  109.49
   4   2   1 1473.95  109.59
  -4  -2   1 1580.34  109.39
  -4   2  -1 1413.66  109.39
   4  -2   1 1626.34  109.39
   4   2  -1 1413.46  109.39
  -4   2   1 1468.65  109.49
  -4   2   1 1604.04  109.49
  -4  -2  -1 1422.46  109.59
  -4  -2  -1 1275.37  109.49
   4   2  -1 1282.17  109.39
   4   2  -1 1261.27  109.49
  -4  -2  -1 1422.86  109.49
   4  -2  -2 1230.98   98.49
  -4   2  -2 1219.68   98.39
  -4  -2   2 1491.35   98.49
   4   2   2 1386.36   98.69
  -4  -2   2 1485.35   98.39
   4  -2  -2 1110.59   98.49
   4   2   2 1364.56   98.49
  -4  -2   2 1389.66   98.39
  -4   2  -2 1189.98   98.49
   4  -2   2 1336.27   98.39
   4   2  -2 1235.98   98.39
  -4  -2  -2 1203.68   98.49
  -4  -2  -2 1235.38   98.59
   4   2  -2 1109.29   98.39
  -4  -2  -2 1087.59   98.49
  -4   2   2 1315.57   98.49
   4  -2   2 1504.05   98.39
  -4  -2   3  515.75   35.90
  -4   2  -3  402.16   35.90
   4  -2  -3  419.46   36.00
  -4  -2   3  490.15   35.80
   4   2   3  520.55   36.10
   4   2   3  529.55   36.30
  -4   2  -3  419.36   35.90
  -4  -2  -3  425.06   36.20
   4  -2   3  499.45   35.80
  -4   2   3  518.25   36.10
  -4  -2  -3  406.86   35.90
   4   2  -3  417.46   35.90
   4   2   4 1318.17   95.39
   4  -2  -4 1079.79   95.29
  -4  -2   4 1218.58   95.09
  -4   2  -4 1058.49   95.09
   4   2   4 1440.96   95.39
   4   2   4 1299.47   95.39
  -4   2  -4 1207.68   95.19
   4  -2  -4 1249.28   95.29
  -4   2  -4 1207.68   95.09
  -4  -2   4 1399.56   95.19
   4   2  -4 1083.19   95.19
  -4   2   4 1224.78   95.29
   4  -2   4 1372.96   95.09
  -4  -2  -4 1077.99   95.29
  -4  -2  -4 1215.68   95.39
   4  -2   4 1251.77   95.09
  -4   2   4 1429.66   95.39
   4  -2   4 1215.58   95.19
   4   2  -4 1302.17   95.29
  -4  -2  -4 1209.28   95.29
   4   2   5  323.47   25.20
  -4   2  -5  295.67   24.60
  -4   2  -5  302.17   24.90
  -4   2  -5  249.58   24.80
   4  -2  -5  284.47   25.10
   4  -2  -5  266.47   25.10
  -4  -2   5  326.27   24.70
  -4  -2   5  355.26   24.80
   4   2   5  325.97   25.30
   4  -2   5  319.77   24.80
  -4  -2  -5  294.17   25.00
   4   2  -5  267.67   25.00
  -4  -2  -5  283.17   25.10
  -4   2   5  360.96   25.20
   4  -2   5  319.57   24.60
  -4   2   5  313.47   25.00
   4   2  -5  276.67   27.60
   4  -2   5  367.86   24.60
  -4   2  -6  353.96   33.00
   4   2   6  440.06   33.30
   4  -2  -6  423.96   33.40
   4   2   6  429.16   33.30
   4   2   6  459.55   33.10
   4  -2  -6  346.87   33.30
  -4   2  -6  388.46   32.60
  -4  -2   6  417.06   32.80
  -4   2  -6  390.66   32.90
   4   2  -6  439.46   33.20
   4  -2   6  421.46   32.60
   4  -2   6  469.35   32.60
  -4   2   6  424.16   33.20
   4  -2   6  409.96   32.80
   4   2  -6  358.16   33.20
  -4  -2  -6  390.26   33.10
  -4  -2  -6  416.36   33.20
  -4   2   6  476.45   33.30
  -4  -2  -6  385.76   33.40
   4  -2  -7  229.38   19.40
   4   2   7  204.28   19.70
  -4   2  -7  204.98   19.50
   4   2   7  224.98   19.60
  -4   2  -7  196.98   18.10
  -4  -2   7  197.18   17.70
   4  -2  -7  179.58   19.90
   4   2   7  237.18   19.40
  -4   2  -7  222.38   19.40
  -4  -2   7  210.08   18.70
  -4  -2   7  211.68   18.70
   4  -2   7  191.58   18.40
  -4  -2  -7  182.68   20.00
   4  -2   7  224.28   18.50
   4   2  -7  207.98   19.50
  -4  -2  -7  211.58   19.40
  -4   2   7  220.88   19.30
   4   2  -7  197.08   19.70
  -4   2   7  214.78   19.50
  -4  -2  -7  229.48   19.30
   4  -2   7  215.28   18.40
  -4   2   7  231.38   19.20
  -4   2  -8   52.39    7.30
  -4   2  -8   51.89    8.70
   4   2   8   67.09    8.50
  -4  -2   8   57.69    7.50
   4  -2  -8   56.79    8.70
   4   2   8   58.99    8.70
  -4  -2   8   60.09    6.40
  -4   2  -8   56.69    8.40
  -4  -2   8   54.59    7.70
   4  -2  -8   40.50    8.90
   4   2   8   59.99    8.60
  -4   2   8   57.29    8.80
  -4   2   8   63.99    8.10
  -4   2   8   57.79    8.50
  -4  -2  -8   44.00    8.70
   4  -2   8   57.79    8.80
   4  -2   8   54.59    7.20
   4   2  -8   44.70    8.60
   4   2  -8   49.90    8.70
   4  -2   8   61.19    7.30
  -4  -2  -8   60.19    8.60
   4   2   9   45.60    8.90
   4  -2  -9   49.10    9.60
  -4  -2   9   53.99    8.60
  -4   2  -9   38.80    8.60
  -4  -2   9   50.09    7.70
   4   2   9   56.89    8.80
   4   2   9   52.39    9.50
   4  -2   9   48.40    7.70
  -4   2   9   49.90    8.30
  -4   2   9   39.40    8.90
  -4   2   9   53.29    8.90
  -4  -2  -9   34.20    9.60
   4  -2   9   57.89    7.90
  -4   2 -10  -22.80    8.70
   4  -2 -10   -7.80   10.20
   4   2  10  -12.50   10.50
  -4  -2  10  -16.70    7.40
   4   2  10    3.30    8.70
  -4  -2  10   -2.80    7.80
   4   2  10    5.20    8.30
  -4   2  10   -0.60    7.10
  -4  -2 -10   12.60   10.30
   4  -2  10  -10.30    7.00
  -4   2  10   -4.70    8.90
   4   2 -10   -1.40    8.40
   4  -2  10   -2.90    7.70
   4  -3   0  310.67   23.20
  -4  -3   0  315.27   23.50
   4   3   0  303.27   23.40
  -4  -3   0  271.37   23.30
  -4   3   0  267.17   23.30
  -4  -3   0  309.17   23.20
   4  -3   0  324.17   23.20
   4   3   0  283.27   23.30
   4   3   0  288.07   23.50
  -4   3   0  315.77   23.20
   4   3   1 3614.04  283.77
   4   3   1 3908.31  283.67
  -4  -3   1 3823.92  283.67
   4   3   1 3572.64  283.67
   4  -3  -1 3499.15  283.57
  -4  -3   1 3437.26  283.57
  -4   3  -1 3892.61  283.57
  -4  -3   1 3836.92  283.57
   4  -3  -1 3905.41  283.67
  -4  -3  -1 3822.62  283.77
   4  -3   1 3914.91  283.47
  -4  -3  -1 3491.95  283.67
  -4   3   1 3911.51  283.57
   4   3  -1 3577.44  283.67
   4   3  -1 3806.42  283.57
   4  -3   1 3864.31  283.47
  -4  -3  -1 3735.83  283.57
   4   3  -1 3548.45  283.57
  -4   3   1 3550.24  283.67
  -4   3  -2  679.53   55.99
   4  -3  -2  804.02   56.19
  -4  -3   2  752.52   56.09
   4   3   2  687.33   56.39
  -4  -3   2  740.03   55.99
   4   3   2  761.52   56.29
  -4  -3   2  674.33   55.99
   4   3   2  707.83   56.19
  -4   3  -2  769.02   56.09
   4  -3  -2  702.13   56.09
  -4  -3  -2  780.52   56.19
  -4   3   2  669.03   56.19
   4  -3   2  752.72   55.89
  -4   3   2  764.52   56.19
   4  -3   2  747.43   55.89
   4   3  -2  688.43   56.09
   4   3  -2  765.02   56.09
  -4  -3  -2  680.83   56.19
  -4  -3  -2  762.52   56.39
   4   3   3 2708.63  228.48
   4   3   3 2715.83  228.38
  -4  -3   3 2629.14  228.08
  -4  -3   3 2886.11  228.18
  -4   3  -3 3231.18  228.28
   4  -3  -3 3010.60  228.38
  -4   3  -3 2897.31  228.28
   4  -3  -3 3380.86  228.48
  -4   3  -3 3204.08  228.28
   4   3   3 3044.20  228.38
  -4  -3   3 2854.21  228.18
  -4   3   3 3067.39  228.38
  -4  -3  -3 3243.08  228.48
   4   3  -3 2833.22  228.28
  -4  -3  -3 3257.87  228.38
  -4   3   3 2725.13  228.38
   4   3  -3 3318.77  228.28
   4  -3   3 2978.20  228.08
  -4  -3  -3 2900.11  228.38
  -4   3  -4  709.73   49.50
  -4  -3   4  612.84   49.20
  -4  -3   4  559.54   49.30
   4  -3  -4  751.12   49.80
   4   3   4  576.64   49.80
  -4  -3   4  624.54   49.30
   4   3   4  584.34   49.70
   4  -3  -4  638.94   49.70
  -4   3  -4  710.93   49.50
  -4   3  -4  635.04   49.50
   4   3   4  621.64   49.60
  -4  -3  -4  636.94   49.80
   4  -3   4  547.35   49.20
   4  -3   4  626.54   49.20
  -4   3   4  563.44   49.70
  -4   3   4  657.33   49.70
   4   3  -4  730.43   49.60
   4   3  -4  632.34   49.60
  -4  -3  -4  705.43   49.70
  -4  -3  -4  707.73   49.90
  -4  -3   5  509.95   41.40
  -4  -3   5  468.35   41.30
   4  -3  -5  598.64   42.00
   4   3   5  473.05   41.90
   4   3   5  502.35   41.90
  -4   3  -5  520.65   41.60
  -4   3  -5  574.64   41.70
   4  -3  -5  537.75   41.90
   4   3   5  525.25   41.80
  -4  -3   5  497.45   41.10
  -4   3  -5  595.04   41.40
   4  -3   5  464.65   41.20
  -4  -3  -5  541.15   42.00
  -4   3   5  545.55   41.80
  -4  -3  -5  607.24   41.90
   4   3  -5  620.04   42.00
   4   3  -5  552.14   41.80
  -4   3   5  460.35   41.80
   4  -3   5  512.25   41.20
  -4  -3  -5  584.74   42.00
  -4  -3   6   85.29    9.50
   4   3   6   76.59    8.80
   4  -3  -6   73.79    8.90
   4   3   6   93.19   11.10
  -4  -3   6   77.59    8.10
   4  -3  -6   90.59   11.00
  -4   3  -6   88.29   10.50
  -4  -3   6   79.79    9.30
  -4   3  -6   97.69   10.20
  -4   3  -6   94.49    9.20
   4   3   6   86.19    9.20
  -4   3   6   76.69    8.70
  -4  -3  -6   75.09    8.90
   4   3  -6   97.89   10.90
   4  -3   6   65.69    9.10
  -4  -3  -6  100.79   10.90
   4  -3   6   76.79    8.90
   4   3  -6   94.69   11.10
  -4  -3  -6   90.79   11.30
  -4   3   6   73.79    8.60
   4   3   7  159.58   16.10
  -4   3  -7  143.49   15.60
  -4   3  -7  147.49   13.90
   4   3   7  165.68   15.80
   4   3   7  146.89   16.00
   4  -3  -7  151.18   15.60
  -4  -3   7  144.69   14.30
  -4  -3   7  151.08   14.40
  -4   3  -7  146.39   15.30
   4  -3  -7  138.39   16.50
  -4   3   7  161.48   15.50
   4   3  -7  184.58   15.90
   4  -3   7  148.39   13.80
  -4  -3  -7  144.29   15.90
   4  -3   7  151.48   13.70
  -4  -3  -7  166.18   16.90
   4   3  -7  133.29   16.00
  -4   3   7  149.59   16.00
  -4   3   7  142.29   16.00
  -4  -3  -7  137.79   15.90
   4  -3  -8   19.20    7.50
  -4  -3   8   25.90    5.90
   4   3   8    8.80    7.20
   4   3   8   20.80    7.40
   4  -3  -8   26.00    7.80
   4   3   8   25.80    7.40
  -4   3  -8   17.10    7.20
  -4  -3   8   16.10    5.40
  -4   3  -8   14.90    6.80
   4   3  -8   20.30    7.80
  -4  -3  -8   23.40    8.00
  -4  -3  -8   21.00    7.70
   4  -3   8   24.50    5.00
  -4   3   8   16.90    7.00
  -4   3   8   23.30    7.40
   4   3  -8   23.60    7.40
  -4   3   8   15.80    6.30
   4  -3   8   17.30    5.20
   4   3   9   27.60    8.30
  -4  -3   9   19.10    6.30
   4   3   9   23.30    9.00
   4   3   9   21.40   13.20
  -4   3  -9   19.90    7.80
   4  -3  -9    9.10    8.60
   4  -3   9   32.40    6.40
   4   3  -9   19.90    9.30
  -4   3   9   32.40    7.50
  -4   3   9   20.10   14.20
  -4   3   9   29.30    9.50
  -4  -3  -9   18.20    8.90
   4  -3   9   27.40    5.80
  -4  -3  10   -2.00    6.50
   4   3  10    7.70    8.80
  -4   3 -10   -3.80    9.10
   4  -3 -10    4.90   10.00
  -4  -3  10    1.80    8.60
   4   3  10    7.40    9.60
  -4   3  10    7.40    8.60
  -4  -3 -10   -3.00    9.90
   4  -3  10   -8.50    6.40
  -4   3  10    4.80    9.10
   4  -3  10    4.80    6.00
   4   3 -10    5.00    8.70
   4   4   0   78.49    7.30
  -4   4   0   84.29    7.10
   4  -4   0   81.89    6.60
   4   4   0   74.39    7.90
  -4  -4   0   76.69    7.30
  -4   4   0   64.89    7.60
  -4  -4   0   74.89    7.70
   4   4   0   77.49    7.40
   4  -4   0   82.99    6.70
  -4  -4   0   79.19    6.90
   4  -4  -1  646.64   46.60
  -4  -4   1  607.74   46.40
  -4  -4   1  588.84   46.70
  -4  -4   1  596.94   46.40
   4  -4  -1  607.74   46.50
   4   4   1  585.34   46.70
   4   4   1  551.24   46.90
   4   4   1  553.44   46.70
  -4   4  -1  655.73   46.50
  -4   4  -1  660.73   46.50
   4   4  -1  582.64   46.60
  -4   4   1  603.04   46.60
   4   4  -1  653.43   46.60
   4   4  -1  605.74   46.70
  -4  -4  -1  569.84   46.70
  -4  -4  -1  658.33   46.60
  -4   4   1  528.95   46.60
  -4  -4  -1  649.14   46.90
   4  -4  -2  419.06   35.60
   4  -4  -2  488.85   35.60
  -4   4  -2  474.75   35.40
   4   4  -2  437.76   35.50
   4   4  -2  448.26   35.60
  -4  -4  -2  438.46   35.80
  -4  -4  -2  463.85   35.60
  -4  -4  -2  484.05   36.00
   4   4  -2  480.35   35.50
   4   4   3 1302.17  101.29
  -4   4  -3 1409.56  101.19
   4  -4  -3 1314.37  101.19
  -4  -4   3 1235.68  100.89
   4   4   3 1171.98  101.19
   4  -4  -3 1437.26  101.29
   4   4   3 1191.58  101.39
  -4   4  -3 1276.77  100.99
  -4  -4   3 1269.37  100.99
  -4   4  -3 1484.45  101.09
  -4   4   3 1163.48  101.19
  -4  -4  -3 1433.16  101.29
   4   4  -3 1465.45  101.09
  -4  -4  -3 1295.17  101.29
  -4  -4  -3 1414.06  101.39
   4   4  -3 1323.97  101.19
  -4   4   3 1285.77  101.19
  -4   4  -4 1251.67   95.79
   4   4   4 1302.97   96.09
  -4  -4   4 1241.98   95.49
   4  -4  -4 1101.39   95.89
  -4   4  -4 1067.09   95.69
   4   4   4 1327.47   96.29
  -4  -4   4 1362.26   95.59
  -4   4  -4 1206.88   95.79
  -4  -4   4 1375.96   95.59
   4  -4  -4 1238.48   95.99
   4   4   4 1347.17   96.19
   4   4  -4 1289.87   95.89
  -4  -4  -4 1235.18   95.99
  -4  -4  -4 1242.38   96.19
  -4  -4  -4 1096.39   95.99
   4   4  -4 1123.99   95.79
  -4   4   4 1458.15   96.19
  -4   4   4 1256.87   96.09
  -4  -4   5  207.18   18.80
   4   4   5  218.18   19.70
   4   4   5  202.68   20.10
   4  -4  -5  282.47   20.20
  -4   4  -5  250.47   19.50
  -4  -4   5  217.28   18.40
  -4   4  -5  264.97   19.50
  -4   4  -5  270.17   19.20
   4  -4  -5  251.07   20.10
  -4  -4   5  200.88   18.80
   4   4   5  222.08   20.50
   4   4  -5  251.37   19.90
  -4  -4  -5  271.67   19.90
  -4   4   5  224.78   19.80
  -4   4   5  201.78   20.10
  -4  -4  -5  249.88   20.10
   4   4   6  700.53   51.79
   4   4   6  666.93   52.09
   4   4   6  642.44   51.79
  -4  -4   6  699.53   50.99
  -4   4  -6  642.94   50.89
   4  -4  -6  642.84   51.89
  -4   4  -6  666.03   51.49
   4  -4  -6  705.33   51.79
  -4   4  -6  596.94   51.39
  -4  -4   6  639.34   50.89
  -4   4   6  699.93   51.79
  -4  -4  -6  695.93   51.89
   4   4  -6  724.63   51.69
   4   4  -6  635.64   51.59
  -4   4   6  638.54   51.79
   4  -4   6  598.84   50.69
  -4  -4  -6  681.83   51.99
  -4  -4  -6  618.04   51.89
   4   4   7    9.70    6.30
  -4  -4   7    3.70    3.90
  -4   4  -7   -0.40    5.30
  -4   4  -7   -1.80    5.10
  -4   4  -7   -8.30    3.80
   4  -4  -7   -2.70    5.90
  -4  -4   7    5.90    3.90
   4   4   7    8.90    5.90
   4   4   7    7.30    6.40
   4  -4  -7   -6.50    6.30
  -4  -4  -7  -11.10    6.50
   4   4  -7   -0.90    5.70
  -4   4   7    1.50    6.50
   4   4  -7    2.50    5.60
  -4  -4  -7   -9.60    5.80
  -4   4   7    2.00    5.80
  -4   4   7    3.10    6.00
   4  -4   7    0.40    3.20
  -4  -4  -7    2.60    6.40
  -4   4  -8  147.19   17.40
  -4   4  -8  168.58   17.20
   4   4   8  154.98   18.10
   4   4   8  142.49   18.40
   4  -4  -8  178.78   18.40
   4  -4  -8  143.49   18.60
  -4  -4   8  141.19   14.30
   4   4   8  159.98   17.40
  -4  -4   8  140.89   14.70
  -4  -4  -8  141.79   18.00
   4   4  -8  173.58   17.80
  -4   4   8  162.48   17.40
  -4   4   8  139.39   17.60
   4   4  -8  154.78   17.90
  -4  -4  -8  155.38   18.70
  -4   4   8  151.08   18.00
   4   4   9   -1.50    7.90
  -4   4  -9    5.50   13.50
  -4   4  -9   -1.00    7.40
   4   4   9    8.00    8.50
  -4  -4   9    1.20    5.40
   4   4   9   10.30   10.90
   4  -4  -9   -0.80    8.40
  -4  -4   9   -4.30    5.00
  -4   4   9    9.80    8.00
  -4  -4  -9    4.60    8.40
  -4   4   9    7.70    7.80
   4   4  -9   -0.30    8.20
   4  -4 -10   33.10   10.80
   4   4  10   38.20    9.70
  -4   4 -10   25.40    9.80
  -4  -4  10   16.80    6.50
   4   4  10   38.40   10.10
  -4   4  10   17.30   10.10
  -4   4  10   22.90    9.10
  -4  -4 -10   21.00   10.90
   4   4 -10   24.60    9.50
  -4  -5   0  137.09   10.70
   4   5   0  119.89   11.20
   4   5   0  131.29   11.30
  -4   5   0  139.19   11.00
   4   5   0  120.49   11.80
  -4  -5   0  145.69   11.70
  -4  -5   0  138.09   10.90
  -4  -5   1 9334.27  709.83
   4   5   1 8892.51  710.03
   4   5   1 9541.34  709.93
   4   5   1 8971.80  709.83
   4   5  -1 9712.53  709.83
   4   5  -1 8991.10  709.83
  -4   5   1 9432.56  709.83
  -4  -5  -1 9999.00  710.03
  -4  -5  -1 9015.90  709.83
   4   5   2  317.27   24.80
   4  -5  -2  277.47   24.10
   4   5   2  324.97   24.40
  -4  -5   2  348.77   24.10
   4  -5  -2  307.77   24.10
   4   5   2  354.06   24.40
  -4   5  -2  312.77   23.90
  -4   5  -2  289.47   23.90
  -4  -5  -2  301.47   24.60
  -4   5   2  323.57   24.40
   4   5  -2  263.57   24.10
  -4  -5  -2  278.37   24.40
  -4   5   2  356.06   24.30
   4   5  -2  297.07   24.00
   4   5  -2  264.17   24.00
  -4  -5  -2  305.07   24.10
  -4  -5   3 3246.88  255.77
   4   5   3 3411.46  256.07
  -4   5  -3 3602.24  255.77
  -4   5  -3 3219.88  255.67
   4  -5  -3 3291.27  255.87
   4   5   3 3035.40  256.17
   4   5   3 3040.10  255.97
   4  -5  -3 3674.03  255.97
  -4   5   3 3043.90  255.97
  -4  -5  -3 3579.74  255.97
   4   5  -3 3276.37  255.87
  -4  -5  -3 3205.38  255.97
   4   5  -3 3684.63  255.87
  -4   5   3 3406.66  255.97
  -4  -5  -3 3617.74  256.17
   4   5   4   72.39    6.90
  -4   5  -4   52.09    7.10
  -4   5  -4   59.39    7.40
   4   5   4   80.29    7.60
   4  -5  -4   51.09    6.50
   4   5   4   76.29    8.20
   4  -5  -4   62.49    6.50
  -4   5  -4   47.90    5.80
   4   5  -4   77.89    7.60
  -4   5   4   71.39    8.00
  -4  -5  -4   47.00    6.40
  -4   5   4   78.69    8.70
  -4  -5  -4   55.39    6.30
  -4  -5  -4   61.99    7.20
   4   5  -4   50.89    6.10
   4   5   5  482.05   44.40
  -4   5  -5  619.24   44.00
   4   5   5  457.55   44.80
  -4   5  -5  623.94   44.20
  -4   5  -5  535.55   44.10
   4  -5  -5  637.14   44.60
   4  -5  -5  543.45   44.60
   4   5  -5  557.74   44.30
  -4  -5  -5  545.95   44.60
  -4   5   5  503.55   44.50
   4   5  -5  652.93   44.30
  -4  -5  -5  599.84   44.50
  -4  -5  -5  605.04   44.90
   4   5   6   15.50    6.30
   4   5   6   12.70    5.40
  -4   5  -6    4.70    4.60
   4  -5  -6    1.20    5.10
   4   5   6   12.70    5.70
   4  -5  -6   10.40    5.70
  -4   5  -6    2.50    4.50
  -4   5  -6    4.50    3.50
  -4  -5  -6    9.30    5.80
  -4  -5  -6   -0.40    5.90
   4   5  -6    9.10    4.60
  -4   5   6   10.50    5.30
  -4   5   6    7.10    5.40
  -4   5   6    7.50    6.00
  -4  -5  -6    1.40    5.20
   4   5  -6    6.90    5.20
  -4   5  -7   37.80    6.20
   4  -5  -7   32.90    7.50
   4   5   7   27.10    7.20
  -4   5  -7   33.90    6.30
   4   5   7   21.40    6.70
   4   5   7   20.60    7.50
  -4   5  -7   38.90    4.60
   4  -5  -7   51.99    7.30
  -4  -5  -7   33.00    7.70
   4   5  -7   43.00    6.80
  -4   5   7   14.50    6.50
  -4  -5  -7   40.90    7.20
   4   5  -7   32.80    6.90
  -4   5   7   23.50    7.00
  -4  -5  -7   27.80    7.70
  -4   5   7   25.30    7.60
   4   5   8    5.90    7.60
   4   5   8   -9.30    7.50
   4   5   8   -6.90    7.70
  -4   5  -8   -0.20    6.60
   4  -5  -8   -0.60    7.70
   4  -5  -8    6.00    7.20
  -4   5  -8   -1.40    6.30
   4   5  -8   -0.90    7.00
   4   5  -8    5.50    7.40
  -4  -5  -8    5.60    7.80
  -4   5   8    2.40    7.40
  -4   5   8    8.40    7.90
  -4  -5  -8   -9.40    7.50
  -4   5   8    6.10    7.40
  -4   5  -9   -9.80    7.70
   4  -5  -9   -8.50    8.80
  -4   5  -9   -1.50   14.10
   4   5   9    3.40    8.60
   4   5   9  -11.10    8.90
  -4   5   9   -5.60    7.80
   4   5  -9   -5.60    7.90
  -4  -5  -9   -2.90    9.40
  -4   5   9    5.20    8.50
   4   5  10   -3.90   10.50
  -4   5 -10   -7.60    9.20
   4  -5 -10   -5.10   10.70
  -4   5  10    2.90   10.10
  -4  -5 -10   -3.40   11.10
   4   5 -10  -12.80    8.80
  -4  -6   0 1587.74  118.39
   4   6   0 1480.65  118.19
   4   6   0 1586.04  118.29
  -4   6   0 1612.74  118.09
   4   6   0 1468.85  118.39
  -4   6  -1 1776.42  130.59
   4   6   1 1770.62  130.89
   4   6   1 1635.24  130.79
  -4   6  -1 1728.73  130.59
  -4  -6   1 1742.33  130.89
   4   6   1 1627.74  131.09
  -4  -6  -1 1774.92  130.59
  -4  -6  -1 1841.02  131.09
   4   6  -1 1611.74  130.69
  -4   6   1 1747.53  130.69
   4   6  -1 1668.33  130.89
   4   6  -1 1753.32  130.69
  -4  -6  -1 1584.44  130.69
   4   6   2 1437.96   97.49
  -4   6  -2 1259.27   96.99
   4  -6  -2 1286.97   97.19
   4   6   2 1323.87   97.69
   4   6   2 1311.67   97.39
   4  -6  -2 1136.89   97.09
  -4  -6   2 1382.46   97.29
  -4   6  -2 1258.67   96.99
  -4  -6  -2 1260.57   97.59
   4   6  -2 1136.49   97.09
  -4  -6  -2 1235.08   97.19
  -4  -6  -2 1145.69   97.29
   4   6  -2 1144.39   97.19
  -4   6   2 1447.96   97.29
   4   6  -2 1295.67   97.09
  -4   6   2 1284.17   97.29
   4   6   3  168.98   12.70
  -4   6  -3  127.59   11.70
  -4  -6   3  154.58   11.60
   4  -6  -3  125.19   12.20
  -4   6  -3  123.39   12.00
   4   6   3  160.48   13.50
   4  -6  -3  128.49   12.20
   4   6   3  150.38   12.70
   4   6  -3  133.99   11.90
   4   6  -3  115.09   12.00
  -4   6   3  173.08   12.50
  -4  -6  -3  133.19   13.40
   4   6  -3  123.89   11.70
  -4  -6  -3  128.99   12.20
  -4   6   3  155.68   12.80
  -4  -6  -3  127.99   12.70
   4   6   4  631.84   45.60
   4   6   4  691.93   45.50
  -4  -6   4  671.73   44.70
  -4   6  -4  502.85   44.90
  -4   6  -4  554.54   45.10
   4   6   4  644.54   46.00
  -4   6  -4  564.54   45.00
   4  -6  -4  523.25   45.30
  -4  -6  -4  559.84   45.30
  -4  -6  -4  534.05   45.50
  -4   6   4  639.64   45.50
   4   6  -4  588.94   45.10
  -4  -6  -4  551.54   45.70
   4   6  -4  498.35   45.10
   4  -6  -5   49.90    6.90
  -4   6  -5   45.40    5.90
   4  -6  -5   58.89    6.90
  -4   6  -5   50.99    5.70
  -4   6  -5   52.89    6.10
   4   6   5   62.69    7.80
   4   6   5   59.89    7.10
   4   6   5   58.69    6.80
  -4  -6  -5   55.39    6.60
  -4  -6  -5   56.29    7.60
   4   6  -5   55.79    6.30
  -4  -6  -5   43.60    6.90
  -4   6   5   55.09    6.90
   4   6  -5   46.30    6.30
  -4   6   5   58.99    6.80
  -4   6  -6  158.38   14.60
   4   6   6  186.88   17.40
  -4   6  -6  144.09   15.90
   4  -6  -6  174.68   16.70
   4   6   6  200.08   17.90
   4  -6  -6  146.09   17.10
   4   6   6  218.18   16.60
  -4   6  -6  168.58   15.70
  -4  -6  -6  151.58   16.70
  -4   6   6  213.58   16.80
  -4  -6  -6  151.08   17.40
  -4   6   6  199.58   18.40
  -4   6   6  194.78   17.50
   4   6  -6  147.89   16.40
  -4  -6  -6  165.58   17.60
   4   6  -6  174.18   16.00
   4  -6  -7   26.30    7.40
   4   6   7   33.40    6.90
  -4   6  -7   35.40    6.50
   4   6   7   24.50    7.70
   4   6   7   28.60    8.20
  -4   6  -7   31.00    6.40
   4  -6  -7   27.10    7.40
   4   6  -7   33.30    6.90
  -4   6   7   17.60    7.10
  -4  -6  -7   45.90    7.60
  -4   6   7   35.50    7.20
  -4   6   7   23.00    7.70
  -4  -6  -7   36.20    8.10
   4   6  -7   36.30    6.90
   4   6   8   40.90    9.20
  -4   6  -8   38.50    7.90
   4  -6  -8   27.40    8.80
  -4   6  -8   45.20    8.10
   4   6   8   36.50    9.70
   4  -6  -8   40.70    8.60
   4   6  -8   35.80    8.40
  -4  -6  -8   41.10    9.30
   4   6  -8   42.20    8.70
  -4   6   8   41.60    9.30
  -4   6   8   54.59   11.20
  -4  -6  -8   39.90    9.50
  -4   6  -9   -0.40    8.00
   4   6   9    6.10    9.80
   4   6   9   18.20   19.70
   4  -6  -9    2.20    9.00
  -4   6  -9    4.40   19.10
   4   6  -9    3.00   13.00
  -4   6   9   -3.10    9.00
  -4   6   9   -0.80    8.90
  -4  -6  -9    4.40    9.50
   4   7   0  509.55   39.50
   4   7   0  541.15   39.60
  -4   7   0  466.85   39.80
  -4  -7   0  528.45   39.90
  -4   7   0  532.75   39.30
   4   7   0  482.45   40.00
   4   7   1 1459.95  118.89
   4   7   1 1599.74  118.89
   4   7   1 1480.85  119.19
  -4   7  -1 1586.24  118.59
  -4  -7   1 1568.44  118.99
  -4   7  -1 1582.44  118.59
   4   7  -1 1503.55  118.99
  -4  -7  -1 1575.64  118.69
  -4   7   1 1599.74  118.79
   4   7  -1 1631.04  118.79
  -4  -7  -1 1590.54  119.19
   4   7  -1 1477.35  118.69
  -4   7  -2  309.97   21.30
   4   7   2  257.47   22.00
   4   7   2  224.38   21.90
   4   7   2  225.88   22.60
   4  -7  -2  296.67   21.50
   4  -7  -2  268.57   21.40
  -4  -7   2  234.88   21.70
  -4   7  -2  292.97   21.20
   4   7  -2  311.57   21.60
  -4  -7  -2  297.27   22.70
  -4   7   2  249.58   21.80
  -4  -7  -2  258.67   21.90
   4   7  -2  268.17   21.80
   4   7  -2  274.77   21.50
  -4  -7  -2  293.87   21.60
   4  -7  -3  637.64   50.49
  -4  -7   3  632.34   50.29
   4   7   3  632.44   50.79
  -4   7  -3  691.43   50.19
  -4   7  -3  603.24   50.19
   4  -7  -3  704.73   50.49
   4   7   3  608.04   51.19
   4   7  -3  707.43   50.39
  -4  -7  -3  646.84   50.69
  -4   7   3  613.74   50.79
  -4   7   3  694.03   50.69
  -4  -7  -3  673.73   50.59
  -4  -7  -3  681.33   51.19
   4   7  -3  639.34   50.39
   4   7  -3  639.94   50.39
  -4   7  -4   25.30    3.90
   4   7   4   19.60    4.80
   4  -7  -4   36.70    4.80
  -4   7  -4   38.10    4.60
  -4  -7   4   25.30    3.50
  -4   7  -4   37.30    4.30
   4   7   4   25.10    5.20
   4  -7  -4   32.90    5.00
   4   7   4   12.60    5.90
  -4   7   4   15.70    5.00
   4   7  -4   39.80    4.60
  -4  -7  -4   32.20    6.10
  -4  -7  -4   31.30    5.10
  -4  -7  -4   29.00    5.10
   4   7  -4   30.50    4.70
  -4   7   4   27.50    5.00
  -4   7  -5  177.28   16.40
   4  -7  -5  190.18   17.70
  -4   7  -5  214.88   16.80
   4   7   5  178.78   18.70
  -4   7  -5  196.48   16.20
   4   7   5  200.68   17.50
   4   7   5  159.98   17.90
   4  -7  -5  213.68   17.40
  -4  -7  -5  189.08   17.40
  -4  -7  -5  203.58   18.80
   4   7  -5  187.68   16.90
  -4  -7  -5  193.28   18.00
  -4   7   5  172.28   17.70
  -4   7   5  202.18   17.70
   4   7  -5  206.78   16.90
   4  -7  -6    1.10    5.90
   4   7   6   -4.00    5.30
   4  -7  -6   -0.10    5.70
  -4   7  -6   -0.20    3.40
  -4   7  -6   -3.00    4.50
   4   7   6   -0.20    5.80
   4   7   6   -4.30    7.00
  -4   7  -6    2.20    4.50
  -4   7   6    1.50    5.90
  -4  -7  -6    4.70    6.20
  -4   7   6   -3.60    5.30
  -4   7   6   -2.50    6.70
  -4  -7  -6   -9.10    7.00
  -4  -7  -6    1.20    5.60
   4   7  -6    2.90    5.00
   4   7  -6    7.00    5.20
   4   7   7   19.90    7.40
  -4   7  -7   18.40    5.90
   4   7   7   28.40    7.50
   4   7   7   29.70    8.10
   4  -7  -7   29.20    7.10
   4  -7  -7   26.00    7.70
  -4   7  -7   18.90    6.10
  -4   7   7   19.40    7.70
   4   7  -7   20.00    6.50
  -4   7   7   38.40    8.70
   4   7  -7   26.30    6.70
  -4  -7  -7   24.10    7.40
  -4   7   7   24.70    7.60
  -4  -7  -7   23.10    7.50
   4  -7  -8    4.90    8.40
  -4   7  -8   -0.40    7.50
   4  -7  -8    5.50    8.20
   4   7   8    2.70    8.00
   4   7   8    9.40    9.50
  -4   7  -8    2.90    7.00
  -4   7   8    3.50    8.50
  -4  -7  -8   -8.50    8.10
  -4  -7  -8    7.70   13.30
  -4   7   8   -6.70    7.90
   4   7  -8   -2.50    8.50
   4   7  -8    4.10    7.20
   4   7   9    5.30   10.20
  -4   7  -9    9.90    8.50
   4  -7  -9    7.80    9.70
   4   7   9    2.20    9.10
  -4   7   9    0.30    9.30
   4   7  -9   14.80    8.90
  -4  -7  -9  -10.30   10.20
  -4   7   9   -3.50    9.50
  -4  -8   0 1604.94  120.69
   4   8   0 1528.25  120.79
   4   8   0 1666.93  120.49
  -4   8   0 1467.55  120.29
   4   8   0 1550.14  120.39
  -4   8   0 1635.24  120.29
   4   8   1  210.08   21.20
   4   8   1  219.38   20.50
  -4   8  -1  289.47   20.00
  -4  -8   1  228.88   20.80
   4   8   1  248.68   20.60
  -4   8  -1  286.67   19.90
   4   8  -1  285.27   20.40
  -4   8   1  243.68   20.30
  -4   8   1  210.58   20.50
   4   8  -1  266.17   20.20
  -4  -8  -1  286.27   21.30
   4   8  -1  260.87   21.00
   4   8   2  769.62   55.89
   4   8   2  718.33   56.39
  -4  -8   2  728.63   55.79
   4   8   2  722.43   55.89
  -4  -8  -2  662.53   55.59
  -4   8   2  687.63   55.79
  -4  -8  -2  749.62   56.29
  -4   8   2  774.92   55.79
   4   8  -2  681.03   55.49
  -4  -8  -2  751.72   55.39
   4   8  -2  703.83   55.79
   4   8   3   18.70    4.90
   4  -8  -3   33.80    4.20
   4   8   3   17.60    5.90
  -4   8  -3   33.90    3.50
  -4   8  -3   33.30    3.70
  -4  -8   3   24.90    4.10
   4  -8  -3   31.40    4.10
   4   8   3   16.40    4.80
   4   8  -3   32.20    4.30
  -4   8   3   21.40    5.00
  -4  -8  -3   32.60    5.90
   4   8  -3   26.20    4.10
  -4  -8  -3   39.20    4.90
  -4   8   3   14.20    4.70
  -4  -8  -3   36.60    4.40
   4   8  -3   33.50    4.10
   4  -8  -4  391.36   32.70
   4   8   4  406.56   34.00
   4   8   4  444.76   33.40
  -4   8  -4  362.96   32.20
  -4   8  -4  415.36   32.30
   4  -8  -4  412.86   32.70
   4   8   4  462.35   33.30
  -4  -8  -4  400.56   33.80
  -4  -8  -4  391.96   33.10
  -4   8   4  483.55   33.30
  -4   8   4  427.96   33.20
   4   8  -4  375.36   32.50
  -4  -8  -4  411.76   32.80
   4   8  -4  429.46   32.50
   4   8   5   21.30    6.90
   4  -8  -5   18.00    5.30
   4   8   5   22.50    6.10
  -4   8  -5   23.50    4.30
  -4   8  -5   19.50    4.40
   4   8   5   16.20    5.30
  -4   8  -5   22.90    4.70
   4   8  -5   19.50    5.00
  -4   8   5   18.80    5.60
   4   8  -5   16.40    4.90
  -4  -8  -5   31.00    6.60
  -4   8   5   18.60    7.10
  -4  -8  -5   20.30    5.50
  -4  -8  -5   17.80    5.40
  -4   8   5   29.10    5.50
   4   8   6  141.89   16.70
  -4   8  -6  169.88   14.50
   4  -8  -6  152.28   15.90
   4  -8  -6  158.48   16.00
   4   8   6  107.49   14.10
  -4   8  -6  157.28   13.00
  -4   8  -6  156.58   14.30
   4   8   6  144.19   15.90
  -4   8   6  148.99   15.70
   4   8  -6  164.38   15.10
  -4  -8  -6  141.59   15.70
  -4   8   6  149.09   15.20
  -4   8   6  138.29   16.50
  -4  -8  -6  156.48   17.00
   4   8  -6  150.68   15.10
   4  -8  -7   12.00    7.10
   4   8   7   -6.90    8.30
   4   8   7    2.80    8.20
   4   8   7   -1.40    7.10
  -4   8  -7    4.10    5.90
  -4   8  -7   -1.10    5.70
   4  -8  -7    0.40    6.90
  -4   8   7    8.00    8.40
  -4   8   7   -3.80    8.20
   4   8  -7    9.00    6.30
  -4   8   7    5.30    7.20
  -4  -8  -7   -0.50    7.00
  -4  -8  -7   -2.70    7.20
   4   8  -7   -1.80    6.10
   4   8   8    8.20    8.40
   4  -8  -8   12.30    8.80
   4  -8  -8   23.00    8.60
  -4   8  -8   14.20    7.20
   4   8   8   15.00    9.70
  -4   8  -8   18.30    8.30
   4   8  -8   22.40    7.90
  -4   8   8   -3.30    8.30
  -4   8   8   18.30   10.30
  -4  -8  -8   31.10    8.90
   4   8  -8   15.90    9.80
  -4  -8  -8   25.50   17.20
  -4   8  -9    1.50    8.50
   4   8   9    2.60   10.30
   4  -8  -9   -9.00    9.70
   4   8   9   12.00    9.90
   4   8  -9    8.60    9.50
  -4   8   9    6.10    9.00
  -4   8   9   -8.60   10.30
  -4  -8  -9    8.20   10.40
   4   9   0   25.20    4.20
  -4   9   0   22.10    3.60
  -4  -9   0   24.20    5.10
  -4   9   0   26.40    3.40
   4   9   0   20.60    4.90
   4   9   0   20.30    3.80
  -4  -9   1  265.27   19.80
  -4   9  -1  212.98   18.50
   4   9   1  252.87   19.10
   4   9   1  269.17   20.50
  -4  -9  -1  204.18   20.10
  -4   9   1  252.17   19.20
  -4   9   1  264.47   18.90
   4   9  -1  199.78   18.90
   4   9  -1  203.88   18.70
   4   9   2  159.88   13.60
  -4  -9   2  150.98   13.30
   4   9   2  137.19   14.90
   4   9   2  166.88   13.40
   4   9  -2  126.09   13.20
  -4   9   2  163.28   12.90
  -4  -9  -2  122.99   14.60
   4   9  -2  139.49   12.50
  -4   9   2  141.09   13.10
   4   9  -2  128.59   12.30
   4   9   3  530.35   44.30
   4  -9  -3  530.45   42.70
   4   9   3  527.45   43.50
   4   9   3  568.74   43.40
   4  -9  -3  575.24   42.80
  -4   9   3  513.55   43.50
  -4  -9  -3  582.34   42.90
  -4  -9  -3  540.45   43.20
   4   9  -3  618.14   42.90
   4   9  -3  533.45   43.10
   4   9  -3  536.05   42.90
  -4  -9  -3  570.94   44.10
  -4   9   3  566.44   43.40
  -4   9  -4   52.99    6.70
   4   9   4   75.29    8.80
  -4   9  -4   55.19    5.50
   4  -9  -4   48.60    6.10
   4  -9  -4   49.10    6.10
   4   9   4   61.59    7.20
   4   9   4   62.79    6.90
   4   9  -4   70.39    7.80
   4   9  -4   56.79    6.20
  -4  -9  -4   48.00    6.70
  -4   9   4   49.70    7.00
  -4  -9  -4   51.19    6.10
   4   9  -4   48.20    5.70
  -4  -9  -4   31.70    7.30
  -4   9   4   54.09    7.10
   4   9   5   85.99    9.40
   4   9   5   72.39    9.70
  -4   9  -5   94.29    9.90
   4  -9  -5  105.99   11.30
   4   9   5   83.89   11.00
   4  -9  -5   92.09   11.40
  -4   9  -5   79.09    9.70
  -4   9  -5   86.69    9.90
  -4   9   5   99.69   12.10
  -4  -9  -5   99.29   11.50
   4   9  -5  101.29   10.60
   4   9  -5   77.39    8.60
  -4   9   5   85.89    9.60
  -4  -9  -5   82.99    9.40
  -4   9   5   91.89   11.20
  -4   9  -6   23.90    5.20
   4   9   6   21.10    8.20
   4  -9  -6   17.40    6.30
   4   9   6   26.90    7.30
  -4   9  -6   22.60    5.30
   4   9   6   26.60    7.20
   4   9  -6   19.60    6.00
   4   9  -6   11.30    5.70
  -4   9   6   14.30    8.50
  -4  -9  -6   14.20    6.40
  -4   9   6   29.90    7.40
  -4   9   6   13.00    6.70
  -4  -9  -6   12.10    6.50
   4  -9  -7   77.29   10.40
  -4   9  -7   73.39    9.10
  -4   9  -7   79.39    9.50
   4   9   7   72.79   11.80
   4   9   7   75.09   11.70
   4  -9  -7   85.49   10.00
  -4  -9  -7   79.69   10.90
   4   9  -7   81.69    9.70
  -4   9   7   84.69   16.00
  -4  -9  -7   79.39   10.30
   4   9  -7   97.19   10.10
   4   9   8   22.50    9.10
   4  -9  -8   34.20    8.70
   4  -9  -8   16.50    9.50
  -4   9  -8    8.60    9.10
   4   9   8   21.80   10.10
  -4   9  -8   17.00    7.50
  -4  -9  -8    5.80   11.80
  -4   9   8   25.00    9.10
  -4   9   8    6.50    9.90
   4   9  -8   29.20   10.70
   4   9  -8   14.50    8.00
  -4  -9  -8   17.20    9.00
   4  10   0  263.27   21.00
  -4  10   0  245.68   20.80
  -4  10   0  277.67   20.60
   4  10   0  248.98   22.20
   4  10   0  263.27   20.90
  -4 -10   0  244.88   21.90
   4  10   1   63.39    6.40
  -4  10  -1   58.09    6.70
   4  10   1   58.29    6.20
  -4 -10   1   71.29    7.20
  -4  10  -1   59.59    6.20
   4  10   1   51.99    7.60
   4  10  -1   59.99    6.10
   4  10  -1   48.60    7.10
  -4  10   1   52.69    6.10
  -4  10   1   64.49    7.30
   4  10  -1   57.19    7.20
  -4 -10  -1   48.90    7.60
   4  10   2  132.89   11.20
   4  10   2  116.99   11.30
   4  10   2  122.29   13.50
  -4  10   2  135.89   11.20
  -4 -10  -2   95.19   11.10
   4  10  -2   86.39    9.90
   4  10  -2   95.89   10.20
   4  10  -2   76.59   11.30
  -4  10   2  119.59   11.10
   4  10   3   10.10    6.40
   4  10   3   13.60    5.00
   4  10   3   15.40    5.20
  -4  10   3    9.00    5.00
  -4  10   3   12.20    4.80
   4  10  -3   14.70    4.50
   4  10  -3   16.40    3.80
  -4 -10  -3   14.90    6.80
   4  10  -3   17.20    3.80
   4 -10  -4   73.29    9.10
   4  10   4  117.59   11.10
  -4  10  -4   73.99    9.00
   4  10   4  133.49   14.40
   4 -10  -4   74.39    7.50
  -4  10  -4   75.09    8.50
  -4 -10  -4   77.29    9.30
   4  10  -4   64.59    7.70
  -4 -10  -4   95.49   10.60
   4  10  -4   68.89    9.20
   4  10  -4   63.69    8.90
  -4  10   4  108.09   11.30
   4 -10  -5   16.70    5.20
  -4  10  -5   17.20    5.00
   4  10   5   16.40    6.40
  -4  10  -5   21.80    4.60
   4  10   5   14.70    7.70
   4 -10  -5   18.20    5.40
  -4  10  -5   18.20    4.20
   4  10   5   17.40    6.50
   4  10  -5   22.10    5.20
  -4  10   5   22.20    6.60
  -4 -10  -5   18.70    6.00
  -4  10   5   12.30    6.50
  -4  10   5   15.40    8.50
   4  10  -5   23.50    5.10
  -4 -10  -5   20.60    5.60
   4 -10  -6   13.20    6.30
   4  10   6   17.30    7.00
  -4  10  -6    9.40    4.70
  -4  10  -6    1.70    5.30
   4  10   6   19.10    8.80
   4 -10  -6    3.20    6.20
  -4 -10  -6   12.10    6.90
   4  10  -6    4.30    5.90
  -4 -10  -6    7.60    6.80
  -4  10   6   16.20   10.10
  -4  10   6   11.60    8.60
   4  10  -6   -2.10    5.90
  -4  10   6   15.70    7.00
   4 -10  -7   13.90    7.70
  -4  10  -7   29.80    7.40
   4  10   7   28.90    8.50
   4  10   7   14.90   10.40
  -4  10  -7   21.40    6.50
  -4 -10  -7   23.10    8.20
   4  10  -7   28.50    7.70
  -4  10   7   19.20   10.30
  -4 -10  -7   45.90    8.20
  -4  10   7   28.30    8.30
   4  10  -7   27.80    7.20
   4  10   8   -3.90    8.90
  -4  10  -8   -7.30   10.30
   4  10   8   -4.40   10.10
  -4  10  -8    2.60    7.40
   4 -10  -8   10.20    8.80
  -4  10   8   -1.30    9.20
  -4  10   8   29.50   10.90
   4  10  -8   14.00    8.10
   4  10  -8   -8.60   11.80
  -4 -10  -8    8.00   11.40
  -4 -10  -8    5.20    9.10
  -4  11   0  369.16   28.90
   4  11   0  355.46   29.20
   4  11   0  385.46   29.40
   4  11   0  365.06   30.50
   4  11   1  160.28   15.30
   4  11   1  178.98   15.60
  -4  11  -1  189.68   14.30
   4  11   1  151.88   17.40
  -4  11   1  159.98   15.30
   4  11  -1  190.18   15.00
   4  11  -1  182.58   15.20
  -4  11   1  163.38   15.00
   4  11  -1  178.68   16.70
   4  11   2  344.97   26.80
   4  11   2  344.77   28.60
   4  11   2  321.67   26.80
   4  11  -2  343.67   26.20
  -4  11   2  323.37   26.50
   4  11  -2  337.87   27.10
   4  11  -2  308.37   26.10
  -4  11   2  316.97   26.80
   4  11   3  150.98   15.30
   4  11   3  167.58   15.30
   4  11   3  154.48   18.00
  -4  11   3  136.89   15.00
  -4  11   3  118.99   15.10
  -4  11   3  136.29   15.50
   4  11  -3  192.48   14.60
   4  11  -3  182.58   13.90
   4  11   4  106.09   13.30
   4  11   4  103.29   12.40
   4  11   4  103.89   10.70
   4  11  -4   99.69   11.20
  -4  11   4   92.49   10.50
  -4 -11  -4  113.39   11.30
  -4  11   4   98.59   12.80
   4  11  -4  110.09   11.00
  -4  11   4   89.59   12.30
  -4 -11  -4  117.29   10.40
   4  11  -4  107.39   10.80
  -4  11  -5  129.69   12.20
  -4  11  -5  104.69   11.20
   4  11   5   80.39   11.80
   4  11   5  100.39   14.20
  -4  11  -5  128.59   11.60
   4 -11  -5  113.69   12.00
   4 -11  -5  120.09   12.40
   4  11   5   88.19   11.50
  -4  11  -5  129.69   11.50
   4  11  -5  145.79   16.60
  -4  11   5   88.19   13.90
  -4 -11  -5  125.49   12.70
  -4 -11  -5  134.69   13.70
  -4  11   5   88.69   11.50
   4  11  -5  110.89   12.20
  -4  11   5  103.29   11.80
   4  11   6   30.40    8.80
  -4  11  -6   22.40    5.70
   4  11   6   31.10    9.90
  -4  11  -6   29.40    6.20
   4 -11  -6   34.20    6.70
  -4  11   6   23.50    9.20
   4  11  -6   37.30    6.60
  -4 -11  -6   36.30    7.40
  -4 -11  -6   35.20    7.70
   4  11  -6   44.90    7.00
  -4  11   6   34.30    8.00
   4 -11  -7   31.60    7.80
   4  11   7   16.60    8.30
  -4  11  -7   11.10    6.50
   4 -11  -7   14.50    7.80
  -4  11  -7   15.00    7.30
   4  11   7   12.10   10.00
  -4 -11  -7    2.30    7.90
   4  11  -7   26.20    8.50
  -4  11   7   15.50   10.50
  -4 -11  -7   20.40    8.40
  -4  11   7   15.80    8.60
   4  11  -7   21.50    7.70
   4  12   0  375.26   29.90
   4  12   0  358.96   28.50
   4  12   0  320.57   28.30
  -4  12   0  367.06   27.90
  -4  12  -1   18.70    3.20
   4  12   1   18.00    7.00
   4  12   1   18.80    4.80
   4  12   1   10.40    5.00
   4  12  -1   17.50    4.20
   4  12  -1   14.30    4.70
  -4  12   1   15.80    4.60
  -4  12   1   24.20    4.40
   4  12  -1   16.40    6.10
   4  12   2  304.87   25.80
   4  12   2  273.67   23.60
   4  12   2  292.17   23.80
  -4  12   2  282.97   23.60
   4  12  -2  268.97   22.70
   4  12  -2  295.77   22.80
  -4  12   2  274.07   26.40
  -4  12   2  278.57   23.20
   4  12  -2  256.27   24.00
   4  12   3   32.40    8.80
   4  12   3   45.70    6.80
   4  12   3   39.60    6.60
  -4  12   3   37.00    6.50
   4  12  -3   26.00    5.10
  -4  12   3   41.20    6.20
  -4  12   3   40.60    9.20
   4  12  -3   29.30    4.80
   4  12  -3   24.00    5.70
   4  12   4   33.40    9.40
  -4  12  -4   44.60    6.80
   4  12   4   28.90    7.10
   4  12   4   38.50    7.30
  -4  12   4   28.30    7.00
  -4  12   4   34.80    7.10
   4  12  -4   43.70    5.80
   4  12  -4   45.20    5.90
   4  12  -4   46.90    5.70
  -4  12   4   36.50    9.90
   4  12   5    5.20    8.60
  -4  12  -5   10.50    4.60
   4  12   5   11.40    7.10
  -4  12  -5   11.10    4.90
  -4  12  -5   10.70    5.00
   4  12   5   18.60    9.00
  -4 -12  -5   11.50    4.70
   4  12  -5    7.60    5.20
  -4 -12  -5   16.10    5.30
  -4  12   5   10.70    9.30
  -4  12   5    1.20    8.30
  -4  12   5    9.40    6.90
  -4  12  -6    8.00    5.10
   4  12   6   16.10   10.50
   4 -12  -6    2.20    5.90
   4  12   6    3.70    7.70
  -4  12  -6    0.80    5.80
   4 -12  -6    5.20    5.50
  -4 -12  -6    6.10    7.80
   4  12  -6    8.70    7.30
  -4  12   6    5.50    7.50
  -4  12   6    6.10   10.00
  -4 -12  -6    8.70    6.50
   4 -12  -7    4.90    7.40
  -4  12  -7    3.10    7.80
   4  12   7   12.70   11.50
   4 -12  -7   18.50    7.00
   4  12   7   -0.10    8.90
  -4  12  -7   -7.40    6.00
  -4 -12  -7    5.10    8.60
   4  12  -7   14.40    9.60
   4  12  -7   16.00    7.50
  -4 -12  -7   -4.00    7.80
  -4  12   7   13.00    8.60
  -4  12   7   12.20   11.30
   4  13   0   77.39    9.90
  -4  13   0   85.59    9.10
  -4  13   0   73.39    9.40
   4  13   0   78.29    9.90
  -4  13   0   78.09   10.50
  -4  13  -1  133.59   17.10
  -4  13  -1  173.38   12.90
  -4  13  -1  141.59   13.20
   4  13   1  156.38   14.70
   4  13   1  142.39   14.40
   4  13   1  144.39   17.70
  -4  13   1  135.59   14.10
  -4  13   1  151.38   18.30
  -4  13   1  134.49   14.70
   4  13  -1  149.79   13.70
   4  13  -1  169.98   16.50
   4  13  -1  140.79   14.30
   4  13   2   90.09   11.60
  -4  13  -2   96.59   10.80
   4  13   2  101.39   12.30
   4  13   2   97.89   10.00
  -4  13   2  111.39   11.90
   4  13  -2   89.69   10.40
   4  13  -2  101.29   11.10
   4  13  -2   85.59   10.30
  -4  13   2   99.59   12.00
  -4  13   2  107.19   12.70
   4  13   3   66.69   10.70
   4  13   3   56.89    7.60
  -4  13  -3   31.90    7.40
   4  13   3   53.09    7.60
  -4  13   3   44.90    7.20
   4  13  -3   33.70    5.70
   4  13  -3   44.50    6.10
  -4  13   3   58.69   16.40
   4  13  -3   42.40    7.10
  -4  13   3   56.89    7.40
  -4  13  -4   51.69    7.40
   4  13   4   54.29    9.00
   4  13   4   53.39    8.20
   4  13   4   46.50   10.70
  -4  13   4   38.20   10.20
   4  13  -4   52.59    6.20
  -4  13   4   52.09    7.90
  -4  13   4   47.90    8.60
   4  13  -4   43.30    6.40
  -4  13  -5   18.70    5.10
   4  13   5   29.30    8.10
   4  13   5   35.20    9.20
  -4  13  -5   33.40    5.80
   4  13  -5   17.70    5.90
  -4  13   5   40.70   11.20
  -4  13   5   35.20    8.00
   4  13  -5   20.50    6.50
   4  13   6    4.30    8.10
  -4  13  -6   -0.30    5.70
  -4  13  -6   -4.90    6.20
   4  13   6   15.30   10.10
   4  13  -6   11.80    7.70
   4  13  -6   15.10    6.10
  -4 -13  -6    4.00    5.70
  -4  13   6    7.60    8.20
  -4 -13  -6    8.10    6.10
  -4  13   6    4.70   11.20
   4  14   0  112.19   12.70
  -4  14   0  137.89   13.50
  -4  14   0  117.99   11.90
   4  14   0  120.59   13.30
  -4  14   0  109.49   12.20
   4  14   0  116.09   13.50
   4  14   1    6.30    7.70
  -4  14  -1    9.00    4.20
   4  14   1    3.60    5.90
  -4  14  -1    7.90    7.40
   4  14   1    7.70    5.00
   4  14  -1    8.30    4.50
   4  14  -1    7.30    6.70
  -4  14   1    6.30    4.90
   4  14  -1   -0.60    6.90
  -4  14   1    3.60    8.20
  -4  14   1    9.90    5.30
   4  14   2  109.59   12.80
   4  14   2  101.59   14.70
   4  14   2   85.69   10.10
  -4  14  -2   97.19   11.30
   4  14  -2  100.59   11.70
  -4  14   2   88.39   16.50
   4  14  -2   89.79   10.40
  -4  14   2   99.19    9.90
  -4  14   2   86.59    9.70
   4  14  -2   83.79   10.50
   4  14   3   19.20    7.70
   4  14   3   22.80    9.80
   4  14   3   23.90    7.10
  -4  14  -3   27.70    7.40
   4  14  -3   20.00    5.20
  -4  14   3   19.80    9.60
  -4  14   3   16.20    7.40
  -4  14   3   19.00    6.30
   4  14  -3   35.80    6.00
   4  14  -3   19.80    6.70
  -4  14  -4   21.10    7.00
   4  14   4   30.60   10.00
   4  14   4   20.80   10.70
   4  14   4   30.50    8.20
  -4  14   4   32.50   11.00
   4  14  -4   30.70    7.70
   4  14  -4   34.50    6.20
  -4  14   4   17.60   10.40
  -4  14   4   24.60    7.50
   4  14  -4   33.60    5.90
   4  14   5   27.70   10.00
  -4  14  -5   19.00    5.70
   4  14   5    2.20    8.20
  -4  14   5   18.40   10.70
  -4  14   5    5.10   10.80
   4  14  -5    7.50    6.80
   4  14  -5   13.30    6.00
   4  15   0   38.50    9.20
  -4  15   0   33.60    7.40
   4  15   0   49.30    6.80
  -4  15   0   50.79    6.30
  -4  15   0   42.40    9.40
   4  15   0   37.40    7.70
   4  15   1   18.20    6.30
  -4  15  -1   14.40    4.60
  -4  15  -1    2.90    8.00
  -4  15  -1   -2.20    4.60
   4  15   1   -3.20    6.70
   4  15  -1    3.50    4.90
   4  15  -1   11.40    7.90
   4  15  -1    2.80    6.50
  -4  15   1    4.80    5.60
  -4  15   1    8.80    6.30
  -4  15   1   15.70    9.20
   4  15   2   18.60    8.90
  -4  15  -2   23.20    8.00
   4  15   2   19.20    8.20
   4  15   2   25.20    6.70
   4  15  -2   25.80    5.40
  -4  15   2   15.00    6.80
  -4  15   2   26.40    6.80
  -4  15   2   25.90   10.00
   4  15  -2   11.00    8.00
   4  15   3   25.40    9.10
  -4  15  -3    9.20    7.60
   4  15   3    7.70   10.10
   4  15   3   27.00    7.70
  -4  15   3   26.40   10.60
   4  15  -3   21.10    5.30
  -4  15   3   29.00    7.20
   4  15  -3   31.40    8.50
   4  15  -3   28.60    7.90
  -4  15   3   22.90    9.20
   4  15   4   -4.00    9.10
  -4  15  -4   12.10    6.90
   4  15   4    8.40   10.90
  -4  15   4    1.80   10.50
   4  15  -4  -10.00    6.90
  -4  15   4    7.00    7.30
   4  15  -4    5.00    5.80
   4  15  -4   -4.50    5.60
   4  16   0   51.99   10.60
  -4  16   0   52.89    7.60
   4  16   0   50.89    7.30
   4  16   0   35.50    8.70
  -4  16   0   47.10    6.60
  -4  16   0   57.69   11.10
   4  16   1   12.30    9.50
  -4  16  -1   -1.90    4.90
   4  16   1   -1.30    8.00
   4  16   1   -2.50    7.10
  -4  16  -1   -1.20   15.10
  -4  16  -1   -8.80    6.00
  -4  16   1    3.40    5.90
   4  16  -1  -12.60    7.00
  -4  16   1    2.40    7.20
  -4  16   1    0.90    9.40
   4  16  -1    6.50    8.00
   4  16  -1   -1.20    5.30
   4  16   2   44.90   10.50
   4  16   2   29.40   10.80
   4  16   2   44.60    8.60
  -4  16  -2   57.09   10.20
   4  16  -2   57.39    7.00
   4  16  -2   57.09    9.70
  -4  16   2   53.09   10.00
   4  16  -2   51.09    8.50
  -4  16   2   49.10   11.40
  -4  16   2   44.00    8.30
  -4  16  -3   18.80    8.40
   4  16   3   12.30   10.00
   4  16   3   -4.80    7.70
  -4  16   3  -10.50   10.80
  -4  16   3   15.30   12.80
  -4  16   3    9.80    7.60
   4  16  -3   12.20    7.40
   4  16  -3   11.90    5.80
  -5   0   0   -1.10    2.30
   5   0   0    1.40    2.40
  -5   0   0    2.10    2.20
   5   0   0    0.50    2.30
  -5   0   0   -0.90    2.60
  -5   0  -1    0.70    2.20
   5   0  -1    1.90    2.30
  -5   0   1    0.80    2.60
  -5   0   1    0.40    2.20
   5   0  -1    0.00    2.30
  -5   0  -1    1.10    2.50
  -5   0  -1    1.70    2.50
   5   0   1   -0.10    2.90
   5   0   1    4.20    2.50
   5   0   1   -1.50    2.30
   5   0  -2   -1.30    2.70
  -5   0  -2    5.30    3.10
   5   0  -2   -1.50    2.50
  -5   0  -2    1.30    2.70
   5   0   2    0.70    2.80
  -5   0   2   -0.90    2.60
  -5   0  -2   -1.50    2.50
   5   0   2   -0.10    2.60
   5   0   2    0.10    2.50
  -5   0   2    2.00    2.40
   5   0   3    0.20    2.90
   5   0   3    4.00    2.80
  -5   0  -3    4.40    3.40
  -5   0  -3    6.40    3.10
  -5   0   3   -4.50    3.00
  -5   0  -3    4.10    3.00
   5   0   3   -0.50    3.50
  -5   0   3    2.80    3.00
   5   0  -3   -2.10    2.90
   5   0  -4   -3.30    3.50
   5   0  -4   -1.10    3.40
  -5   0  -4    1.10    3.50
   5   0   4    3.20    3.30
  -5   0   4   -2.60    3.40
   5   0   4   -1.00    3.50
  -5   0  -4   -1.70    3.50
   5   0   4   -1.60    2.90
  -5   0  -4   -1.50    3.20
  -5   0   4   -0.80    3.10
   5   0  -5   -0.90    3.90
   5   0  -5   -0.10    4.30
  -5   0  -5    1.60    3.70
  -5   0   5    0.50    3.90
  -5   0  -5    2.90    4.00
   5   0   5    3.90    4.00
   5   0   5    1.70    4.00
   5   0   5   -0.60    3.70
  -5   0   5   -3.90    3.70
  -5   0  -5    4.60    3.90
  -5   0  -6   -1.40    4.70
   5   0   6   -2.30    4.70
   5   0   6    0.40    4.30
   5   0  -6  -12.00    5.00
   5   0  -6    5.00    5.00
  -5   0  -6    0.90    4.50
  -5   0  -6    4.10    5.30
  -5   0   6   -2.80    4.20
  -5   0   6    0.70    4.70
   5   0   6    5.70    4.60
  -5   0  -7    1.60    5.90
  -5   0   7   -6.60    5.10
   5   0  -7    4.20    5.40
   5   0  -7    6.00    6.20
  -5   0  -7    2.40    5.30
  -5   0   7   -3.50    5.10
   5   0   7   -7.60    5.00
   5   0   7   -2.70    5.10
   5   0   7   -1.30    5.40
  -5   0  -7    1.50    5.40
   5   0   8   -9.40    6.50
  -5   0  -8    5.00    7.00
   5   0   8    4.80    6.10
   5   0  -8  -10.70    7.30
  -5   0   8    9.30    6.80
   5   0  -8   -7.90    7.00
  -5   0   8    3.20    6.20
  -5   0  -8   -2.80    6.40
   5   0   8   -3.50    6.00
  -5   0  -8    9.00    7.40
  -5   0   8    4.30    5.60
   5   0   9   -8.40    7.30
   5   0  -9    4.20    8.20
  -5   0   9    0.30    7.50
   5   0   9   -3.40    6.90
  -5   0   9   -0.50    7.30
  -5   0   9    1.80    5.50
   5   0   9    1.70    7.20
  -5   0  -9   -8.10    8.20
   5   0 -10   -6.50   10.00
  -5   0  10   -3.90    6.20
   5   0  10   -3.20    7.80
  -5   0 -10  -10.70    9.40
  -5   0  10   -8.50    8.90
   5   0  10  -21.30    8.50
   5   0  10   -1.50    7.80
   5  -1   0  893.11   63.69
  -5  -1   0  859.61   63.79
   5  -1   0  793.72   63.59
  -5   1   0  809.02   63.69
   5   1   0  785.32   63.69
   5   1   0  776.02   63.79
   5   1   0  867.41   63.69
  -5  -1   0  861.91   63.69
  -5  -1   0  786.62   63.79
  -5   1   0  870.31   63.69
   5  -1  -1  738.03   53.89
  -5   1  -1  703.93   53.89
  -5   1  -1  727.03   53.79
   5   1   1  725.43   53.89
  -5   1  -1  649.04   53.79
   5   1   1  662.03   53.89
  -5  -1   1  728.33   53.89
   5  -1  -1  652.63   53.79
  -5  -1   1  718.63   53.79
  -5   1   1  732.43   53.79
  -5  -1  -1  720.93   53.79
  -5  -1  -1  655.43   53.89
  -5   1   1  662.13   53.89
   5  -1   1  663.33   53.79
   5   1  -1  731.03   53.79
  -5  -1  -1  716.53   53.89
   5   1  -1  656.73   53.79
   5  -1   1  759.42   53.79
   5   1   2  181.28   16.20
   5   1   2  201.38   16.00
   5  -1  -2  196.18   16.00
   5   1   2  183.58   16.00
  -5   1  -2  206.88   16.00
  -5   1  -2  201.68   16.10
  -5   1  -2  181.28   16.00
  -5  -1   2  202.58   16.00
   5  -1  -2  161.18   15.90
  -5  -1   2  216.88   15.90
  -5  -1  -2  186.28   16.20
   5  -1   2  194.08   15.90
   5   1  -2  203.68   15.90
  -5   1   2  197.08   16.10
   5   1  -2  180.98   16.00
   5  -1   2  223.38   15.90
  -5   1   2  206.48   15.90
  -5  -1  -2  196.38   16.00
  -5   1  -3  493.95   35.80
   5   1   3  441.96   36.00
   5   1   3  441.36   35.90
   5   1   3  480.15   35.90
  -5   1  -3  452.35   35.90
   5  -1  -3  505.25   35.90
  -5  -1   3  414.66   35.70
  -5  -1   3  481.05   35.80
  -5   1  -3  496.85   36.00
   5  -1   3  429.46   35.70
   5  -1   3  432.76   35.90
  -5   1   3  471.55   35.80
  -5   1   3  415.26   35.90
   5   1  -3  418.06   35.90
   5  -1   3  491.45   35.70
  -5  -1  -3  478.85   36.00
  -5  -1  -3  424.46   35.90
   5   1  -3  483.45   35.90
  -5  -1  -3  484.75   35.90
  -5   1  -4  129.09   12.30
  -5   1  -4  138.09   12.30
  -5  -1   4  124.79   12.00
   5   1   4  149.09   12.20
   5  -1  -4  139.29   12.40
   5   1   4  123.19   12.60
  -5  -1   4  142.59   12.10
   5  -1  -4  122.19   12.60
   5   1   4  134.59   12.30
  -5   1  -4  130.99   12.20
   5  -1   4  142.59   11.80
  -5  -1  -4  132.69   12.20
   5  -1   4  136.89   12.40
  -5   1   4  145.49   12.40
   5  -1   4  129.59   12.10
  -5  -1  -4  126.99   12.60
  -5   1   4  133.39   12.30
   5   1  -4  136.89   12.30
  -5  -1  -4  123.59   12.40
   5   1  -4  123.09   12.50
  -5   1  -5  152.18   13.10
   5   1   5  131.49   13.10
   5  -1  -5  144.29   13.30
   5   1   5  121.89   13.40
  -5   1  -5  140.19   13.10
  -5  -1   5  139.19   13.00
   5  -1  -5  120.69   13.60
   5   1   5  141.59   12.90
  -5   1  -5  138.19   13.40
  -5  -1   5  130.79   12.80
   5   1  -5  142.59   13.50
  -5  -1  -5  141.89   13.20
   5  -1   5  125.49   13.10
  -5   1   5  129.09   13.00
  -5   1   5  133.69   13.20
   5  -1   5  153.68   12.70
  -5  -1  -5  134.79   13.40
  -5  -1  -5  143.59   13.20
   5   1  -5  149.79   13.00
   5  -1   5  134.39   12.80
  -5   1  -6  107.29   12.50
  -5   1  -6   96.49   12.80
   5  -1  -6  137.79   12.90
   5   1   6  116.49   12.70
   5   1   6  118.19   12.50
  -5  -1   6   98.39   12.10
  -5   1  -6  100.89   12.10
   5   1   6  118.29   12.20
   5  -1  -6  110.09   13.40
   5  -1   6  121.79   12.00
   5  -1   6  115.89   11.80
  -5   1   6  133.49   12.50
  -5  -1  -6  100.49   13.20
   5   1  -6  129.79   12.70
  -5   1   6  107.49   12.50
   5  -1   6  108.19   12.30
  -5  -1  -6  111.99   12.70
  -5  -1  -6  116.09   12.40
   5   1  -6  114.19   13.20
   5   1   7   15.40    5.90
   5  -1  -7    7.70    5.70
  -5   1  -7   16.50    5.80
  -5  -1   7   12.60    5.50
   5  -1  -7    1.20    6.20
  -5   1  -7   11.30    6.00
   5   1   7   12.70    5.90
  -5  -1   7    7.80    4.90
   5   1   7   12.10    6.00
  -5   1  -7   11.00    5.10
   5  -1   7   11.00    5.20
  -5   1   7    9.30    5.60
  -5  -1  -7   15.40    5.80
  -5   1   7   18.40    5.60
   5  -1   7   13.60    5.40
   5  -1   7   11.50    5.10
  -5  -1  -7    7.60    6.30
   5   1  -7    6.20    5.90
  -5  -1  -7    9.80    5.60
   5   1  -7    7.70    6.30
  -5   1  -8   14.80    7.40
  -5  -1   8   26.70    6.60
  -5   1  -8   19.80    7.00
  -5   1  -8   23.30    8.00
   5  -1  -8   22.90    8.00
   5  -1  -8   17.60    7.70
   5   1   8   28.60    7.20
   5   1   8   33.40    7.20
  -5  -1   8   39.00    7.00
  -5  -1   8   33.20    5.80
   5   1   8   36.20    7.50
   5  -1   8   20.70    6.80
   5  -1   8   34.10    6.80
   5  -1   8   34.90    6.70
   5   1  -8   15.20    7.70
  -5  -1  -8   21.10    7.80
  -5  -1  -8   25.40    7.00
  -5   1   8   15.60    6.80
  -5   1   8   25.90    6.70
  -5   1   8   24.00    7.20
   5   1  -8   24.40    7.80
  -5  -1   9    9.10    7.00
  -5   1  -9   -5.00    8.50
  -5  -1   9    0.60    5.20
   5   1   9    4.30    7.60
  -5  -1   9   -2.50    7.90
   5   1   9   13.80    7.60
   5  -1  -9    3.00    8.50
   5   1   9    2.70    7.40
   5  -1   9    5.50    6.90
   5  -1   9   13.00    6.90
  -5   1   9   13.80    7.90
   5   1  -9   -3.60    8.30
   5  -1   9    6.10    7.50
  -5   1   9    8.00    7.60
  -5   1   9    7.90    6.40
  -5  -1  -9    7.30    8.60
   5   1  10  -16.20   10.00
   5   1  10    3.00    9.20
  -5   1 -10   -4.10    9.20
  -5  -1  10   -2.80    5.80
   5   1  10    3.10    8.90
   5  -1 -10    0.40   10.20
  -5  -1  10   -1.10    8.50
  -5   1  10   10.70    7.00
  -5   1  10   -1.80   10.40
   5  -1  10   -0.30    7.50
  -5   1  10   -3.40    8.50
   5  -1  10    4.90    8.20
   5   1 -10   -2.90    9.70
   5  -1  10    3.70    7.80
  -5  -1 -10   -2.30    9.90
   5   2   0  729.03   57.99
  -5  -2   0  793.32   57.99
   5  -2   0  810.92   57.99
   5   2   0  719.03   58.09
   5   2   0  790.52   58.09
  -5  -2   0  704.13   58.09
  -5   2   0  794.72   57.99
  -5  -2   0  787.42   58.09
  -5   2   0  715.73   57.99
   5  -2   0  711.13   57.89
   5  -2  -1  286.27   23.00
  -5  -2   1  340.77   23.10
  -5   2  -1  289.47   23.00
  -5  -2   1  315.37   23.10
   5   2   1  301.07   23.30
   5  -2  -1  244.68   23.00
   5   2   1  332.47   23.20
  -5   2  -1  252.07   23.00
  -5  -2   1  327.57   23.00
  -5  -2  -1  244.78   23.20
   5   2  -1  288.27   23.10
  -5   2   1  342.07   23.00
  -5  -2  -1  265.07   23.00
  -5   2   1  304.57   23.20
  -5  -2  -1  280.07   23.20
   5  -2   1  312.07   22.90
   5   2  -1  253.27   23.00
   5   2   2   77.89    7.30
   5  -2  -2   60.99    7.20
  -5  -2   2   62.89    6.70
  -5  -2   2   64.69    7.00
  -5   2  -2   63.49    7.10
  -5   2  -2   69.19    7.10
   5   2   2   65.59    7.80
  -5   2  -2   74.99    7.40
   5  -2  -2   75.89    7.30
   5   2   2   68.39    7.40
  -5  -2   2   63.89    7.20
   5  -2   2   58.89    6.80
  -5  -2  -2   65.99    7.20
   5   2  -2   66.29    7.40
  -5   2   2   64.49    7.20
  -5  -2  -2   69.99    7.80
  -5   2   2   63.39    7.40
  -5  -2  -2   61.29    7.60
   5  -2   2   73.59    6.70
  -5  -2   3  238.38   20.30
   5   2   3  275.97   20.60
   5  -2  -3  229.78   20.50
  -5  -2   3  266.87   20.20
  -5   2  -3  235.58   20.40
  -5  -2   3  279.87   20.30
  -5   2  -3  244.98   20.50
   5  -2  -3  248.78   20.50
  -5   2  -3  250.57   20.40
   5   2   3  254.37   20.80
  -5  -2  -3  231.58   20.60
   5  -2   3  276.67   20.10
   5   2  -3  257.77   20.40
  -5   2   3  286.27   20.50
  -5  -2  -3  249.88   20.50
   5   2  -3  222.28   20.50
  -5   2   3  243.68   20.50
  -5  -2  -3  260.57   20.80
   5  -2   3  252.87   20.20
   5   2   4  266.57   22.30
   5  -2  -4  282.97   22.00
  -5   2  -4  280.57   21.90
   5   2   4  284.17   22.00
  -5  -2   4  276.77   21.70
  -5  -2   4  263.97   21.70
  -5   2  -4  252.97   21.90
   5   2   4  265.07   22.10
  -5   2  -4  290.87   21.90
   5  -2  -4  255.67   22.10
   5   2  -4  253.67   22.00
  -5   2   4  277.67   22.00
   5  -2   4  281.37   21.50
   5   2  -4  277.87   22.00
  -5  -2  -4  276.67   22.30
  -5  -2  -4  243.18   22.10
   5  -2   4  258.37   21.60
  -5   2   4  259.07   22.10
  -5  -2  -4  280.47   22.00
  -5   2  -5   10.60    4.00
   5  -2  -5    6.90    4.70
  -5  -2   5    4.60    3.70
  -5  -2   5   -0.40    3.60
   5   2   5    7.00    4.30
   5   2   5    6.40    4.20
   5  -2  -5   16.20    4.40
  -5   2  -5   11.70    4.00
   5   2   5    5.10    4.60
  -5   2  -5    6.50    4.10
  -5   2   5    9.00    4.20
  -5  -2  -5   11.50    4.30
   5   2  -5   12.10    4.20
  -5   2   5    5.80    4.00
   5   2  -5    0.30    4.30
   5  -2   5    1.80    4.10
   5  -2   5    0.00    3.30
  -5  -2  -5    8.40    4.60
  -5  -2  -5    5.80    4.40
   5  -2   5    7.70    3.50
   5  -2  -6   18.70    5.80
  -5   2  -6   28.00    5.70
  -5  -2   6   22.30    5.00
   5   2   6   30.80    5.40
   5   2   6   34.30    5.80
  -5   2  -6   23.00    5.70
   5   2   6   21.70    5.60
  -5  -2   6   21.30    4.90
   5  -2  -6   22.90    5.50
  -5   2  -6   25.90    5.10
  -5  -2  -6   21.80    5.60
  -5  -2  -6   11.50    8.80
   5   2  -6   26.40    5.90
   5  -2   6   26.50    4.50
  -5   2   6   21.20    5.50
   5  -2   6   19.00    5.20
   5   2  -6   30.00    5.60
  -5   2   6   30.00    5.60
  -5  -2  -6   21.90    5.80
   5  -2   6   24.10    4.80
   5   2   7    5.30    5.80
  -5  -2   7    4.70    4.40
   5  -2  -7    4.70    6.40
  -5   2  -7    9.70    4.90
  -5  -2   7    4.50    4.80
  -5  -2   7    9.80    5.20
   5   2   7    8.30    6.00
  -5   2  -7    2.80    5.80
  -5   2  -7    7.90    5.50
   5   2   7    7.20    6.10
   5  -2  -7    9.50    5.90
   5  -2   7    5.60    5.20
  -5  -2  -7    8.00    5.70
  -5  -2  -7   10.70    5.90
   5   2  -7    3.50    6.00
  -5   2   7    6.90    5.60
   5  -2   7    3.70    4.70
  -5   2   7    5.70    5.90
  -5  -2  -7    7.90    6.20
   5   2  -7   11.90    5.90
   5  -2   7    1.20    4.70
   5  -2  -8   31.60    8.20
  -5   2  -8   21.40    7.50
  -5   2  -8   23.30    6.20
   5   2   8   23.50    7.20
   5   2   8   24.50    7.20
   5   2   8   23.10    7.50
  -5  -2   8   18.70    6.40
  -5   2  -8   20.90    7.90
  -5  -2   8   25.20    5.00
  -5  -2   8   26.00    6.40
   5  -2  -8   27.90    8.30
  -5  -2  -8   20.20    8.00
   5   2  -8   10.50    7.70
   5   2  -8   32.60    8.30
  -5   2   8   15.60    7.30
  -5  -2  -8   31.20    8.60
  -5  -2  -8   12.60    7.70
  -5   2   8   25.00    7.30
  -5   2   8   39.10    7.20
   5  -2   8   14.50    5.80
  -5  -2   9   25.50    5.30
   5  -2  -9   13.40    8.90
  -5  -2   9   14.70    7.20
   5   2   9   35.20    8.50
   5   2   9   43.60    8.40
   5   2   9   27.30    8.10
  -5  -2   9   17.80    7.30
  -5  -2  -9   20.40    9.20
  -5   2   9   22.90    9.90
   5  -2   9   21.00    6.80
  -5   2   9   28.50    8.90
   5   2  -9   20.70    9.20
  -5   2   9   23.80    7.50
   5  -2   9   18.30    7.10
   5   2  10    2.30    9.40
  -5  -2  10   -0.50    8.10
   5  -2 -10   15.40    9.90
  -5  -2  10   -1.50    8.30
  -5   2 -10   12.70    9.30
   5   2  10    6.70    8.80
  -5   2  10    4.00    7.30
   5  -2  10    0.90    7.70
  -5   2  10    3.00    9.20
   5   2 -10    4.80    9.90
   5  -2  10    5.30    7.10
  -5  -2 -10  -19.10    9.60
  -5  -3   0   28.70    3.20
   5   3   0   21.00    3.40
   5  -3   0   26.80    3.10
   5  -3   0   25.30    3.10
   5   3   0   27.80    3.80
  -5  -3   0   22.70    3.70
  -5   3   0   25.60    3.20
  -5  -3   0   21.90    3.50
  -5   3   0   24.90    3.50
   5   3   0   27.10    3.40
   5   3   1  892.91   64.79
   5  -3  -1  807.42   64.59
  -5  -3   1  876.01   64.59
  -5  -3   1  875.91   64.69
  -5   3  -1  886.51   64.59
   5   3   1  804.22   64.89
  -5   3  -1  795.92   64.59
   5   3   1  819.12   64.69
   5  -3  -1  896.61   64.69
  -5  -3   1  786.92   64.59
   5  -3   1  910.31   64.49
  -5  -3  -1  774.82   64.79
  -5   3   1  875.71   64.69
  -5  -3  -1  881.21   64.69
   5   3  -1  890.81   64.69
   5  -3   1  793.92   64.49
   5   3  -1  803.32   64.69
   5   3  -1  777.32   64.69
  -5  -3  -1  892.81   64.89
  -5   3   1  817.12   64.69
   5   3   2   70.59    7.50
  -5   3  -2   69.19    7.00
  -5  -3   2   76.89    7.40
  -5   3  -2   81.49    7.00
   5   3   2   62.69    7.30
   5   3   2   43.70    6.30
  -5  -3   2   48.60    6.90
   5  -3  -2   66.59    6.40
  -5  -3   2   58.09    6.60
  -5   3  -2   74.49    7.50
   5  -3  -2   84.99    7.30
   5  -3   2   68.59    6.50
  -5   3   2   51.29    6.10
  -5   3   2   47.00    6.20
  -5  -3  -2   79.39    7.90
  -5  -3  -2   88.89    7.30
   5   3  -2   72.29    7.30
  -5  -3  -2   90.59    8.00
   5   3   3  156.18   13.90
  -5   3  -3  160.38   13.10
  -5  -3   3  162.38   12.80
   5   3   3  175.08   13.40
   5   3   3  154.08   13.30
  -5   3  -3  148.69   13.30
   5  -3  -3  135.79   13.40
  -5   3  -3  132.89   13.00
  -5  -3   3  143.79   12.70
  -5  -3   3  153.38   12.80
   5  -3   3  152.38   12.50
  -5  -3  -3  151.98   13.60
  -5  -3  -3  156.18   13.30
  -5  -3  -3  156.58   13.70
  -5   3   3  162.18   13.30
   5   3  -3  138.09   13.10
   5  -3   3  148.09   12.60
   5   3  -3  158.08   13.10
  -5   3   3  146.79   13.40
   5  -3  -4  295.47   22.30
  -5  -3   4  275.87   21.80
   5  -3  -4  263.17   22.40
   5   3   4  260.57   22.60
  -5  -3   4  242.18   21.60
   5   3   4  256.87   22.30
  -5   3  -4  255.97   21.90
  -5   3  -4  285.57   22.00
   5   3   4  267.17   22.20
  -5  -3   4  265.47   21.70
  -5   3  -4  295.77   22.10
  -5   3   4  256.97   22.30
   5  -3   4  251.47   21.50
  -5  -3  -4  265.07   22.40
  -5   3   4  276.67   24.00
   5  -3   4  285.37   21.50
   5   3  -4  264.87   22.20
  -5  -3  -4  280.67   22.20
  -5  -3  -4  303.57   22.60
   5   3  -4  291.37   22.10
  -5   3  -5   79.29    9.60
   5   3   5   86.99   10.40
  -5  -3   5   95.99    8.90
   5  -3  -5   64.29    8.20
  -5   3  -5   83.39    9.90
   5   3   5   71.89    8.60
  -5  -3   5   89.39    8.40
   5   3   5   95.09   10.00
  -5  -3   5   80.19    8.90
   5  -3  -5   87.89   10.30
  -5   3   5   88.79   10.20
   5   3  -5   84.09    9.70
  -5  -3  -5   91.39   10.10
   5  -3   5   91.89    8.30
   5   3  -5   63.69    8.10
  -5  -3  -5   63.69    8.20
   5  -3   5   86.69    8.60
  -5  -3  -5   69.79    9.00
  -5   3   5   93.99    9.90
  -5  -3   6  174.38   15.70
  -5   3  -6  208.18   17.20
   5   3   6  185.18   17.50
  -5   3  -6  186.58   16.50
  -5  -3   6  188.58   16.50
  -5   3  -6  180.48   17.30
   5  -3  -6  216.88   17.90
   5   3   6  189.78   18.00
   5   3   6  180.68   17.80
   5  -3  -6  181.78   17.90
  -5  -3   6  193.28   16.40
   5   3  -6  207.88   17.40
   5   3  -6  177.68   17.60
  -5   3   6  172.18   17.50
   5  -3   6  190.88   16.00
  -5   3   6  193.88   17.30
  -5  -3  -6  168.58   17.60
  -5  -3  -6  186.68   17.90
   5  -3   6  175.78   16.20
  -5  -3  -6  200.08   17.70
  -5  -3   7   37.70    6.10
   5   3   7   46.80    7.90
   5  -3  -7   29.20    7.60
  -5  -3   7   43.50    5.30
  -5   3  -7   30.70    7.10
   5   3   7   41.20    7.50
  -5  -3   7   48.30    5.30
   5  -3  -7   50.19    7.70
   5   3   7   46.50    7.30
  -5   3  -7   58.89    6.30
  -5   3  -7   42.10    7.00
  -5  -3   7   32.60    6.20
  -5   3   7   43.50    7.70
  -5  -3  -7   52.59    7.50
   5   3  -7   36.50    7.40
  -5  -3  -7   42.40    7.60
  -5   3   7   47.00    6.90
   5   3  -7   46.60    7.20
  -5   3   7   46.90    7.80
  -5  -3  -7   24.40    7.30
   5  -3   7   39.60    5.90
   5  -3   7   50.29    5.80
   5   3   8   14.70    7.30
  -5  -3   8   17.60    5.80
  -5   3  -8   13.40    7.30
   5   3   8   12.70    7.40
   5   3   8   19.20    7.60
  -5  -3   8   19.00    8.00
   5  -3  -8   22.60    8.20
   5  -3  -8   17.30    7.70
  -5   3  -8   24.50    6.00
  -5   3  -8   14.70    7.70
  -5   3   8   25.50    7.20
   5   3  -8    4.10    8.10
  -5  -3  -8   23.00    8.40
   5  -3   8   18.00    5.40
  -5   3   8   28.40    7.40
   5  -3   8   20.40    5.40
  -5   3   8   19.40    7.40
  -5  -3  -8   24.00    7.90
   5   3  -8   18.50    7.50
  -5  -3  -8   24.40    8.00
   5   3   9    2.70    8.40
   5   3   9   -5.40    8.90
   5   3   9   -0.80    8.30
  -5  -3   9    2.20    6.00
  -5  -3   9   10.00    7.10
   5  -3  -9   20.20    8.60
   5   3  -9    1.10    9.90
   5  -3   9    5.80    5.80
  -5   3   9   10.00    9.00
  -5  -3  -9   -6.10    8.90
   5  -3   9   -0.20    5.40
  -5   3   9   -8.00    7.90
  -5   3   9    5.70    7.80
  -5  -3  10  -15.40    7.60
   5   3  10   10.30    9.60
   5   3  10    3.20    9.40
   5  -3 -10    4.30   10.50
  -5   3 -10   -7.50    9.20
  -5  -3  10   10.60    7.00
   5  -3  10    6.50    6.00
  -5  -3 -10   -3.20   10.30
  -5   3  10    3.90    8.70
   5   3 -10   -1.00    9.30
   5  -3  10    8.70    6.90
  -5   3  10  -11.60    9.10
   5  -4   0  320.57   25.70
  -5   4   0  339.27   25.80
   5  -4   0  371.76   25.80
   5   4   0  345.67   26.10
   5   4   0  319.37   26.30
   5   4   0  307.27   26.00
  -5   4   0  308.07   26.00
  -5  -4   0  340.77   25.80
  -5  -4   0  313.87   26.00
  -5  -4   0  344.77   26.20
  -5  -4   1 1651.23  134.39
   5  -4  -1 1690.33  134.39
  -5  -4   1 1843.92  134.39
   5   4   1 1662.23  134.59
   5  -4  -1 1852.21  134.49
  -5   4  -1 1830.32  134.39
   5   4   1 1846.02  134.59
  -5  -4   1 1822.92  134.59
   5   4   1 1649.13  134.69
  -5   4  -1 1651.83  134.49
  -5   4   1 1870.21  134.49
   5   4  -1 1690.23  134.49
  -5  -4  -1 1638.74  134.59
  -5   4   1 1692.53  134.59
   5  -4   1 1797.82  134.29
   5   4  -1 1681.83  134.59
   5  -4   1 1805.22  134.29
  -5  -4  -1 1863.11  134.49
   5   4  -1 1867.21  134.59
  -5  -4  -1 1817.02  134.79
  -5  -4   2  246.68   20.60
   5  -4  -2  259.67   21.00
  -5  -4   2  274.47   20.90
  -5   4  -2  272.07   20.80
   5   4   2  260.37   21.00
   5  -4  -2  288.47   21.00
  -5  -4   2  275.07   20.50
   5   4   2  274.97   21.20
   5   4   2  247.78   21.40
  -5   4  -2  237.48   20.70
  -5  -4  -2  262.57   21.40
  -5  -4  -2  251.27   21.20
  -5   4   2  254.17   21.10
  -5  -4  -2  272.97   21.00
   5   4  -2  252.07   21.00
   5   4  -2  250.37   20.90
  -5   4   2  275.97   21.00
  -5  -4   3  750.42   59.59
  -5  -4   3  688.13   59.49
   5  -4  -3  749.23   59.89
  -5   4  -3  723.33   59.69
  -5  -4   3  757.62   59.69
   5   4   3  735.83   59.99
   5   4   3  825.72   60.09
   5  -4  -3  876.01   59.99
   5   4   3  714.03   60.19
  -5   4  -3  812.82   59.89
  -5   4  -3  823.62   59.79
  -5   4   3  793.82   59.89
  -5   4   3  735.63   59.99
  -5  -4  -3  827.72   59.99
   5   4  -3  758.22   59.89
   5   4  -3  849.41   59.89
  -5  -4  -3  745.93   59.99
  -5  -4  -3  831.32   60.19
  -5  -4   4   54.19    6.30
   5  -4  -4   45.30    6.10
   5  -4  -4   60.89    6.10
  -5  -4   4   53.19    6.50
   5   4   4   58.69    6.90
  -5   4  -4   64.19    7.30
   5   4   4   46.80    5.70
  -5   4  -4   67.59    7.40
  -5  -4   4   46.00    5.10
  -5   4  -4   64.59    7.50
   5   4   4   39.00    6.10
  -5  -4  -4   57.29    6.70
  -5   4   4   40.90    6.00
   5  -4   4   48.60    5.40
  -5  -4  -4   47.50    6.20
   5   4  -4   60.89    5.90
   5   4  -4   49.20    5.90
  -5  -4  -4   55.19    6.10
  -5   4   4   52.19    5.90
  -5  -4   5   79.59    8.20
  -5   4  -5   91.89   11.00
   5  -4  -5   96.29   10.90
   5   4   5   82.69   10.00
  -5  -4   5   80.89    8.50
   5   4   5   79.59    9.10
   5  -4  -5   96.99   10.50
  -5   4  -5   95.29    9.90
  -5  -4   5   72.69    8.60
  -5   4  -5   96.19    9.70
   5   4   5   70.79    8.50
  -5   4   5   89.29   10.20
  -5  -4  -5  104.09   11.30
   5   4  -5  103.89   10.00
  -5   4   5   64.89    8.40
   5  -4   5   63.89    7.90
   5  -4   5   79.09    7.60
  -5  -4  -5   86.59   11.00
   5   4  -5   80.49   10.30
  -5  -4  -5  104.99   10.80
  -5   4  -6   45.30    5.90
   5   4   6   44.30    7.60
   5   4   6   51.59    6.80
  -5  -4   6   63.19    6.20
  -5  -4   6   47.90    5.50
   5  -4  -6   42.10    7.00
  -5   4  -6   41.50    6.60
  -5   4  -6   43.90    6.30
   5  -4  -6   54.59    7.00
  -5  -4   6   44.70    5.50
   5   4   6   37.70    6.80
  -5  -4  -6   43.90    6.90
  -5   4   6   45.10    7.00
  -5   4   6   41.00    6.50
  -5  -4  -6   46.00    7.20
  -5  -4  -6   39.60    7.20
   5  -4   6   42.10    4.80
   5   4  -6   50.19    6.90
   5   4  -6   57.59    6.90
   5  -4   6   40.10    5.00
   5  -4  -7   10.50    6.40
  -5   4  -7   -6.30    5.20
  -5   4  -7    3.00    4.70
  -5  -4   7    9.50    4.20
  -5  -4   7    5.70    4.40
  -5   4  -7    6.10    5.70
   5   4   7    4.80    6.60
   5  -4  -7    2.20    6.70
   5   4   7   -0.40    7.40
   5   4   7    3.40    5.90
  -5  -4  -7   -8.30    6.60
  -5   4   7   -1.00    5.90
   5   4  -7   -0.20    5.90
   5  -4   7    4.10    3.70
   5  -4   7    5.00    3.30
  -5  -4  -7    6.90    6.80
   5   4  -7   -1.30    6.00
  -5   4   7    7.10    6.30
  -5  -4  -7    2.80    6.30
  -5   4   7    9.10    6.30
   5  -4  -8   11.50    7.60
   5   4   8    7.30    7.70
  -5   4  -8   -6.50    7.30
   5   4   8   13.70    7.90
  -5  -4   8    4.00    4.80
  -5   4  -8    1.90    7.10
   5   4   8    8.30    7.30
  -5   4  -8   17.40    5.20
   5  -4  -8    7.10    8.60
  -5  -4   8    8.90    5.30
   5   4  -8   12.50    8.40
  -5   4   8   -1.00    7.30
  -5  -4  -8   -7.10    7.50
  -5   4   8   18.20    7.60
  -5   4   8   11.60    7.80
  -5  -4  -8   11.20    7.90
   5   4  -8   15.20    7.30
  -5  -4  -8    5.60    8.00
  -5  -4   9    0.40    5.20
  -5   4  -9   13.40    9.00
   5   4   9    4.50    8.10
   5   4   9   -0.50    8.50
   5  -4  -9   11.90    9.30
  -5  -4   9    4.20    5.80
  -5   4   9   -2.00    8.30
  -5   4   9   14.60    8.40
   5   4  -9   -3.70   10.30
  -5  -4  -9   13.70    9.20
  -5   4 -10   -9.50    9.40
  -5  -4  10   -0.50    5.70
   5   4  10    3.20   10.00
   5  -4 -10   -6.50   10.90
   5   4 -10    0.60    9.60
  -5  -4 -10   -7.40   11.00
  -5   4  10   -2.40    9.10
  -5   4  10    2.80    9.60
  -5   5   0  296.37   25.00
   5  -5   0  337.37   24.50
   5  -5   0  328.47   24.50
   5   5   0  319.47   25.10
   5   5   0  294.47   25.00
  -5  -5   0  324.17   25.30
  -5   5   0  315.17   24.80
  -5  -5   0  325.87   24.70
   5   5   0  310.47   25.40
  -5   5  -1  658.33   47.40
   5   5   1  626.94   47.70
  -5   5  -1  595.94   47.40
   5  -5  -1  652.73   47.40
  -5  -5   1  629.14   47.20
   5   5   1  585.54   47.90
  -5  -5   1  625.74   47.60
   5   5   1  595.54   47.60
   5  -5  -1  585.54   47.30
  -5   5   1  623.84   47.50
   5   5  -1  600.54   47.50
   5   5  -1  660.83   47.60
  -5   5   1  567.94   47.60
  -5  -5  -1  586.74   47.60
  -5  -5  -1  641.94   47.40
  -5  -5  -1  635.04   47.90
   5   5  -1  595.94   47.70
  -5   5  -2   63.39    6.70
   5  -5  -2   57.79    7.10
  -5   5  -2   68.99    6.80
   5  -5  -2   62.69    7.30
   5   5  -2   60.89    7.40
  -5  -5  -2   68.59    8.00
  -5  -5  -2   67.69    7.20
   5   5  -2   62.89    7.30
  -5  -5  -2   56.19    6.50
   5  -5  -3  733.53   60.39
  -5   5  -3  742.53   60.19
   5   5   3  814.52   60.59
  -5   5  -3  831.52   60.49
  -5   5  -3  809.32   60.29
  -5  -5   3  790.92   60.19
   5   5   3  755.02   60.59
   5   5   3  727.33   60.79
  -5  -5   3  804.32   59.89
   5  -5  -3  821.92   60.49
  -5  -5  -3  755.12   60.59
   5   5  -3  748.73   60.39
  -5   5   3  796.32   60.49
  -5  -5  -3  816.42   60.79
  -5  -5  -3  808.82   60.49
  -5   5   3  720.83   60.59
   5   5  -3  841.72   60.39
   5   5   4  469.55   31.40
   5  -5  -4  335.37   31.10
  -5  -5   4  445.26   30.50
   5   5   4  448.16   31.50
  -5   5  -4  376.96   30.80
  -5  -5   4  453.85   30.20
  -5   5  -4  322.57   30.70
   5   5   4  453.15   31.90
  -5   5  -4  360.26   31.00
   5   5  -4  377.86   30.90
   5   5  -4  341.27   30.90
  -5  -5  -4  358.16   31.50
  -5  -5  -4  360.56   31.30
  -5   5   4  434.06   31.40
  -5  -5  -4  336.67   31.40
  -5  -5   5  146.99   11.50
  -5   5  -5  143.99   12.70
  -5   5  -5  145.59   13.00
  -5  -5   5  131.09   11.70
   5   5   5  147.69   13.90
  -5   5  -5  135.19   13.00
   5   5   5  125.19   14.30
   5  -5  -5  134.39   13.70
   5  -5  -5  118.19   14.00
   5   5   5  128.09   15.00
  -5   5   5  111.09   13.90
   5   5  -5  132.99   13.50
   5   5  -5  155.18   13.30
  -5  -5  -5  138.79   14.70
  -5   5   5  146.99   13.70
  -5  -5  -5  137.29   13.60
  -5  -5  -5  129.59   14.40
   5  -5  -6   37.20    6.70
  -5   5  -6   26.90    5.90
  -5   5  -6   33.80    5.50
   5   5   6   44.10    7.70
  -5   5  -6   44.10    6.00
   5   5   6   50.09    7.20
   5  -5  -6   32.80    7.00
   5   5   6   51.89    6.70
   5   5  -6   45.00    6.50
  -5  -5  -6   43.40    7.30
  -5  -5  -6   35.30    7.10
   5   5  -6   29.20    6.40
  -5  -5  -6   33.90    6.60
  -5   5   6   47.20    7.00
  -5   5   6   52.69    6.70
  -5   5  -7    0.00    5.60
   5  -5  -7    6.00    6.70
   5   5   7   12.50    7.30
   5   5   7    0.70    6.20
   5   5   7    1.30    6.50
   5  -5  -7   -1.60    6.50
  -5   5  -7   -1.90    4.20
  -5   5  -7   -2.90    5.70
  -5  -5  -7   -3.30    7.20
  -5   5   7   -1.00    5.90
  -5   5   7    6.90    6.50
   5   5  -7    4.30    6.20
  -5   5   7    1.30    6.90
  -5  -5  -7    7.90    6.60
  -5  -5  -7   11.80    6.90
   5   5  -7    1.30    6.20
   5   5   8   -5.40    8.20
  -5   5  -8    4.20    7.20
   5   5   8    2.30    9.10
   5  -5  -8   -2.40    8.60
   5  -5  -8   -2.10    7.80
  -5   5  -8   -6.90    7.60
  -5   5  -8   11.40    4.60
   5   5   8  -16.60    8.20
   5   5  -8   -0.60    8.60
  -5   5   8    0.00    8.10
  -5   5   8    3.20    8.30
   5   5  -8    4.20    7.40
  -5  -5  -8   -2.80    8.50
  -5  -5  -8    5.60    8.60
  -5   5   8    1.30   11.80
   5   5   9    8.50    9.00
   5   5   9   -5.30    8.90
   5  -5  -9   -9.00    9.00
  -5   5  -9   -3.40    8.40
  -5   5   9   -7.40    9.00
  -5   5   9    1.80    9.10
   5   5  -9   19.70   13.40
  -5  -5  -9    5.50   10.10
  -5  -6   0  222.18   16.90
   5   6   0  203.38   18.10
  -5  -6   0  217.68   18.00
  -5   6   0  203.68   17.50
   5   6   0  221.78   17.60
   5   6   0  204.98   17.40
  -5   6   0  228.08   17.20
  -5  -6   1 1381.16  105.09
   5   6   1 1307.37  105.29
   5   6   1 1295.77  104.99
   5  -6  -1 1406.66  104.79
   5   6   1 1409.96  105.09
  -5   6  -1 1306.57  104.79
  -5   6  -1 1450.85  104.79
  -5  -6  -1 1300.77  104.99
   5   6  -1 1360.76  105.09
   5   6  -1 1478.45  104.99
  -5   6   1 1269.87  104.99
  -5   6   1 1408.96  104.99
  -5  -6  -1 1450.15  105.29
   5   6  -1 1319.57  104.89
  -5  -6  -1 1434.06  104.79
  -5   6  -2  136.29   11.60
   5   6   2  149.69   12.50
   5  -6  -2  129.19   11.80
   5   6   2  135.49   13.20
  -5  -6   2  149.79   12.10
   5  -6  -2  134.69   11.90
  -5   6  -2  125.89   11.50
   5   6   2  143.49   12.50
  -5   6   2  154.58   12.20
  -5  -6  -2  137.79   12.50
  -5   6   2  139.29   12.40
   5   6  -2  117.59   12.00
  -5  -6  -2  135.49   12.00
  -5  -6  -2  139.99   13.00
   5   6  -2  141.89   12.00
   5   6  -2  129.09   12.20
   5  -6  -3  626.84   45.40
   5   6   3  527.55   45.60
   5   6   3  540.45   46.00
  -5   6  -3  583.04   45.10
  -5  -6   3  525.45   45.10
   5   6   3  525.55   46.00
   5  -6  -3  601.44   45.30
  -5   6  -3  645.84   45.20
  -5   6   3  564.14   45.90
  -5  -6  -3  561.34   46.40
  -5   6   3  521.15   45.60
  -5  -6  -3  603.04   45.60
  -5  -6  -3  661.13   45.40
   5   6  -3  654.13   45.30
   5   6  -3  596.24   45.20
   5   6  -3  589.54   45.30
   5  -6  -4    8.70    4.00
   5   6   4   11.70    4.60
   5   6   4    8.20    5.50
  -5   6  -4    3.70    3.50
  -5  -6   4    8.90    2.90
   5   6   4    8.50    4.20
  -5   6  -4    2.70    4.00
  -5   6  -4    5.50    3.50
   5  -6  -4   10.10    4.30
  -5   6   4    7.00    4.40
  -5  -6  -4    9.10    4.40
   5   6  -4    3.70    3.70
  -5  -6  -4    3.00    4.10
  -5  -6  -4   14.20    4.90
  -5   6   4   12.20    3.90
   5   6  -4    1.60    3.70
   5  -6  -5  135.89   12.60
  -5   6  -5  118.89   11.70
   5  -6  -5  127.49   12.90
  -5   6  -5  107.69   11.70
  -5   6  -5  134.99   12.10
   5   6   5   99.79   13.30
   5   6   5   96.09   12.60
  -5   6   5   93.29   13.10
   5   6  -5  141.19   12.10
  -5   6   5  100.89   12.60
  -5  -6  -5  130.29   14.00
   5   6  -5  122.79   12.80
  -5  -6  -5  126.69   12.70
  -5  -6  -5  110.59   13.60
  -5   6  -6    3.00    4.00
  -5   6  -6   -3.80    4.60
   5   6   6    1.90    5.20
   5   6   6    0.40    6.50
   5   6   6    0.60    5.80
   5  -6  -6   -1.30    5.50
  -5   6  -6   -0.60    4.80
   5  -6  -6   -4.90    5.60
  -5   6   6   -7.10    5.60
  -5   6   6   10.40    5.40
   5   6  -6    6.80    5.50
   5   6  -6    1.20    5.50
  -5  -6  -6   -3.70    6.60
  -5  -6  -6   -2.00    5.30
  -5  -6  -6    3.60    6.00
   5  -6  -7   10.20    7.20
   5   6   7    7.10    7.70
   5   6   7    5.90    6.70
   5  -6  -7   16.30    7.30
  -5   6  -7   14.00    4.10
   5   6   7   -0.90    6.50
  -5   6  -7   14.60    6.40
  -5   6  -7    7.60    5.90
   5   6  -7   27.90    6.60
  -5   6   7   15.50    6.70
  -5   6   7   10.20    7.90
  -5  -6  -7   16.60    6.60
  -5  -6  -7   15.40    7.30
  -5   6   7   23.70    6.50
   5   6  -7   17.80    6.80
  -5  -6  -7   19.20    8.10
  -5   6  -8   -3.70    6.70
   5   6   8   -1.60    8.10
   5   6   8    5.50    8.70
  -5   6  -8  -11.00    7.60
   5  -6  -8    6.00    8.40
   5  -6  -8    2.10    8.80
  -5   6   8   -6.00    7.70
   5   6  -8   -3.10    7.40
  -5  -6  -8  -14.10    8.30
   5   6  -8   -5.50    8.80
  -5   6   8    0.90    7.40
  -5   6  -9   -3.30    8.30
   5   6   9    5.20    9.20
   5  -6  -9   -2.90    9.90
   5   6   9    2.00    9.60
  -5  -6  -9   -8.00   10.00
  -5   6   9   -0.20    9.20
  -5   6   9    1.30   14.30
   5   6  -9    3.90   13.90
   5   7   0   84.49    8.70
   5   7   0   80.89    9.90
  -5   7   0   87.09    8.90
  -5  -7   0   89.79    9.70
  -5   7   0   84.89    8.30
   5   7   0   93.49    9.00
   5   7   1  114.19   12.00
  -5   7  -1  115.29   10.40
  -5   7  -1  112.19   10.20
  -5  -7   1  123.79   11.20
   5   7   1  141.99   11.20
   5   7   1  117.09   11.10
  -5  -7  -1  104.99   10.50
  -5  -7  -1  121.59   11.90
   5   7  -1  120.29   10.90
  -5  -7  -1  126.39   10.10
   5   7  -1  108.29   11.40
  -5   7   1  125.39   10.60
   5   7  -1  110.09   10.70
  -5   7  -2   35.70    4.10
  -5   7  -2   44.40    5.30
   5  -7  -2   36.50    4.20
   5  -7  -2   35.30    4.30
   5   7  -2   46.40    4.80
  -5  -7  -2   36.70    4.40
   5   7  -2   37.80    4.70
  -5  -7  -2   34.70    5.00
   5   7  -2   35.20    5.10
   5  -7  -3    1.60    3.40
   5   7   3    6.30    4.00
   5   7   3    3.90    4.00
  -5   7  -3    1.70    3.20
  -5  -7   3    5.10    3.10
   5   7   3   -2.50    5.10
   5  -7  -3    2.30    3.70
  -5   7  -3    6.40    3.00
  -5   7   3    4.90    4.00
  -5  -7  -3    2.10    3.90
  -5   7   3    7.60    3.80
  -5  -7  -3    5.00    3.70
  -5  -7  -3    0.70    4.90
   5   7  -3    0.50    3.50
   5   7  -3    5.50    3.40
   5   7  -3    4.20    3.40
  -5   7  -4  209.48   18.40
   5   7   4  241.98   19.30
   5   7   4  237.98   20.30
  -5   7  -4  196.28   17.90
   5  -7  -4  201.88   18.40
  -5   7  -4  210.88   18.00
   5  -7  -4  190.68   18.60
   5   7   4  259.17   19.10
  -5  -7   4  225.68   17.60
  -5  -7  -4  200.08   19.10
   5   7  -4  221.98   18.30
  -5   7   4  224.48   19.20
  -5  -7  -4  202.48   19.70
  -5   7   4  253.47   18.90
  -5  -7  -4  224.28   18.70
   5   7  -4  187.08   18.40
   5   7   5   10.30    5.80
   5  -7  -5    7.60    5.20
  -5   7  -5    9.80    4.60
   5   7   5   10.20    6.40
  -5   7  -5    8.70    4.20
   5   7   5   17.90    5.30
  -5   7  -5    5.20    4.60
   5   7  -5   16.50    4.60
  -5  -7  -5    9.50    5.00
   5   7  -5   14.40    5.20
  -5  -7  -5    8.20    5.40
  -5   7   5    2.80    5.30
  -5   7   5    9.40    5.30
  -5  -7  -5    8.20    6.10
   5   7   6  168.98   20.10
   5   7   6  192.88   19.00
  -5   7  -6  201.08   16.20
   5   7   6  203.78   18.20
   5  -7  -6  172.78   18.30
   5  -7  -6  187.78   18.30
  -5   7  -6  172.08   17.10
  -5   7  -6  180.58   17.10
   5   7  -6  186.08   17.90
  -5  -7  -6  172.08   19.30
  -5   7   6  212.38   18.10
  -5   7   6  182.78   19.00
   5   7  -6  195.38   17.90
  -5  -7  -6  175.28   18.50
  -5  -7  -6  197.48   19.40
   5   7   7   14.80    7.80
   5  -7  -7   12.70    7.30
  -5   7  -7   17.60    4.30
   5   7   7    3.10    8.30
   5  -7  -7   22.20    7.30
  -5   7  -7   16.80    6.50
   5   7   7   16.90    8.00
  -5   7  -7   19.00    6.30
   5   7  -7   20.70    6.60
  -5   7   7   23.40    8.60
  -5   7   7   27.20    8.40
  -5  -7  -7   16.10    7.80
  -5  -7  -7    9.70    8.40
   5   7  -7   18.70    6.90
  -5  -7  -7   11.60    7.30
  -5   7   7   13.90    7.00
  -5   7  -8   34.90    9.00
   5   7   8   22.40   18.90
  -5   7  -8   38.20    8.20
   5  -7  -8   59.39    9.70
   5  -7  -8   38.80   15.20
   5   7   8   37.30    9.50
   5   7  -8   38.70    8.40
  -5  -7  -8   33.70    9.30
  -5  -7  -8   53.99   10.70
  -5   7   8   34.80   10.00
   5   7  -8   49.60   10.30
  -5   7   8   38.40    9.10
  -5   7  -9    2.70    8.80
   5   7   9   -2.60   10.80
   5   7   9   -1.30    9.20
   5  -7  -9  -10.20    9.50
  -5   7   9    5.00   10.20
   5   7  -9    7.20   10.20
  -5   7   9   11.60    9.50
  -5  -7  -9   -0.40   10.10
  -5   8   0  584.74   43.90
   5   8   0  602.84   44.20
   5   8   0  563.24   44.60
   5   8   0  539.75   44.10
  -5  -8   0  580.24   44.50
  -5   8   0  540.55   44.00
   5   8   1  776.12   56.29
   5   8   1  736.13   56.79
   5   8   1  727.63   56.19
  -5   8  -1  661.03   55.89
  -5   8  -1  731.13   55.79
  -5  -8   1  760.62   56.39
   5   8  -1  750.02   56.09
   5   8  -1  660.33   55.99
   5   8  -1  690.23   56.39
  -5   8   1  783.22   55.99
   5   8   2   87.09    9.60
  -5  -8   2   82.69    9.10
  -5   8  -2   80.89    7.70
   5   8   2   78.69    8.70
  -5   8  -2   77.39    8.30
   5   8  -2   71.69    8.40
  -5  -8  -2   73.69    8.60
   5   8  -2   71.79    9.10
  -5  -8  -2   85.19    8.00
  -5   8   2   85.69    8.90
  -5   8   2   81.99    9.40
   5   8  -2   81.39    8.80
  -5  -8  -2   70.69    8.90
  -5   8  -3  170.68   15.50
   5  -8  -3  188.38   16.00
   5   8   3  185.28   17.00
   5   8   3  190.08   18.20
  -5   8  -3  184.78   15.70
   5   8   3  210.98   16.80
  -5  -8   3  187.48   16.10
   5  -8  -3  185.78   15.90
  -5  -8  -3  183.88   16.60
  -5  -8  -3  196.18   16.10
   5   8  -3  198.18   16.10
  -5   8   3  181.98   16.80
  -5  -8  -3  200.08   17.50
   5   8  -3  185.58   16.20
   5   8  -3  176.48   16.20
  -5   8   3  219.78   16.60
  -5   8  -4  131.99   11.80
   5  -8  -4  132.89   12.50
   5   8   4  121.09   13.50
   5   8   4  131.89   15.20
   5  -8  -4  100.09   12.40
  -5  -8   4  145.19   11.50
   5   8   4  130.79   13.10
  -5   8  -4  121.89   11.60
  -5  -8  -4  104.49   13.40
   5   8  -4  134.59   12.20
  -5   8   4  115.69   13.50
  -5  -8  -4  102.39   14.10
   5   8  -4  113.99   12.20
  -5  -8  -4  123.39   12.50
  -5   8   4  142.39   13.10
   5   8   5    5.70    5.90
  -5   8  -5    3.10    4.30
   5  -8  -5    8.30    5.10
  -5   8  -5    5.20    4.90
   5   8   5    3.10    6.30
   5  -8  -5   -4.70    5.20
  -5   8  -5   -2.30    4.10
   5   8   5   16.00    5.40
   5   8  -5    2.20    4.80
   5   8  -5    7.10    4.60
  -5  -8  -5   14.30    6.60
  -5  -8  -5    3.80    4.90
  -5   8   5    2.20    5.20
  -5  -8  -5    2.00    5.50
  -5   8   5    4.80    5.20
   5   8   6   10.50    6.60
  -5   8  -6    9.70    5.20
   5   8   6   10.50    7.20
   5  -8  -6   16.70    6.40
   5   8   6   14.00    6.80
  -5   8  -6    8.50    5.20
  -5   8  -6   13.80    4.40
   5   8  -6   19.50    6.40
  -5   8   6    6.30    6.80
  -5   8   6    6.10    6.50
  -5   8   6   10.80    8.10
  -5  -8  -6    4.70    6.40
   5   8  -6   20.00    6.30
  -5  -8  -6   24.80    6.20
  -5  -8  -6   -5.40    7.20
  -5   8  -7    7.10    6.10
   5  -8  -7    2.10    7.20
  -5   8  -7   -7.00    5.90
   5  -8  -7   -3.80    6.80
   5   8   7   13.00    8.70
   5   8   7   15.50   11.10
  -5  -8  -7   -8.90    7.10
   5   8  -7    0.80    6.80
  -5  -8  -7   -4.60    6.70
  -5   8   7   11.70    8.50
   5   8  -7   -6.40    6.70
  -5   8   7    7.40   10.50
  -5   8   7    6.80    8.70
   5   8   8    9.80    9.10
  -5   8  -8    6.70    7.10
  -5   8  -8   16.70    8.80
   5  -8  -8    0.50    8.90
   5   8   8   12.40    9.80
   5   8  -8   14.40   10.70
  -5  -8  -8   -0.50    8.80
  -5  -8  -8    2.20    9.30
   5   8  -8   13.50    7.80
  -5   8   8    6.20    8.40
  -5   8   8    9.60   10.00
   5  -8  -9    2.00    9.50
   5   8   9   -1.20    9.80
   5   8   9   -2.40   10.70
  -5   8  -9    7.50    8.90
  -5   8   9   14.30   11.30
  -5  -8  -9  -12.30   10.90
  -5   8   9    5.20   10.50
   5   8  -9    0.90    9.40
   5   9   0  135.09   14.00
  -5   9   0  130.99   12.40
  -5   9   0  141.49   12.10
   5   9   0  136.89   12.60
   5   9   0  147.39   12.90
   5   9   1  159.08   14.60
   5   9   1  159.48   16.10
  -5   9  -1  160.58   13.90
  -5  -9   1  161.98   15.10
  -5   9  -1  169.18   13.60
   5   9   1  170.58   14.80
   5   9  -1  172.78   14.20
   5   9  -1  164.18   15.40
  -5   9   1  171.68   14.30
  -5   9   1  145.99   14.50
  -5  -9  -1  175.88   15.70
   5   9  -1  170.08   14.50
  -5   9  -2  381.56   29.40
   5   9   2  413.46   30.30
  -5  -9   2  397.66   30.20
   5   9   2  356.46   31.20
   5   9   2  388.26   30.30
  -5   9  -2  353.36   30.30
   5   9  -2  406.16   29.90
  -5   9   2  363.96   30.20
  -5  -9  -2  388.96   31.00
   5   9  -2  360.66   29.70
  -5   9   2  389.96   30.90
  -5  -9  -2  331.17   29.50
   5   9  -2  365.16   30.20
  -5  -9  -2  395.56   29.30
   5   9   3   11.30    6.20
  -5  -9   3   15.00    4.30
  -5   9  -3    8.00    3.30
   5   9   3   17.80    5.00
   5  -9  -3    7.70    3.30
   5  -9  -3    8.50    3.50
  -5   9  -3    9.10    3.00
   5   9   3   10.90    5.00
  -5  -9  -3   16.30    5.70
  -5  -9  -3   10.90    4.60
  -5   9   3    9.20    4.90
   5   9  -3    7.60    4.10
  -5   9   3   12.80    4.30
  -5  -9  -3    8.70    3.60
   5   9  -3    8.80    4.00
   5   9   4  260.37   26.10
   5   9   4  280.77   25.80
   5  -9  -4  312.17   25.10
   5  -9  -4  344.87   25.20
  -5   9  -4  326.77   24.70
  -5   9  -4  298.27   24.70
   5   9   4  240.38   27.20
  -5  -9  -4  323.17   25.80
  -5  -9  -4  333.57   25.20
  -5  -9  -4  329.07   26.80
   5   9  -4  304.27   25.20
  -5   9   4  272.97   26.00
  -5   9   4  291.47   25.70
   5   9  -4  366.06   25.10
  -5   9  -5   19.40    4.80
   5   9   5   19.70    6.50
  -5   9  -5   14.60    4.40
   5  -9  -5   10.90    5.20
   5   9   5   18.60    7.70
  -5   9  -5    6.60    4.90
   5  -9  -5    9.60    5.40
   5   9   5    7.90    5.90
   5   9  -5   11.40    5.20
   5   9  -5    9.60    4.90
  -5   9   5   14.10    6.00
  -5   9   5   14.60    5.90
  -5  -9  -5   14.90    5.50
  -5  -9  -5    7.30    6.80
  -5  -9  -5   28.80    6.20
   5  -9  -6   29.10    7.00
  -5   9  -6   21.40    5.40
   5   9   6    9.50    7.60
   5   9   6   27.00    8.00
  -5   9  -6   29.30    4.90
   5  -9  -6   26.20    6.50
  -5   9  -6   24.90    6.20
   5   9   6   27.70    9.30
  -5  -9  -6   30.20    7.40
  -5  -9  -6   30.70    7.10
  -5   9   6   16.30    8.60
   5   9  -6   31.00    6.80
  -5   9   6   21.40    8.50
  -5   9   6   11.10    6.80
   5   9  -6   25.60    6.40
   5   9   7    2.50    8.00
   5   9   7    5.60    9.40
   5  -9  -7   -1.90    7.30
  -5   9  -7   -1.30    6.70
  -5   9  -7   13.30    6.00
  -5   9   7   -1.50    9.70
   5   9  -7    2.10    7.30
  -5  -9  -7   -1.70    7.40
  -5   9   7   10.50    7.80
  -5  -9  -7   -2.80    7.60
   5   9  -7    6.70    6.70
  -5   9  -8   -3.50    9.50
  -5   9  -8    3.40    7.60
   5   9   8    1.60   10.00
   5   9   8    7.10    9.30
  -5   9   8    3.10    8.70
   5   9  -8   13.80    8.10
   5   9  -8   -1.40   12.00
  -5  -9  -8    7.30    9.40
  -5  -9  -8   10.60    9.40
  -5   9   8    3.60   10.40
   5  10   0  200.88   17.50
  -5 -10   0  204.58   18.80
  -5  10   0  213.98   17.20
   5  10   0  201.48   19.00
  -5  10   0  205.58   17.50
   5  10   0  216.38   17.90
  -5 -10   1  754.62   63.39
   5  10   1  768.72   63.29
   5  10   1  760.82   62.49
  -5  10  -1  866.11   62.09
  -5  10  -1  773.02   62.19
   5  10  -1  818.22   62.89
  -5 -10  -1  863.01   63.19
  -5  10   1  764.92   62.39
   5  10  -1  807.12   62.29
   5  10  -1  887.61   62.49
  -5  10   1  824.32   62.29
  -5 -10   2   78.29    8.10
  -5  10  -2   68.59    7.90
   5  10   2   72.39    8.00
   5  10   2   83.39   10.10
   5  10   2   73.19    9.20
  -5  10  -2   75.19    7.80
  -5 -10  -2   79.29    9.40
  -5  10   2   68.39    7.70
   5  10  -2   85.59    9.10
   5  10  -2   64.19    7.20
  -5  10   2   93.79    9.30
   5  10  -2   73.79    8.10
  -5  10  -3  421.96   29.70
   5  10   3  351.96   30.80
   5  10   3  332.17   32.00
   5  10   3  348.77   30.60
  -5  10  -3  369.66   29.50
  -5 -10  -3  434.56   31.80
   5  10  -3  381.26   30.00
   5  10  -3  384.36   30.20
  -5  10   3  336.27   30.70
  -5 -10  -3  367.16   30.00
  -5  10   3  350.36   30.50
  -5 -10  -3  430.26   29.60
   5 -10  -4    5.70    3.90
   5  10   4    3.30    5.60
   5  10   4   -1.60    7.00
  -5  10  -4    3.10    3.70
  -5  10  -4    1.80    3.90
   5 -10  -4    1.70    3.90
   5  10   4    4.70    5.80
  -5 -10  -4    5.60    6.60
  -5 -10  -4    4.80    5.00
   5  10  -4   -3.30    4.40
   5  10  -4    2.10    4.00
   5  10  -4   -1.00    4.10
  -5  10   4    2.40    5.30
  -5 -10  -4    2.80    4.20
  -5  10   4   -6.20    5.10
  -5  10  -5  118.29   11.50
  -5  10  -5  104.89   12.10
   5  10   5   94.19   11.50
   5  10   5   97.39   11.30
  -5  10  -5  115.39   11.70
   5 -10  -5  119.29   12.70
   5  10   5  105.69   12.90
   5 -10  -5  125.29   12.60
   5  10  -5  133.89   12.60
  -5  10   5  115.59   13.40
   5  10  -5  111.09   12.60
  -5  10   5   90.69   11.20
  -5 -10  -5  122.09   14.00
  -5 -10  -5   99.39   12.10
  -5  10   5   91.49   11.30
  -5  10  -6   16.30    6.00
   5 -10  -6   13.90    6.50
   5  10   6    6.40    7.30
  -5  10  -6   13.00    5.60
   5  10   6    3.50    9.60
  -5  10  -6    7.80    4.60
   5 -10  -6   12.80    6.30
   5  10   6    5.20    9.30
   5  10  -6    8.00    6.00
  -5 -10  -6   13.60    7.00
  -5  10   6   19.00   10.30
  -5  10   6    8.90    8.80
  -5 -10  -6   16.30    7.50
  -5  10   6    6.60    6.90
   5  10  -6    8.00    6.50
   5 -10  -7    6.50    7.70
   5  10   7    1.30    7.90
  -5  10  -7    5.00    7.30
   5  10   7    8.80   10.20
  -5  10  -7   15.40    6.50
   5 -10  -7   11.90    8.00
  -5  10   7    6.10    7.70
  -5 -10  -7    6.50    7.70
  -5  10   7    8.50    9.70
   5  10  -7   26.50    7.30
   5  10  -7    6.40    8.60
  -5 -10  -7    9.50    8.40
   5  10   8   -1.90   10.60
  -5  10  -8  -15.00   11.10
   5  10   8    1.20    9.40
  -5  10  -8   -5.90    7.50
   5 -10  -8    7.60   14.90
   5 -10  -8  -30.50    9.20
  -5 -10  -8   -2.60    9.40
   5  10  -8   -1.70    8.60
  -5  10   8   15.40   11.30
   5  10  -8   22.50   14.20
  -5 -10  -8   24.90   10.10
  -5  10   8    1.00    9.00
  -5  11   0  128.19   11.10
   5  11   0  112.09   14.10
   5  11   0  108.49   11.80
  -5 -11   0  111.39   11.60
  -5  11   0  117.19   11.80
   5  11   0  124.99   12.20
  -5  11  -1   12.10    3.90
   5  11   1   14.30    4.80
  -5 -11   1    5.20    5.40
   5  11   1   11.70    4.70
   5  11   1   15.50    6.30
  -5  11  -1   17.60    3.60
   5  11  -1   16.10    5.70
  -5 -11  -1   10.10    6.00
  -5  11   1    6.30    4.20
   5  11  -1   11.00    4.40
   5  11  -1    8.40    4.20
  -5  11   1   14.40    4.20
   5  11   2  215.08   19.20
  -5  11  -2  156.48   15.40
   5  11   2  213.18   17.10
   5  11   2  226.68   17.00
  -5  11  -2  180.38   15.20
   5  11  -2  177.88   16.10
   5  11  -2  155.78   15.80
  -5 -11  -2  161.38   18.40
   5  11  -2  166.58   17.00
  -5  11   2  216.38   16.80
   5  11   3   15.40    7.50
   5  11   3   11.80    5.40
  -5  11  -3   13.10    3.60
  -5  11  -3   16.20    3.50
   5  11   3   20.20    5.80
  -5  11   3   19.30    5.50
   5  11  -3   18.30    4.50
  -5 -11  -3    7.50    7.50
   5  11  -3    8.90    5.20
  -5  11   3   11.30    5.60
   5  11  -3   12.30    4.70
  -5  11  -4  107.29   11.70
   5  11   4  150.98   15.10
   5  11   4  134.89   14.60
  -5  11  -4  100.79   11.40
   5  11   4  158.88   17.70
  -5  11   4  144.59   14.50
  -5  11   4  146.59   14.00
   5  11  -4  122.89   12.60
  -5 -11  -4  107.59   11.60
  -5 -11  -4  122.09   12.60
   5  11  -4  101.49   12.60
  -5  11   4  131.79   14.40
   5  11  -4  102.09   12.10
   5 -11  -5   -2.90    4.40
  -5  11  -5    2.60    5.70
  -5  11  -5   -2.70    4.60
   5  11   5   -1.40    9.60
   5  11   5    4.00    8.50
   5  11   5    1.70    6.40
   5 -11  -5   -4.50    4.90
  -5  11  -5   -4.50    4.30
  -5  11   5    5.40    7.70
  -5 -11  -5    0.00    5.60
  -5  11   5   -3.20   11.20
   5  11  -5    2.60    5.60
   5  11  -5    7.50    5.50
  -5 -11  -5    0.20    6.00
  -5  11   5   -1.80    6.40
  -5  11  -6   28.40    6.30
  -5  11  -6   31.10    5.90
   5 -11  -6   33.50    6.70
   5  11   6   32.50    8.60
   5  11   6   30.50    9.90
  -5  11  -6   30.70    6.80
  -5 -11  -6   24.10    8.10
  -5  11   6   50.89   11.80
   5  11  -6   27.80    7.10
  -5 -11  -6   28.00    7.70
   5  11  -6   29.20    7.70
   5 -11  -7   -1.90    7.90
   5 -11  -7    7.10    7.60
   5  11   7   -1.80   10.10
   5  11   7    2.50    8.60
  -5  11  -7  -10.30    7.90
  -5  11  -7    2.10    6.80
   5  11  -7    0.20    7.30
  -5 -11  -7  -16.80    7.70
   5  11  -7   -4.10    9.10
  -5 -11  -7    7.30    8.70
  -5  11   7    6.90    7.70
  -5  11   7    8.70   10.90
   5  12   0    6.50    4.40
   5  12   0    3.20    6.40
   5  12   0    4.30    5.10
  -5  12   0    3.20    3.80
   5  12   1  546.65   45.40
  -5  12  -1  577.64   45.00
   5  12   1  578.74   45.50
   5  12   1  552.54   46.60
  -5  12  -1  619.74   44.80
   5  12  -1  654.23   45.40
  -5  12   1  545.55   45.50
  -5  12   1  534.45   45.20
   5  12  -1  587.74   45.10
   5  12  -1  578.04   46.20
   5  12   2   43.40    7.20
  -5  12  -2   55.89    5.50
   5  12   2   42.90    7.00
  -5  12  -2   60.69    7.20
   5  12   2   46.20    8.50
  -5  12   2   49.80    6.70
   5  12  -2   47.20    7.50
   5  12  -2   49.90    6.50
   5  12  -2   50.39    6.10
  -5  12   2   42.20    6.90
   5  12   3  169.08   18.00
   5  12   3  183.68   18.10
  -5  12  -3  172.88   15.50
   5  12   3  168.88   20.80
   5  12  -3  182.38   16.60
  -5  12   3  174.58   17.80
   5  12  -3  190.88   17.10
  -5  12   3  211.58   17.70
   5  12  -3  207.08   16.70
  -5  12  -4  104.59   10.40
   5  12   4  106.89   17.70
   5  12   4   97.59   11.20
  -5  12  -4  110.49   11.00
   5  12   4   95.59   11.40
  -5  12   4   66.49   14.30
   5  12  -4   98.99   11.90
   5  12  -4  113.69   11.60
  -5  12   4  113.59   13.90
  -5  12   4   99.09   10.90
  -5  12  -5  101.49   12.20
   5  12   5   89.99   15.30
   5  12   5  106.49   13.40
  -5  12  -5  114.59   11.30
   5  12   5  100.99   11.70
  -5  12  -5  121.09   13.40
  -5 -12  -5  114.89   12.90
   5  12  -5   89.99   10.20
  -5  12   5  107.59   11.60
   5  12  -5   98.49   10.40
  -5 -12  -5  101.69   11.70
  -5  12   5   93.99   13.20
  -5  12   5   99.39   13.50
  -5  12  -6    7.50    5.60
   5 -12  -6    6.60    5.70
   5  12   6   -2.80    9.80
   5  12   6   -6.70    8.00
  -5  12  -6    1.60    6.90
  -5  12  -6    6.70    4.70
  -5  12  -6   -5.30    5.40
   5 -12  -6   10.10    6.00
  -5 -12  -6    8.60    7.30
  -5 -12  -6    5.70   11.50
   5  12  -6    9.10    7.40
  -5  12   6   -0.40   10.00
   5  12  -6   -1.30    6.60
  -5  12   6    4.40    7.60
  -5  12  -7   -3.10    8.70
   5 -12  -7   14.30    7.20
   5  12   7   16.80    9.50
  -5  12  -7    8.80    7.00
   5 -12  -7  -11.30    8.10
   5  12   7   21.80   12.10
   5  12  -7   34.60   10.80
  -5  12   7    2.70   11.70
  -5 -12  -7   -3.10    8.30
  -5  12   7    3.70    9.00
  -5 -12  -7    1.20    9.20
   5  12  -7   14.70    7.70
   5  13   0  110.79   13.30
  -5  13   0  107.79   12.20
   5  13   0  113.69   12.70
   5  13   0  133.69   13.30
  -5  13   0  126.39   12.00
   5  13   1   16.50    6.20
  -5  13  -1   29.20    4.50
  -5  13  -1   17.80    4.70
   5  13   1   18.80    7.70
   5  13   1   14.80    5.70
   5  13  -1   13.90    7.30
  -5  13   1   22.00    5.30
  -5  13   1   13.90    5.10
   5  13  -1   20.50    7.00
   5  13  -1   21.40    4.90
   5  13   2  141.49   14.70
   5  13   2  152.68   15.10
  -5  13  -2  123.79   12.40
   5  13   2  151.18   15.30
   5  13  -2  123.59   13.00
   5  13  -2  121.19   15.30
  -5  13   2  169.38   19.50
  -5  13   2  139.79   14.90
   5  13  -2  130.49   15.30
  -5  13   2  150.98   14.20
   5  13   3    9.10   16.00
   5  13   3    3.40    6.50
   5  13   3    8.50    6.60
  -5  13   3    7.10    6.10
   5  13  -3   14.10    5.80
  -5  13   3    3.20    8.40
   5  13  -3    3.50    4.70
   5  13  -3    8.10    8.70
  -5  13   3    5.40    6.20
  -5  13  -4   71.29    9.30
   5  13   4   64.19   11.10
   5  13   4   90.69    9.90
  -5  13  -4   59.09    7.10
   5  13   4   62.19   11.20
   5  13  -4   73.59    8.30
   5  13  -4   67.19    8.60
   5  13  -4   60.59    8.00
  -5  13   4   76.69   12.30
  -5  13   4   92.29   10.50
  -5  13   4   80.89    9.30
  -5  13  -5    5.70    4.70
  -5  13  -5   16.20    5.70
  -5  13  -5   11.40    6.10
   5  13   5    9.50   10.50
   5  13   5    5.80    9.40
   5  13  -5   -1.60    5.90
  -5  13   5   -2.10    9.40
  -5  13   5    1.30    8.60
   5  13   6   27.50    9.20
  -5  13  -6   31.00    5.40
  -5  13  -6   25.40    6.70
  -5  13  -6   19.50    7.60
  -5  13  -6   21.90    6.40
   5  13   6   30.70   11.60
   5  13  -6   25.00    9.00
  -5  13   6   24.80    8.70
  -5 -13  -6   19.80    6.70
  -5  13   6   20.50   12.00
   5  13  -6   28.80    7.40
  -5 -13  -6   30.70    6.70
  -5  14   0   32.20    9.40
  -5  14   0   37.30    6.10
   5  14   0   42.00    6.60
   5  14   0   40.20    7.10
  -5  14   0   35.20    5.70
   5  14   0   28.50    8.50
   5  14   1  277.07   24.20
   5  14   1  262.67   24.40
   5  14   1  261.47   26.60
  -5  14  -1  281.97   22.90
  -5  14  -1  290.57   23.20
  -5  14  -1  283.27   26.10
  -5  14   1  291.87   27.40
  -5  14   1  291.07   23.70
   5  14  -1  274.97   24.00
   5  14  -1  270.37   23.40
   5  14  -1  286.67   25.50
  -5  14   1  265.67   23.60
   5  14   2   50.79    7.90
  -5  14  -2   55.79    9.20
   5  14   2   39.80    8.60
  -5  14  -2   56.89    6.10
  -5  14  -2   57.29    6.40
   5  14   2   36.50   10.50
   5  14  -2   47.60    7.50
   5  14  -2   44.40    6.50
  -5  14   2   51.99    8.00
  -5  14   2   58.59   11.30
   5  14  -2   60.99    8.50
  -5  14   2   45.50    7.90
   5  14   3  112.29   13.50
  -5  14  -3  146.59   16.00
   5  14   3  112.09   12.60
   5  14   3   96.49   13.60
   5  14  -3  133.69   14.30
   5  14  -3  131.09   14.90
   5  14  -3  123.29   13.10
  -5  14   3  117.69   12.80
  -5  14   3  125.89   15.10
  -5  14   3  118.19   14.90
   5  14   4   28.00   10.50
  -5  14  -4   35.50    7.90
   5  14   4   31.20    8.40
  -5  14   4   43.00    8.30
   5  14  -4   30.10    7.60
   5  14  -4   42.50    6.60
   5  14  -4   46.50    6.90
  -5  14   4   18.00   11.40
  -5  14   4   43.90   12.20
  -5  14  -5   49.99    7.30
  -5  14  -5   47.40    6.70
   5  14   5   55.29   12.80
   5  14   5   44.90    9.60
  -5  14   5   44.60    9.40
  -5  14   5   52.29   12.60
   5  14  -5   58.79    7.60
  -5  15   0   -0.90   16.50
  -5  15   0    2.90    5.70
   5  15   0   17.30    6.20
   5  15   0   18.10    9.30
   5  15   0    3.00    7.00
  -5  15   0   22.50    5.50
   5  15   1    2.10    8.80
   5  15   1  -11.70    6.90
   5  15   1   -1.70    6.60
  -5  15  -1    4.80    8.10
  -5  15  -1   -2.40    5.90
   5  15  -1   -2.50    7.20
  -5  15   1    3.90    6.30
   5  15  -1    6.10    8.00
  -5  15   1   -2.40    9.20
  -5  15   1    4.50    6.00
   5  15  -1    4.20    5.40
   5  15   2   67.89    9.30
   5  15   2   57.79   10.30
  -5  15  -2   44.90   10.00
   5  15   2   67.89   11.90
  -5  15   2   69.29    9.60
  -5  15   2   91.89   12.70
  -5  15   2   72.59    8.80
   5  15  -2   52.49    7.50
   5  15  -2   47.90    9.10
   5  15  -2   57.19    9.50
  -5  15  -3   41.10    8.70
   5  15   3   42.20   10.50
   5  15   3   40.70   12.50
   5  15   3   41.70    8.70
  -5  15   3   51.19   11.30
   5  15  -3   45.20    7.00
  -5  15   3   51.59   11.80
  -5  15   3   45.90    8.60
   5  15  -3   59.09    8.60
   5  15  -3   43.50    8.20
   5  15   4   62.09   12.40
   5  15   4   70.19   10.80
  -5  15  -4   64.69    9.30
   5  15  -4   71.69    8.90
   5  15  -4   71.89    8.50
  -5  15   4   76.79   13.60
   5  15  -4   57.49   10.00
  -5  15   4   67.19   10.50
   5  16   0  130.89   15.30
  -5  16   0  151.38   13.60
  -5  16   0  132.99   15.80
   5  16   0  116.29   14.50
   5  16   0  103.79   13.50
  -5  16   0  122.89   14.50
  -5  16  -1  153.28   14.40
   5  16   1  120.69   12.70
  -5  16  -1  126.89   14.00
  -5  16  -1  105.79   13.30
   5  16   1  139.69   15.30
   5  16   1  105.19   14.20
  -5  16   1  120.79   14.90
  -5  16   1  128.89   14.80
   5  16  -1  105.39   12.90
   5  16  -1  131.59   14.10
   5  16  -1  110.09   14.10
  -5  16   1  120.29   13.00
  -5  16  -2  112.59   13.40
   5  16   2  124.09   12.70
  -5  16  -2  118.79   12.70
   5  16   2   96.59   16.00
   5  16   2   93.99   14.20
   5  16  -2  104.49   12.90
  -5  16   2  116.69   14.30
   5  16  -2  121.99   12.70
  -5  16   2  102.59   11.90
   5  16  -2  125.29   13.40
  -5  16   2  128.89   15.50
  -6   0   0  495.85   41.60
   6   0   0  493.75   41.50
  -6   0   0  573.14   41.50
   6   0   0  548.35   41.60
  -6   0   0  569.34   41.60
  -6   0  -1  258.27   21.70
   6   0  -1  253.57   21.60
  -6   0  -1  290.67   21.60
  -6   0  -1  281.37   21.80
  -6   0  -2  399.46   27.50
   6   0   2  318.67   27.40
   6   0   2  301.47   27.70
  -6   0  -2  355.76   27.60
   6   0   2  361.16   27.50
  -6   0   2  302.67   27.40
  -6   0   2  333.77   27.40
   6   0  -2  327.47   27.50
  -6   0  -2  385.96   27.70
   6   0  -2  394.36   27.50
  -6   0   3  792.82   61.29
   6   0   3  796.32   61.29
   6   0   3  795.22   61.49
   6   0   4  393.66   29.50
   6   0   4  353.16   29.50
  -6   0  -4  386.06   30.50
   6   0   4  342.97   29.70
  -6   0   4  344.77   29.60
   6   0  -4  351.76   29.70
  -6   0  -4  368.16   29.70
  -6   0  -4  404.66   29.80
  -6   0   4  397.36   29.60
  -6   0  -5  187.18   18.90
   6   0  -5  204.18   18.90
  -6   0  -5  170.28   19.00
   6   0   5  266.67   18.70
   6   0   5  245.78   18.80
  -6   0   5  242.48   18.80
  -6   0  -5  185.68   18.70
   6   0   5  248.48   19.30
  -6   0   6  123.99   14.70
  -6   0  -6  167.48   15.60
  -6   0  -6  172.38   14.80
   6   0  -6  151.18   15.30
   6   0   6  123.49   14.40
   6   0   6  137.19   14.50
  -6   0   6  147.89   14.40
   6   0  -6  181.88   15.30
  -6   0  -6  155.68   14.90
   6   0   6  130.89   15.10
  -6   0   7   49.80    7.30
  -6   0  -7   53.29    7.30
   6   0  -7   46.70    7.60
   6   0  -7   41.40    8.00
  -6   0  -7   42.30    7.40
   6   0   7   62.59    7.80
   6   0   7   41.70    7.10
  -6   0   7   41.90    7.30
  -6   0  -7   36.50    7.70
   6   0   7   52.39    7.10
  -6   0  -8    7.50    7.60
   6   0   8    9.50    6.80
   6   0  -8    1.70    7.50
  -6   0   8   -0.70    6.20
   6   0   8    7.90    6.90
  -6   0   8   14.90    6.80
   6   0   8    6.50    6.50
   6   0  -8    6.40    8.80
  -6   0  -8   13.00    8.70
  -6   0   8    2.10    6.20
  -6   0  -8   17.10    6.40
   6   0  -9   25.90    9.20
   6   0   9   18.30    8.20
   6   0   9    9.20    8.30
  -6   0   9   14.20    7.90
  -6   0   9   18.60    7.80
  -6   0  -9   17.50    8.50
  -6   0   9   24.60    6.90
  -6   0  -9   15.80    8.30
   6   0   9   14.40    7.80
   6   0  10   15.70    8.30
   6   0  10    3.30    9.70
  -6   0 -10   -3.40   10.10
  -6   0  10    7.10   10.50
  -6   0  10    2.90    9.40
   6   0  10    8.40    8.60
  -6   0  10   10.40    6.50
   6   0 -10    1.30    9.70
   6   1   0 3400.96  242.58
   6  -1   0 3395.66  242.58
   6  -1   0 3014.90  242.48
  -6  -1   0 3238.98  242.58
  -6  -1   0 3231.18  242.48
   6   1   0 2961.60  242.48
  -6   1   0 3006.00  242.48
  -6   1   0 3341.97  242.48
  -6  -1   0 3025.90  242.48
  -6  -1   1 1218.28  100.19
   6  -1  -1 1394.86  100.19
  -6   1  -1 1347.47  100.29
  -6   1  -1 1238.88  100.19
  -6   1  -1 1373.46  100.19
   6   1   1 1239.68  100.19
  -6  -1   1 1360.36  100.09
   6   1   1 1234.08  100.29
   6   1   1 1367.66  100.19
   6  -1  -1 1221.38  100.09
  -6  -1   1 1349.86  100.19
   6   1  -1 1225.38  100.09
  -6  -1  -1 1352.06  100.19
  -6   1   1 1401.76  100.19
   6  -1   1 1223.68  100.09
  -6  -1  -1 1354.86  100.29
   6   1  -1 1390.06  100.19
  -6   1   1 1242.38  100.19
  -6  -1  -1 1219.78  100.19
   6  -1   1 1417.26  100.19
   6   1   2 1745.23  153.18
   6  -1  -2 2004.80  153.08
  -6  -1   2 1724.63  153.08
  -6   1  -2 2005.60  153.08
  -6   1  -2 2258.37  153.08
  -6   1  -2 2243.88  153.28
   6   1   2 1946.21  153.08
  -6  -1   2 1904.01  153.08
  -6  -1   2 1924.71  153.08
   6  -1  -2 2263.57  153.18
   6   1   2 1747.23  153.08
  -6  -1  -2 2081.89  153.18
  -6   1   2 1686.03  153.08
  -6  -1  -2 2308.97  153.28
  -6   1   2 1935.51  153.08
   6   1  -2 2303.87  153.18
   6  -1   2 1986.00  153.08
   6   1  -2 2007.40  153.08
   6  -1   2 1710.93  152.98
  -6  -1  -2 2309.47  153.18
  -6  -1   3 1574.34  118.79
   6   1   3 1373.36  118.79
  -6   1  -3 1716.93  118.89
   6   1   3 1605.04  118.89
  -6   1  -3 1527.25  118.89
   6  -1  -3 1743.93  118.99
  -6  -1   3 1437.86  118.79
   6  -1  -3 1537.25  118.89
   6   1   3 1417.76  118.99
  -6   1  -3 1723.73  118.99
  -6   1   3 1560.64  118.89
  -6  -1  -3 1556.14  118.99
   6  -1   3 1379.46  118.89
  -6   1   3 1358.96  118.89
  -6  -1  -3 1743.73  118.99
   6  -1   3 1407.16  118.79
   6   1  -3 1569.14  118.89
   6  -1   3 1555.94  118.79
  -6  -1  -3 1727.43  119.09
  -6  -1   4  688.23   58.99
   6   1   4  722.33   59.09
  -6   1  -4  885.21   59.29
  -6  -1   4  795.12   59.09
   6  -1  -4  820.22   59.29
  -6   1  -4  783.92   59.19
   6   1   4  692.83   59.29
   6   1   4  775.32   59.09
  -6  -1  -4  869.41   59.39
   6   1  -4  826.02   59.29
  -6  -1  -4  790.92   59.29
   6  -1   4  761.12   58.99
   6  -1   4  698.13   58.99
   6  -1   4  678.43   59.19
  -6   1   4  780.82   59.19
  -6   1   4  677.13   59.09
  -6  -1   5  101.39   12.10
   6  -1  -5  153.68   12.60
   6   1   5  106.19   12.70
  -6  -1   5  103.79   12.00
  -6   1  -5  140.39   12.60
  -6   1  -5  141.29   12.30
   6  -1  -5  134.69   13.00
  -6   1  -5  148.79   12.50
   6   1   5  104.19   12.40
   6   1   5  111.19   12.10
  -6   1   5   85.79   12.40
  -6  -1  -5  154.48   13.10
   6   1  -5  129.19   13.00
  -6   1   5  105.39   12.30
   6  -1   5   98.39   12.00
   6  -1   5  103.29   11.70
  -6  -1  -5  135.49   12.80
   6   1  -5  159.98   12.70
   6  -1   5   96.09   12.60
  -6   1  -6  263.27   21.00
   6   1   6  237.88   21.00
   6  -1  -6  285.47   21.30
   6   1   6  211.78   21.10
  -6   1  -6  256.37   21.40
  -6  -1   6  209.78   20.70
  -6   1  -6  275.37   21.30
  -6  -1   6  223.68   20.90
   6   1   6  219.18   21.30
   6  -1  -6  246.88   21.60
  -6  -1  -6  269.77   21.20
   6  -1   6  218.48   21.20
  -6  -1  -6  253.87   21.70
   6  -1   6  214.68   20.70
  -6  -1  -6  264.67   21.20
   6  -1   6  237.08   21.10
  -6   1   6  209.38   21.20
   6   1  -6  238.58   21.40
  -6   1   6  245.48   21.20
   6   1  -6  281.57   21.30
  -6   1  -7   45.70    7.70
  -6  -1   7   61.39    7.70
   6   1   7   67.19    8.00
   6  -1  -7   40.50    8.00
   6   1   7   62.89    8.20
   6  -1  -7   37.00    8.10
  -6   1  -7   52.29    8.00
  -6   1  -7   50.79    8.10
   6   1   7   65.39    7.90
  -6  -1   7   58.99    7.60
  -6  -1  -7   39.90    8.00
  -6   1   7   65.69    7.90
   6   1  -7   51.59    7.50
  -6  -1  -7   43.50    7.90
  -6   1   7   50.29    7.80
  -6  -1  -7   61.59    8.00
   6   1  -7   29.20    8.10
   6  -1   7   62.19    7.80
   6  -1   7   56.59    7.40
   6  -1   7   57.79    7.20
  -6  -1   8   10.60    6.90
  -6   1  -8   -3.10    8.70
   6   1   8    8.70    6.80
   6   1   8    0.00    6.80
  -6  -1   8    3.20    5.40
  -6   1  -8    4.40    6.40
  -6  -1   8    3.30    6.50
   6  -1  -8    5.60    7.90
   6   1   8    4.60    6.80
  -6   1  -8    6.60    7.00
   6  -1  -8    5.50    9.20
  -6  -1  -8   -1.80    6.90
   6   1  -8   13.40    8.30
  -6  -1  -8    3.40    7.50
   6   1  -8    2.60    7.90
  -6   1   8    6.30    6.80
  -6   1   8    2.20    6.20
   6  -1   8    3.90    6.10
   6  -1   8    5.80    6.40
   6  -1   8   10.40    6.50
  -6   1   8   -4.30    6.70
  -6  -1  -8    6.10    8.90
  -6   1  -9   -2.90    8.30
   6  -1  -9   16.20    9.00
  -6  -1   9    2.80    5.50
  -6   1  -9    4.10    7.60
   6   1   9   -0.90    8.30
   6   1   9   14.30    7.70
  -6  -1   9   24.90    7.70
  -6  -1   9   -1.70    7.40
   6   1   9    8.50    8.10
   6   1  -9    1.70    8.40
  -6   1   9    5.50    6.70
   6  -1   9   10.40    7.00
  -6  -1  -9   -1.00    8.70
  -6  -1  -9   15.00    8.50
  -6   1   9   16.90    8.40
   6  -1   9    2.00    7.30
  -6   1   9   -4.70    7.90
   6  -1   9   -1.20    7.50
   6  -1 -10   -5.90   10.70
  -6  -1  10    3.70    8.20
  -6   1 -10   -0.30    9.80
   6   1  10   16.30    9.50
  -6  -1  10    6.60    9.10
   6   1  10    8.00   11.00
   6   1  10    7.50    9.70
  -6  -1  10   14.00    6.20
  -6  -1 -10    6.70    9.60
  -6   1  10    1.70    9.40
   6   1 -10   -2.20   10.10
   6  -1  10   -0.10    8.30
  -6   1  10    0.30    7.20
   6  -1  10    1.60    8.50
   6  -2   0  267.97   19.30
  -6  -2   0  245.98   19.20
   6  -2   0  222.28   19.10
  -6   2   0  248.88   19.20
  -6  -2   0  252.17   19.50
   6   2   0  232.18   19.30
  -6   2   0  230.98   19.40
   6   2   0  232.28   19.60
   6   2   0  246.68   19.40
  -6  -2   0  216.58   19.50
   6  -2  -1 2214.78  165.28
  -6   2  -1 2236.88  165.38
   6  -2  -1 1947.51  165.18
  -6  -2   1 2288.37  165.18
  -6   2  -1 2002.40  165.28
   6   2   1 2120.89  165.38
  -6  -2   1 2241.48  165.38
   6   2   1 2089.29  165.28
   6   2   1 2349.26  165.38
  -6   2  -1 2236.18  165.18
   6   2  -1 2024.70  165.28
  -6  -2  -1 1938.71  165.28
  -6  -2  -1 2153.98  165.38
   6  -2   1 2082.59  165.18
   6   2  -1 2254.47  165.28
   6  -2   1 2351.66  165.18
  -6   2   1 2078.69  165.28
  -6   2   1 2320.37  165.28
  -6  -2  -1 2193.68  165.28
  -6   2  -2  487.95   42.70
  -6  -2   2  608.24   42.60
  -6   2  -2  495.95   42.50
   6  -2  -2  518.35   42.60
   6   2   2  639.84   43.00
  -6   2   2  635.04   42.70
   6   2  -2  498.25   42.50
   6  -2   2  610.34   42.50
  -6  -2  -2  502.85   42.80
  -6  -2  -2  500.05   42.50
  -6   2  -3 1102.09   91.89
  -6   2  -3 1258.87   91.99
  -6  -2   3 1153.58   91.89
  -6  -2   3 1251.77   91.89
   6  -2  -3 1125.59   91.99
   6   2   3 1287.97   92.09
   6   2   3 1170.78   92.19
  -6   2  -3 1229.48   92.09
   6   2   3 1137.49   91.99
   6  -2  -3 1267.67   92.09
  -6  -2   3 1249.07   91.89
  -6   2   3 1288.07   91.99
   6   2  -3 1257.27   91.99
   6  -2   3 1124.89   91.79
  -6   2   3 1142.69   91.99
  -6  -2  -3 1087.69   91.99
   6  -2   3 1260.07   91.79
  -6  -2  -3 1250.07   92.19
  -6  -2  -3 1206.48   91.99
   6   2  -3 1128.39   91.99
   6   2   4  447.16   32.50
  -6   2  -4  371.46   32.30
   6   2   4  457.85   33.10
   6  -2  -4  336.67   32.30
   6   2   4  459.35   32.80
  -6   2  -4  369.06   32.30
  -6  -2   4  481.15   32.20
  -6  -2   4  439.76   32.10
  -6  -2  -4  371.96   32.60
   6   2  -4  361.36   32.90
  -6  -2  -4  343.17   32.50
   6  -2   4  442.86   32.10
  -6  -2  -4  337.87   32.30
  -6   2   4  469.05   33.00
  -6   2   4  440.26   32.50
  -6   2  -5  229.88   19.30
   6   2   5  215.18   19.90
  -6  -2   5  232.78   19.00
  -6  -2   5  214.88   18.90
   6   2   5  245.98   19.40
   6   2   5  231.98   19.60
   6  -2  -5  191.18   19.50
  -6   2  -5  195.18   19.30
   6  -2  -5  249.38   19.70
  -6   2  -5  225.08   19.30
   6  -2   5  219.98   18.80
   6  -2   5  232.88   18.60
  -6  -2  -5  239.68   19.40
  -6  -2  -5  203.48   19.80
   6   2  -5  198.58   19.50
   6   2  -5  234.08   19.40
  -6   2   5  217.68   19.30
  -6   2   5  258.17   19.30
   6  -2  -6   42.50    7.00
   6   2   6   71.69    7.70
  -6  -2   6   67.99    7.60
   6  -2  -6   36.60    7.40
   6   2   6   65.19    7.90
  -6   2  -6   48.20    6.80
  -6   2  -6   41.50    7.30
  -6  -2   6   54.79    6.70
  -6   2  -6   46.10    7.00
   6   2   6   74.09    7.50
  -6  -2  -6   49.50    7.50
   6   2  -6   51.59    7.00
  -6  -2  -6   42.90    7.20
   6  -2   6   58.99    6.60
  -6   2   6   60.49    7.30
  -6  -2  -6   48.50    7.10
   6  -2   6   83.89    9.10
  -6   2   6   65.19    7.30
   6   2  -6   35.10    7.40
   6   2   7  118.79   13.80
  -6  -2   7  118.39   12.40
   6   2   7   95.99   10.40
  -6   2  -7   78.79   10.20
  -6   2  -7   95.49   11.90
   6   2   7  123.69   13.10
   6  -2  -7   98.29   10.40
  -6  -2   7   88.99    9.60
   6  -2  -7   79.09   10.50
  -6   2  -7   77.19   10.00
   6   2  -7   69.69   10.20
   6  -2   7  110.59   11.60
  -6  -2  -7   86.99   10.10
  -6  -2  -7   80.29   10.40
   6   2  -7   92.59   10.40
  -6  -2  -7   84.59   10.20
   6  -2   7  109.99   11.60
  -6   2   7  101.99   10.30
  -6   2   7  112.99   12.70
  -6  -2   8    7.50    6.50
   6   2   8   -3.80    7.00
   6   2   8   -0.20    7.20
  -6  -2   8    2.30    6.00
  -6   2  -8    2.00    8.50
   6  -2  -8    7.00    9.00
  -6   2  -8    3.60    7.00
   6  -2  -8   -6.10    7.50
  -6   2  -8    3.50    7.00
  -6  -2   8    1.30    5.40
   6   2   8   -5.50    7.10
  -6  -2  -8    3.60    7.90
   6   2  -8    2.80    7.50
   6  -2   8   -4.00    5.50
  -6  -2  -8    7.60    7.30
  -6  -2  -8   -0.90    8.60
   6   2  -8   -7.50    8.80
  -6   2   8    8.30    6.90
  -6   2   8    3.60    6.80
  -6   2   8    0.30    7.20
   6  -2   8   20.30    6.40
  -6   2  -9   20.40    8.00
   6   2   9   35.00    9.10
   6  -2  -9   29.30    9.60
   6   2   9   33.70   15.30
  -6   2  -9   32.00    9.50
  -6  -2   9   26.20    5.80
   6   2   9   31.30    9.10
  -6  -2   9   39.00    8.20
  -6  -2   9   12.70    7.80
  -6  -2  -9   29.20    9.60
  -6   2   9   22.40    8.90
   6  -2   9   35.80    7.70
  -6   2   9   50.29    8.30
  -6   2   9   24.10    8.80
   6   2  -9   23.60    9.30
  -6  -2  -9   21.60    9.80
   6  -2   9   31.90    7.20
   6   2  10    7.50    9.60
  -6   2 -10  -12.70    9.80
  -6  -2  10    5.80    8.20
   6  -2 -10   -8.40   10.90
   6   2  10   -5.90    9.40
  -6  -2  10   -1.00    8.20
   6  -2  10   -0.90    7.30
  -6   2  10   -7.70    7.30
   6  -2  10   12.00    9.00
   6   2 -10    4.90   10.00
  -6  -2 -10    2.30   10.60
  -6   2  10   11.50    9.10
  -6  -3   0 4318.67  358.76
  -6   3   0 4467.05  358.76
  -6   3   0 5018.50  358.76
   6   3   0 4510.55  358.86
   6  -3   0 4932.31  358.66
  -6  -3   0 4947.41  358.66
   6   3   0 4500.05  358.76
  -6  -3   0 5009.90  358.86
   6  -3   0 4435.56  358.56
   6   3   0 4931.01  358.76
  -6  -3   1 3880.61  316.97
  -6  -3   1 4179.98  316.97
   6   3   1 3800.42  317.17
   6   3   1 3816.02  317.07
  -6  -3   1 4305.07  317.17
   6   3   1 4311.17  317.17
  -6   3  -1 4016.30  317.07
   6  -3  -1 3958.60  316.97
   6  -3  -1 4562.34  317.07
  -6   3  -1 4466.15  317.07
   6  -3   1 4276.27  316.97
   6   3  -1 4085.39  317.07
  -6  -3  -1 4008.10  317.17
  -6  -3  -1 4629.94  317.27
   6   3  -1 4571.64  317.17
  -6  -3  -1 4472.75  317.07
   6   3  -1 4134.29  317.17
  -6   3   1 4197.08  317.07
   6  -3   1 3731.93  316.87
  -6   3   1 3790.82  317.07
   6  -3  -2 2418.36  195.88
  -6  -3   2 2663.73  195.88
   6   3   2 2465.95  196.08
  -6  -3   2 2609.84  195.78
  -6   3  -2 2698.43  195.88
   6  -3  -2 2747.23  195.98
  -6   3  -2 2687.13  195.98
   6   3   2 2477.75  195.98
   6   3   2 2746.63  195.98
  -6  -3   2 2398.36  195.78
  -6   3  -2 2339.37  195.78
  -6  -3  -2 2710.73  196.08
  -6  -3  -2 2626.64  195.88
   6   3  -2 2707.23  195.88
   6  -3   2 2344.97  195.68
  -6   3   2 2723.63  195.88
  -6   3   2 2382.86  195.88
   6  -3   2 2694.83  195.68
  -6  -3  -2 2413.46  195.98
   6   3  -2 2478.35  195.88
   6   3   3  679.63   59.59
   6   3   3  766.42   59.69
  -6   3  -3  916.41   59.59
  -6   3  -3  905.71   59.79
  -6  -3   3  754.32   59.39
   6   3   3  686.63   59.89
   6  -3  -3  822.12   59.69
  -6  -3   3  671.03   59.39
  -6  -3   3  719.43   59.49
  -6   3  -3  799.32   59.49
   6  -3   3  744.33   59.19
   6   3  -3  797.62   59.59
  -6  -3  -3  781.82   59.69
  -6   3   3  674.23   59.59
  -6  -3  -3  900.41   59.99
   6  -3   3  661.33   59.29
  -6  -3  -3  871.11   59.69
  -6   3   3  767.32   59.59
   6   3   4  476.45   39.30
  -6   3  -4  520.55   39.20
  -6  -3   4  471.25   38.90
   6   3   4  533.55   39.30
   6   3   4  450.35   39.50
  -6   3  -4  487.25   39.00
   6  -3  -4  484.75   39.20
  -6   3  -4  549.74   39.10
  -6  -3   4  509.35   38.90
  -6  -3   4  488.25   38.90
   6  -3   4  452.05   38.70
   6  -3   4  506.25   38.70
  -6   3   4  462.75   39.30
   6   3  -4  484.05   39.30
  -6  -3  -4  545.45   39.30
  -6  -3  -4  475.25   39.40
  -6   3   4  521.65   39.20
  -6  -3  -4  538.25   39.60
   6   3  -4  532.55   39.50
  -6   3  -5  242.68   18.40
   6  -3  -5  217.38   19.00
  -6  -3   5  185.48   17.80
   6  -3  -5  260.67   19.00
  -6  -3   5  205.18   17.60
   6   3   5  196.98   18.30
   6   3   5  188.88   18.80
   6   3   5  175.08   19.10
  -6   3  -5  222.78   18.40
  -6   3  -5  242.48   18.40
  -6  -3   5  220.38   17.90
  -6  -3  -5  237.48   18.70
  -6  -3  -5  242.58   19.00
   6  -3   5  181.58   17.60
   6   3  -5  209.28   18.70
  -6   3   5  182.78   18.60
  -6   3   5  209.18   18.60
   6  -3   5  193.98   17.50
  -6  -3  -5  224.58   19.10
  -6   3  -6   27.20    6.00
  -6  -3   6   15.40    4.80
  -6   3  -6   23.30    5.40
   6  -3  -6   22.80    5.70
   6   3   6   10.80    5.70
   6  -3  -6   18.40    6.60
  -6  -3   6   16.50    5.00
  -6  -3   6   10.10    4.40
   6   3   6   13.70    6.20
  -6   3  -6   28.10    5.60
   6   3   6   12.40    5.70
   6  -3   6   14.90    4.30
  -6   3   6   12.80    5.90
  -6  -3  -6   24.10    6.50
  -6   3   6   16.50    5.60
   6  -3   6   12.70    4.40
  -6  -3  -6   37.90    6.50
  -6  -3  -6   29.80    5.90
   6   3  -6   29.30    5.80
   6   3  -6   25.00    5.90
  -6  -3   7   34.80    5.30
   6  -3  -7   41.30    7.90
  -6  -3   7   27.30    6.10
   6   3   7   25.80    7.30
   6  -3  -7   51.49    7.50
  -6  -3   7   31.30    6.30
   6   3   7   32.80    7.00
  -6   3  -7   51.89    7.40
   6   3   7   44.80    7.60
  -6   3  -7   52.39    6.70
  -6   3  -7   44.30    7.20
  -6  -3  -7   52.59    8.00
   6  -3   7   32.10    5.70
   6   3  -7   42.10    7.60
  -6   3   7   33.80    7.00
   6   3  -7   48.80    7.50
  -6  -3  -7   48.50    7.60
  -6  -3  -7   52.19    8.10
  -6   3   7   32.70    7.50
   6  -3   7   36.90    5.70
  -6  -3   8    2.60    5.10
  -6   3  -8    1.00    8.70
   6  -3  -8    1.80    7.60
   6  -3  -8   18.00    8.80
  -6  -3   8   -3.00    5.50
   6   3   8    5.30    7.50
  -6   3  -8    2.60    5.90
  -6  -3   8   -0.60    4.90
  -6  -3   8    4.40    6.20
  -6   3  -8    2.20    7.40
   6   3   8   -7.90    7.20
   6   3   8   -8.10    7.40
  -6  -3  -8    3.00    9.00
  -6   3   8    5.60    7.40
   6   3  -8   -4.40    9.00
   6  -3   8    0.90    4.90
  -6   3   8   -8.40    7.10
   6  -3   8    3.60    5.40
  -6  -3  -8    6.50    8.30
  -6  -3  -8   -0.70    8.20
   6   3  -8    7.40    7.80
  -6   3   8  -11.00    7.50
  -6  -3   9   11.50    7.20
   6   3   9    5.60    8.90
  -6   3  -9   13.00    8.60
   6   3   9  -20.70    9.60
  -6   3  -9  -15.20    6.80
   6  -3  -9    5.20    8.90
   6   3   9    2.60    8.70
  -6  -3   9    4.90    6.30
  -6  -3  -9    9.70    9.50
  -6  -3  -9   -2.80   10.20
   6   3  -9    1.40    8.90
  -6   3   9    9.00    8.40
   6  -3   9    5.50    5.70
  -6   3   9   -3.00    8.20
   6  -3   9    1.40    6.00
   6   4   0 1675.63  122.59
  -6  -4   0 1675.93  122.39
   6   4   0 1516.55  122.49
   6   4   0 1517.25  122.59
  -6  -4   0 1490.45  122.49
  -6  -4   0 1705.83  122.69
  -6   4   0 1713.33  122.49
  -6   4   0 1508.85  122.49
   6  -4   0 1552.34  122.29
   6  -4   0 1662.83  122.39
   6  -4  -1  253.97   19.60
   6  -4  -1  227.68   19.50
  -6   4  -1  256.07   19.50
  -6   4  -1  236.28   19.60
  -6  -4  -1  259.07   19.60
  -6  -4  -1  251.27   20.10
   6   4  -1  231.48   19.90
   6   4  -1  252.67   19.70
   6   4  -1  221.38   19.70
  -6  -4  -1  241.58   20.00
   6  -4  -2  890.11   74.99
   6   4   2  958.90   75.09
  -6   4  -2 1000.00   74.99
  -6   4  -2  866.51   74.89
   6  -4  -2 1017.30   75.09
   6   4   2 1054.79   75.19
  -6  -4   2  965.70   74.89
  -6  -4   2 1033.50   75.09
  -6  -4   2 1032.10   74.79
   6   4   2  947.91   75.29
  -6  -4  -2 1007.80   75.29
  -6   4   2  948.51   75.09
   6  -4   2  952.30   74.69
   6   4  -2  893.41   74.99
  -6  -4  -2  994.10   74.99
   6   4  -2 1004.20   74.99
   6  -4   2 1032.00   74.69
  -6   4   2 1071.09   75.09
  -6  -4  -2  889.81   75.09
  -6   4  -3  680.63   54.49
   6  -4  -3  677.43   54.49
   6   4   3  743.43   54.89
  -6   4  -3  677.13   54.29
  -6  -4   3  775.82   54.19
   6   4   3  737.13   54.59
  -6  -4   3  720.33   54.09
  -6   4  -3  612.34   54.29
   6   4   3  753.32   55.09
   6  -4  -3  604.74   54.39
  -6  -4   3  786.72   54.39
  -6  -4  -3  680.53   54.49
  -6  -4  -3  622.34   54.59
   6  -4   3  788.52   53.89
  -6   4   3  713.93   54.59
  -6   4   3  812.12   54.59
   6  -4   3  713.73   53.89
  -6  -4  -3  672.03   54.79
   6   4  -3  681.93   54.39
   6   4  -3  618.44   54.39
   6   4   4  443.06   34.90
  -6  -4   4  454.55   34.30
  -6  -4   4  409.06   34.10
  -6   4  -4  407.26   34.40
   6  -4  -4  391.16   34.70
   6   4   4  496.35   34.80
  -6   4  -4  462.55   34.60
   6   4   4  458.85   35.30
  -6   4  -4  441.36   34.60
  -6  -4   4  461.75   34.20
   6  -4   4  460.95   33.80
  -6   4   4  479.15   34.80
   6   4  -4  424.26   34.90
  -6  -4  -4  420.06   34.70
  -6  -4  -4  388.36   34.80
   6  -4   4  417.66   33.90
  -6   4   4  453.25   34.90
   6   4  -4  403.06   34.60
  -6  -4  -4  452.85   35.00
   6  -4  -5  381.46   34.80
   6   4   5  466.05   34.70
  -6  -4   5  452.15   34.10
  -6   4  -5  422.46   34.40
  -6  -4   5  458.75   34.00
   6   4   5  457.35   35.00
  -6  -4   5  437.46   34.00
  -6   4  -5  443.86   34.50
   6  -4  -5  436.26   34.80
  -6   4  -5  410.76   34.50
   6   4   5  437.96   35.30
   6   4  -5  438.26   34.70
  -6  -4  -5  421.16   34.80
  -6   4   5  437.56   35.00
  -6  -4  -5  399.66   35.00
  -6   4   5  489.35   34.80
   6   4  -5  378.66   34.70
   6  -4   5  470.25   33.70
  -6  -4  -5  416.56   35.00
   6  -4   5  409.16   33.70
  -6  -4   6  171.28   15.80
   6  -4  -6  185.28   17.80
   6   4   6  172.48   17.90
  -6  -4   6  170.38   15.40
  -6   4  -6  192.78   17.10
   6  -4  -6  191.98   17.70
   6   4   6  187.48   18.40
  -6   4  -6  179.18   17.10
  -6   4  -6  198.38   16.50
  -6  -4   6  159.18   15.80
   6   4   6  180.18   17.20
  -6  -4  -6  194.58   18.40
   6  -4   6  150.68   15.20
  -6   4   6  201.08   17.20
   6   4  -6  176.78   17.70
  -6  -4  -6  179.18   17.50
  -6   4   6  170.28   17.80
   6  -4   6  197.68   15.10
   6   4  -6  194.58   17.20
  -6  -4  -6  180.08   18.20
  -6   4  -7  119.89   14.20
   6  -4  -7   95.09   11.70
  -6  -4   7  115.79   11.00
   6   4   7  130.49   15.20
  -6  -4   7  110.39   12.20
  -6  -4   7  125.29   12.20
   6   4   7  147.89   15.00
   6   4   7  123.69   15.50
   6  -4  -7  131.29   14.80
  -6   4  -7   95.89   11.30
  -6   4  -7   96.39   12.30
   6  -4   7  103.89   11.10
  -6  -4  -7  134.49   15.90
   6  -4   7  127.29   11.00
  -6  -4  -7  129.79   15.00
  -6   4   7  121.19   15.10
  -6   4   7  128.59   14.60
  -6  -4  -7  100.69   11.80
   6   4  -7   94.79   11.50
   6   4  -7  108.89   11.70
  -6   4  -8   49.40    8.90
  -6   4  -8   74.09   10.10
   6  -4  -8   60.89   12.70
  -6  -4   8   60.39    7.60
   6   4   8   47.40   10.20
   6  -4  -8   51.49   10.30
  -6  -4   8   65.79    7.50
   6   4   8   58.69    9.90
   6   4   8   56.99    9.90
  -6   4  -8   72.39    8.00
   6   4  -8   64.59   11.20
  -6  -4  -8   53.99   10.80
   6   4  -8   40.30    9.10
  -6  -4  -8   70.29   10.50
  -6   4   8   61.69   10.10
  -6   4   8   48.10   10.60
  -6   4   8   64.99   10.00
  -6  -4   9    3.50    5.70
  -6   4  -9    3.80    6.80
  -6  -4   9    5.20    6.30
   6   4   9    7.90    9.10
   6  -4  -9   -5.80    9.40
  -6   4  -9  -12.80    8.60
   6   4   9    7.40    8.80
  -6  -4  -9   13.40    9.50
  -6   4   9   17.50    8.80
   6   4  -9   -1.80    8.80
  -6   4   9   11.90    9.10
  -6   5   0 1385.86  112.49
   6   5   0 1411.56  112.69
  -6   5   0 1538.65  112.39
  -6  -5   0 1546.45  112.69
   6  -5   0 1527.55  112.29
  -6  -5   0 1413.36  112.49
   6  -5   0 1431.26  112.19
  -6  -5   0 1511.05  112.39
   6   5   0 1537.75  112.59
   6   5   0 1400.66  112.49
  -6   5  -1  434.46   37.50
  -6  -5   1  535.15   37.80
  -6   5  -1  486.45   37.50
   6  -5  -1  445.06   37.40
   6   5   1  496.45   37.80
  -6  -5   1  472.65   37.40
   6  -5  -1  500.25   37.60
   6   5   1  538.65   37.80
   6   5   1  494.25   38.10
  -6  -5   1  513.05   37.30
  -6  -5  -1  441.66   37.80
   6   5  -1  440.46   37.60
  -6   5   1  498.45   37.80
   6   5  -1  434.76   37.90
  -6   5   1  545.25   37.60
   6   5  -1  485.95   37.70
  -6  -5  -1  471.55   38.00
  -6  -5  -1  471.55   37.50
  -6  -5   2 1503.55  113.09
  -6  -5   2 1364.96  113.09
   6  -5  -2 1456.45  113.29
  -6  -5   2 1496.05  113.39
   6   5   2 1520.05  113.49
   6   5   2 1420.76  113.69
   6  -5  -2 1615.84  113.39
   6   5   2 1385.56  113.39
  -6   5  -2 1591.24  113.29
  -6   5  -2 1380.06  113.19
  -6   5   2 1360.66  113.39
  -6  -5  -2 1427.26  113.49
  -6  -5  -2 1574.54  113.69
   6   5  -2 1412.86  113.29
   6   5  -2 1589.14  113.39
  -6   5   2 1536.25  113.39
  -6  -5  -2 1595.04  113.39
   6   5  -2 1429.56  113.39
   6   5   3  275.07   20.80
   6   5   3  305.87   20.80
  -6  -5   3  286.37   20.30
   6  -5  -3  202.98   20.40
   6  -5  -3  239.38   20.40
  -6  -5   3  254.07   19.70
   6   5   3  281.57   21.50
  -6   5  -3  239.28   20.60
  -6   5  -3  235.78   20.10
  -6   5  -3  220.88   20.10
  -6  -5   3  282.87   19.70
  -6   5   3  276.37   21.20
  -6   5   3  262.07   20.70
  -6  -5  -3  242.68   20.40
  -6  -5  -3  215.58   22.50
   6   5  -3  231.48   20.40
   6   5  -3  198.58   20.40
  -6  -5  -3  218.08   20.80
  -6  -5   4  590.24   47.60
  -6   5  -4  598.84   47.70
   6   5   4  557.84   48.50
   6  -5  -4  605.74   48.00
  -6   5  -4  669.63   48.10
  -6   5  -4  689.83   47.80
   6   5   4  569.34   48.20
  -6  -5   4  588.34   47.30
   6   5   4  620.24   48.10
   6  -5  -4  662.53   48.60
  -6  -5   4  539.65   47.30
  -6  -5  -4  679.33   48.50
   6   5  -4  616.64   48.00
  -6  -5  -4  610.24   48.20
  -6  -5  -4  675.23   48.10
   6   5  -4  667.43   48.40
  -6   5   4  595.54   48.00
  -6   5   4  552.04   48.20
  -6   5  -5  100.69   11.50
  -6  -5   5  127.59    9.70
   6   5   5  130.69   12.20
   6   5   5  109.59   13.60
  -6  -5   5  112.29    9.80
  -6  -5   5  130.69   10.10
   6  -5  -5   77.39    9.80
   6   5   5  137.19   12.90
  -6   5  -5   98.69   11.30
  -6   5  -5   80.09   11.20
   6   5  -5   78.09    9.80
  -6   5   5  114.09   12.50
  -6  -5  -5  117.49   12.30
   6   5  -5   96.69   11.80
  -6  -5  -5   74.19   10.00
  -6  -5  -5   74.79   10.40
  -6   5   5  139.79   11.90
  -6   5  -6  142.59   14.10
   6   5   6  120.69   14.60
   6   5   6  120.89   15.40
  -6  -5   6  120.59   11.60
  -6   5  -6  144.59   13.90
   6  -5  -6  138.89   15.10
  -6   5  -6  147.09   13.40
   6   5   6  124.89   16.40
  -6  -5   6  121.49   11.80
   6  -5  -6  146.09   14.70
  -6  -5   6  108.99   11.90
  -6  -5  -6  135.49   15.50
  -6  -5  -6  116.99   15.70
  -6  -5  -6  143.99   14.50
  -6   5   6  128.99   14.20
  -6   5   6  126.69   15.20
   6   5  -6  153.98   14.40
   6   5  -6  133.59   14.60
  -6   5  -7   41.50    6.40
   6   5   7   50.29    8.40
  -6  -5   7   47.40    5.30
   6  -5  -7   33.20    8.30
  -6  -5   7   45.60    5.40
   6   5   7   42.40    8.70
  -6   5  -7   33.70    7.30
   6  -5  -7   37.60    8.00
  -6   5  -7   41.70    7.30
   6   5   7   50.39    8.60
  -6  -5  -7   49.50    7.80
  -6  -5  -7   39.90    8.30
  -6   5   7   47.40    7.80
  -6   5   7   41.90    7.80
   6   5  -7   46.40    8.00
   6   5  -7   39.30    7.90
  -6  -5  -7   37.90    8.60
  -6   5  -8   53.59    9.90
   6   5   8   48.50   10.60
  -6   5  -8   41.80    8.50
  -6   5  -8   53.49    7.20
   6   5   8   57.39   10.10
   6   5   8   56.59   10.20
   6  -5  -8   36.90    9.80
  -6  -5  -8   33.10   10.10
  -6   5   8   49.70    9.30
   6   5  -8   53.49    9.00
   6   5  -8   40.00   11.00
  -6   5   8   63.09   10.40
  -6  -5  -8   43.40   10.60
  -6  -5  -8   37.60   10.50
  -6   5  -9    8.10   10.50
   6  -5  -9    4.60   10.00
   6   5   9   22.40   11.50
   6   5   9   16.90    9.70
  -6  -5  -9    9.50   10.20
  -6   5   9    8.80    9.20
   6   5  -9   10.00    8.80
  -6   5   9   20.10    9.30
  -6   6   0   36.30    4.70
  -6  -6   0   35.00    4.30
  -6  -6   0   43.40    5.30
  -6   6   0   36.00    4.30
   6   6   0   31.10    5.30
  -6  -6   0   36.50    4.00
   6   6   0   34.30    4.80
   6   6   0   32.30    4.50
  -6  -6   1 1510.95  111.39
   6   6   1 1375.26  111.29
   6   6   1 1394.36  111.59
   6  -6  -1 1516.65  110.99
  -6  -6   1 1351.16  110.89
   6   6   1 1484.45  111.29
  -6   6  -1 1597.24  111.09
  -6   6  -1 1388.66  111.09
  -6  -6   1 1453.55  110.89
   6  -6  -1 1388.56  110.89
  -6   6   1 1389.56  111.29
   6   6  -1 1579.54  111.29
  -6  -6  -1 1379.66  111.19
   6   6  -1 1399.66  111.19
  -6   6   1 1490.55  111.19
  -6  -6  -1 1525.35  111.09
   6   6  -1 1408.56  111.39
  -6  -6  -1 1522.95  111.59
   6  -6  -2   53.39    5.40
  -6   6  -2   49.90    5.30
   6  -6  -2   46.70    5.20
  -6   6  -2   44.70    5.20
   6   6  -2   47.90    5.70
  -6  -6  -2   52.19    5.40
  -6  -6  -2   46.70    5.90
   6   6  -2   43.80    5.60
   6   6  -2   53.69    5.60
  -6   6  -3  565.94   45.40
   6   6   3  572.94   46.30
  -6  -6   3  583.54   45.50
   6  -6  -3  620.24   45.60
   6   6   3  614.94   45.90
   6  -6  -3  568.94   45.60
  -6   6  -3  607.44   45.50
   6   6   3  582.04   45.90
  -6  -6  -3  566.44   45.80
   6   6  -3  563.74   45.70
  -6  -6  -3  599.44   46.20
  -6   6   3  610.94   45.70
  -6  -6  -3  609.34   45.70
  -6   6   3  540.55   45.80
   6   6   4  201.88   18.30
   6   6   4  208.38   17.40
   6  -6  -4  180.68   17.00
  -6   6  -4  182.18   16.80
  -6  -6   4  214.88   15.90
  -6   6  -4  181.28   16.20
   6  -6  -4  189.18   16.80
   6   6   4  230.08   17.40
  -6   6  -4  166.88   16.10
  -6   6   4  225.78   17.00
   6   6  -4  148.69   16.70
  -6  -6  -4  178.88   17.70
  -6  -6  -4  163.88   17.40
  -6  -6  -4  184.98   16.70
   6   6  -4  164.88   18.80
  -6   6   4  206.48   17.50
   6  -6  -5  414.86   34.50
   6   6   5  431.96   34.30
  -6   6  -5  465.75   34.00
  -6  -6   5  411.36   33.20
  -6   6  -5  402.76   33.90
   6  -6  -5  436.06   34.20
   6   6   5  410.26   34.70
   6   6   5  402.46   35.30
  -6   6  -5  437.16   33.90
  -6  -6  -5  398.96   34.60
  -6  -6  -5  435.76   34.40
  -6  -6  -5  442.66   35.10
  -6   6   5  403.36   34.40
  -6   6   5  388.86   34.60
   6   6  -5  426.06   34.20
   6   6  -5  502.75   34.30
  -6   6  -6   89.99    9.60
   6  -6  -6   87.49   10.00
   6   6   6   95.69   10.60
  -6   6  -6   79.49    9.30
   6   6   6  107.99   11.50
  -6   6  -6   91.39   11.00
   6   6   6  120.09   13.00
  -6   6   6   94.59   10.30
   6   6  -6   75.59    9.70
   6   6  -6   87.29    9.50
  -6  -6  -6   91.89   10.80
  -6   6   6   97.39    9.90
  -6  -6  -6  105.99   12.80
  -6  -6  -6   85.39   10.30
   6   6   7   75.79   11.30
   6  -6  -7   81.19   10.70
  -6   6  -7   91.19    9.70
  -6   6  -7   81.99    9.70
   6   6   7   57.69   10.70
  -6   6  -7  104.79   10.90
   6  -6  -7   90.49   10.60
   6   6   7   91.09   10.80
   6   6  -7  102.39   10.40
  -6   6   7   80.79   10.70
  -6  -6  -7   90.99   11.00
  -6  -6  -7   70.49   11.20
  -6  -6  -7   99.99   10.40
   6   6  -7   89.59   10.40
  -6   6   7   64.99   10.10
  -6   6  -8    0.00    7.10
   6  -6  -8   -1.80   10.50
   6  -6  -8    2.90    9.00
  -6   6  -8    9.00    5.10
  -6   6  -8    2.40    8.60
   6   6   8   -1.80    8.40
   6   6   8   10.90    9.40
  -6  -6  -8   -0.70    9.10
  -6  -6  -8   -1.20   10.90
  -6   6   8    7.00    8.70
   6   6  -8    9.50    7.70
  -6   6   8    4.30    7.70
  -6  -6  -8   12.50   11.30
   6   6  -8   17.00   10.80
   6   6   9   26.60   10.20
   6   6   9    9.70   10.10
  -6   6  -9    4.80   10.80
   6  -6  -9   12.30   10.30
   6   6  -9   10.20    9.10
  -6   6   9   25.80   10.70
  -6   6   9    2.60    9.30
  -6  -6  -9   12.50   10.70
  -6   7   0  330.67   25.60
  -6   7   0  307.47   25.90
  -6  -7   0  309.77   25.30
   6   7   0  355.76   26.00
  -6  -7   0  338.47   26.40
   6   7   0  308.97   25.80
   6   7   0  311.47   26.40
  -6  -7   0  329.57   25.10
   6   7   1  344.57   28.40
  -6   7  -1  331.57   28.20
   6   7   1  391.16   28.60
   6   7   1  346.27   29.00
  -6   7  -1  377.76   28.00
  -6  -7   1  380.86   28.70
  -6  -7  -1  345.27   29.40
   6   7  -1  385.86   28.40
  -6  -7  -1  315.27   28.20
   6   7  -1  334.47   28.30
  -6   7   1  359.66   28.50
  -6  -7  -1  361.96   27.90
   6   7  -1  341.87   28.60
  -6   7   1  385.56   28.20
   6  -7  -2  475.75   39.50
   6   7   2  539.15   40.20
   6   7   2  550.24   40.10
   6  -7  -2  527.05   39.60
   6   7   2  514.85   40.60
  -6   7  -2  459.05   39.50
  -6  -7   2  533.55   40.00
  -6   7  -2  505.85   39.60
   6   7  -2  482.55   40.00
   6   7  -2  530.35   39.80
  -6   7   2  559.24   39.90
  -6  -7  -2  479.95   40.00
  -6  -7  -2  518.25   39.60
   6   7  -2  468.65   39.80
  -6  -7  -2  513.15   40.50
  -6   7   2  516.55   40.00
  -6   7  -3  431.46   31.10
  -6   7  -3  376.66   31.00
   6   7   3  361.26   32.40
  -6  -7   3  391.76   31.10
   6  -7  -3  389.16   31.10
   6   7   3  390.86   31.60
   6  -7  -3  422.06   31.30
   6   7   3  376.16   31.70
  -6  -7  -3  413.06   31.30
   6   7  -3  383.46   31.20
  -6  -7  -3  432.36   32.10
  -6   7   3  398.66   31.40
   6   7  -3  389.06   31.30
  -6  -7  -3  395.96   31.70
  -6   7   3  358.56   31.60
   6   7   4  306.27   25.90
  -6   7  -4  303.57   25.10
   6   7   4  324.67   25.50
  -6   7  -4  282.77   24.60
  -6  -7   4  319.67   24.50
  -6   7  -4  324.67   24.90
   6  -7  -4  273.67   25.20
   6  -7  -4  316.57   25.10
   6   7   4  294.37   26.50
   6   7  -4  294.67   25.30
  -6  -7  -4  316.67   26.40
  -6  -7  -4  319.47   25.70
  -6   7   4  324.47   25.50
  -6  -7  -4  307.57   25.20
  -6   7   4  293.57   25.70
   6   7   5   68.29    9.20
  -6  -7   5   84.89    8.40
   6   7   5   71.29    8.60
  -6   7  -5   87.29   10.30
   6  -7  -5  107.89   11.20
  -6   7  -5   97.39   10.60
   6   7   5   73.59   10.00
   6  -7  -5  100.09   11.70
  -6   7  -5   96.19   10.40
   6   7  -5   84.69    8.80
   6   7  -5  100.59   10.90
  -6  -7  -5   70.19    9.00
  -6  -7  -5   85.79    9.90
  -6   7   5   77.09    9.00
  -6   7   5   68.79    9.00
  -6  -7  -5   83.49    8.90
  -6   7  -6  101.29   12.80
   6  -7  -6  118.09   13.90
   6   7   6   96.99   11.10
   6   7   6  104.29   12.20
   6   7   6  116.49   13.90
  -6   7  -6  100.09   12.60
   6  -7  -6   94.29   10.60
  -6   7  -6   95.29   11.50
   6   7  -6   91.79   10.60
  -6  -7  -6   93.99   10.60
  -6  -7  -6   81.09   10.90
  -6   7   6  120.59   13.70
   6   7  -6  134.09   13.30
  -6   7   6  105.19   11.00
  -6  -7  -6  105.59   12.10
  -6   7  -7   32.80    7.10
   6   7   7   20.50    9.10
  -6   7  -7   30.20    5.80
   6   7   7   32.80    9.10
  -6   7  -7   23.00    7.00
   6  -7  -7   20.60    7.80
   6   7   7   26.90    9.50
  -6  -7  -7   21.40    9.70
  -6   7   7   28.70    9.10
  -6  -7  -7   29.10    8.40
  -6  -7  -7   24.90    8.60
   6   7  -7   43.40    7.90
  -6   7   7   27.20    8.50
  -6   7   7   30.30    9.50
   6   7  -7   32.90    7.90
  -6   7  -8   17.20    7.70
   6  -7  -8   13.70    9.10
  -6   7  -8   16.00    9.80
   6  -7  -8   11.20    9.20
   6   7   8   18.90    9.20
   6   7   8   18.30    9.40
   6   7  -8   17.10   12.00
  -6   7   8   22.70   20.60
   6   7  -8   24.80    8.10
  -6   7   8   17.90    8.70
  -6  -7  -8   17.80    9.50
  -6   7  -9   -4.50   16.00
   6   7   9   11.40   10.60
   6   7   9    3.90   10.80
   6  -7  -9   30.70   10.20
  -6   7   9   16.70   10.50
   6   7  -9   22.90    9.20
  -6  -7  -9    4.10   10.90
  -6   7   9   20.50   11.00
  -6   8   0  133.29   11.40
  -6  -8   0  136.39   12.80
   6   8   0  120.19   13.20
   6   8   0  131.29   12.20
   6   8   0  123.89   11.90
  -6   8   0  118.49   12.00
  -6   8  -1  111.39   10.60
   6   8   1  135.49   12.20
  -6  -8   1  128.89   11.70
  -6   8  -1  104.59   10.90
   6   8   1  119.69   11.50
   6   8   1  119.69   12.90
   6   8  -1  100.49   12.10
   6   8  -1  106.09   11.30
  -6  -8  -1   86.79   12.40
  -6   8   1  144.39   11.00
   6   8  -1  115.49   11.10
  -6  -8  -1  108.39    9.90
   6   8   2  297.67   26.70
   6  -8  -2  316.77   24.80
  -6  -8   2  311.17   25.60
  -6   8  -2  353.46   25.10
   6   8   2  314.07   25.80
   6  -8  -2  325.17   24.90
   6   8   2  304.37   25.90
  -6   8  -2  315.27   25.10
  -6   8   2  290.07   25.80
   6   8  -2  326.57   25.80
  -6  -8  -2  297.27   26.40
   6   8  -2  348.47   25.60
  -6  -8  -2  310.07   25.60
  -6  -8  -2  325.27   25.20
  -6   8   2  293.27   26.10
   6   8  -2  321.77   25.50
   6  -8  -3  172.08   15.70
  -6   8  -3  164.68   15.50
  -6   8  -3  184.28   15.70
   6  -8  -3  191.18   15.80
  -6  -8  -3  193.98   16.00
  -6  -8  -3  186.18   16.60
   6   8  -3  185.88   16.00
   6   8  -3  191.28   16.10
   6   8  -3  184.28   16.00
  -6  -8  -3  175.78   17.70
   6   8   4  283.17   27.20
  -6   8  -4  327.77   26.00
   6   8   4  296.37   28.10
   6  -8  -4  364.26   26.50
  -6   8  -4  368.76   26.80
   6   8   4  300.57   26.90
   6  -8  -4  330.67   26.40
  -6   8  -4  361.46   26.20
  -6  -8   4  303.97   25.90
   6   8  -4  325.57   29.00
  -6   8   4  307.57   26.80
  -6   8   4  280.17   27.10
  -6  -8  -4  327.77   27.10
   6   8  -4  334.97   26.60
  -6  -8  -4  330.67   27.60
  -6   8  -5  228.98   21.10
   6   8   5  302.87   23.10
  -6   8  -5  213.18   21.30
  -6  -8   5  291.27   20.30
   6   8   5  288.57   22.20
   6  -8  -5  240.18   21.70
   6  -8  -5  233.48   21.80
   6   8   5  288.97   24.10
  -6   8  -5  236.88   21.40
   6   8  -5  259.17   21.60
  -6   8   5  268.37   22.70
  -6  -8  -5  229.68   23.10
   6   8  -5  223.08   21.80
  -6  -8  -5  220.98   22.50
  -6  -8  -5  235.88   21.90
  -6   8  -6   45.40    6.80
   6   8   6   19.50    8.10
   6  -8  -6   46.10    7.20
  -6   8  -6   31.50    5.90
   6  -8  -6   34.00    7.00
  -6   8  -6   35.30    5.90
   6   8   6   22.30    7.80
   6   8   6   28.60    8.00
  -6   8   6   32.70    7.40
   6   8  -6   45.90    7.00
  -6  -8  -6   28.50    7.60
   6   8  -6   25.70    7.00
  -6   8   6   36.40    7.80
  -6  -8  -6   22.80    9.10
  -6  -8  -6   24.20    7.40
  -6   8  -7   32.60    7.60
   6  -8  -7   42.70    8.20
   6  -8  -7   40.00    8.60
  -6   8  -7   30.30    7.00
  -6   8  -7   19.90    5.80
   6   8   7   44.40    9.10
   6   8   7   39.20   11.40
  -6   8   7   40.90    9.00
  -6  -8  -7   29.10   12.30
  -6  -8  -7   31.80    8.80
  -6   8   7   47.40   12.20
  -6  -8  -7   32.90    8.00
   6   8  -7   35.90    8.10
   6   8  -7   39.70    8.40
   6  -8  -8    3.40    8.70
  -6   8  -8   20.50    7.80
   6   8   8   12.10   10.10
   6   8   8    9.80    9.00
  -6   8  -8   21.90   10.70
  -6   8   8    0.20    9.60
   6   8  -8   -2.40    8.40
  -6   8   8    8.00    8.80
  -6  -8  -8    2.20    9.10
   6   8  -8   -6.70   12.40
  -6  -9   0 1449.95  111.19
  -6   9   0 1500.95  110.69
  -6   9   0 1365.06  110.79
   6   9   0 1553.94  111.09
   6   9   0 1415.76  111.29
   6   9   0 1396.76  110.89
   6   9   1  100.19   10.90
  -6  -9   1  102.69   11.30
  -6   9  -1   98.89    9.70
  -6   9  -1   92.19   10.20
   6   9   1   72.69    9.80
   6   9   1   99.39   10.40
   6   9  -1   98.39   11.50
  -6  -9  -1  109.59   11.90
   6   9  -1  107.59   10.50
   6   9  -1   94.09   10.10
  -6   9   1  106.39   10.10
  -6   9  -2  946.01   67.69
   6   9   2  860.11   68.19
  -6   9  -2  850.21   67.69
   6   9   2  904.71   68.19
   6   9   2  864.31   68.79
  -6  -9   2  871.71   67.99
  -6   9   2  846.42   68.09
   6   9  -2  969.40   67.99
  -6   9   2  898.91   67.89
   6   9  -2  862.01   67.79
  -6  -9  -2  764.32   67.59
  -6  -9  -2  916.31   67.49
   6   9  -2  852.91   68.09
  -6  -9  -2  911.31   68.59
   6   9   3  135.99   11.90
   6  -9  -3   80.89    9.50
  -6  -9   3  116.19   10.60
   6  -9  -3   80.89    9.70
  -6   9  -3   89.39    9.90
  -6   9  -3   81.99    9.70
   6   9   3   97.79   10.70
   6   9   3  132.99   12.30
  -6   9   3  105.39   11.30
  -6   9   3  112.99   12.00
  -6  -9  -3   81.19   10.10
  -6  -9  -3   94.29   11.30
   6   9  -3   83.39   10.60
  -6  -9  -3   84.39   10.20
   6   9  -3   76.59   10.60
   6   9  -3   91.49   10.90
  -6  -9   4   98.49   11.10
   6  -9  -4  118.39   11.40
   6   9   4   89.69   10.50
  -6   9  -4  115.49   10.80
   6   9   4   83.09   10.70
  -6   9  -4  117.69   11.00
   6   9   4   72.29   11.40
   6  -9  -4  121.99   11.70
  -6   9   4   78.69   10.50
  -6  -9  -4  114.79   14.50
  -6  -9  -4  140.49   11.80
  -6   9   4   94.99   12.20
   6   9  -4  126.99   12.20
  -6  -9  -4  126.79   13.10
   6   9  -4  129.19   12.10
   6   9   5   57.79   10.10
   6   9   5   47.00    7.70
   6   9   5   42.60    7.60
  -6   9  -5   31.80    7.30
   6  -9  -5   28.10    6.40
  -6   9  -5   28.80    6.40
  -6   9  -5   38.60    5.60
   6   9  -5   34.60    6.10
  -6  -9  -5   30.90    6.50
  -6   9   5   40.20    7.20
  -6  -9  -5   37.50    7.30
  -6  -9  -5   32.90    8.50
   6   9  -5   35.70    6.50
  -6   9   5   42.80    6.90
  -6   9  -6   -1.30    4.90
   6  -9  -6   -1.40    6.20
   6  -9  -6   -0.50    6.20
   6   9   6    3.70    8.50
   6   9   6  -15.90   11.80
  -6   9  -6    3.90    5.50
   6   9   6    6.90    7.40
  -6   9  -6   -2.90    5.90
   6   9  -6   -3.10    6.20
  -6   9   6   -3.70    6.70
  -6  -9  -6   -1.40    6.50
  -6   9   6  -12.30    8.10
  -6  -9  -6   -3.70    7.60
   6   9  -6   13.80    6.70
  -6  -9  -6   10.30   10.20
  -6   9  -7   12.00    6.80
   6  -9  -7    7.60    7.90
   6   9   7   -1.60    8.30
   6   9   7   -2.90    9.90
  -6   9  -7    3.70    7.30
   6  -9  -7    1.60    7.70
  -6   9  -7    3.60    4.90
   6   9  -7   12.50    7.70
  -6   9   7    3.60    8.00
   6   9  -7   -5.40    8.40
  -6  -9  -7    3.20    8.10
  -6   9   7    8.70    9.60
  -6  -9  -7   10.50    7.70
   6   9   8   -5.70    9.30
  -6   9  -8   -2.30   11.70
   6  -9  -8    5.20    8.80
   6  -9  -8    2.20    9.50
  -6   9  -8  -10.80    7.90
   6   9   8    8.70   10.70
  -6  -9  -8    6.60    9.60
   6   9  -8   -8.30   16.00
   6   9  -8   -7.60    8.50
  -6   9   8   -1.00    9.30
  -6   9   8  -13.20   10.20
  -6  10   0   64.89    7.10
  -6  10   0   70.29    8.50
  -6 -10   0   65.09    7.80
   6  10   0   64.39    8.30
   6  10   0   83.29    9.30
  -6  10  -1  466.95   37.40
  -6 -10   1  439.46   38.00
   6  10   1  453.85   37.80
   6  10   1  494.05   37.80
   6  10   1  455.45   38.70
  -6  10  -1  528.25   37.20
   6  10  -1  534.75   37.70
  -6 -10  -1  510.05   38.50
   6  10  -1  474.75   37.50
  -6  10   1  415.16   38.80
  -6  10   1  443.06   37.60
   6  10  -1  487.15   38.20
   6  10   2   24.70    5.90
   6  10   2   35.50    5.90
   6  10   2   36.30    7.90
  -6  10  -2   30.40    4.50
  -6 -10   2   32.30    5.70
  -6  10  -2   31.90    4.70
   6  10  -2   29.10    5.10
  -6  10   2   39.90    5.70
  -6  10   2   31.20    5.20
   6  10  -2   30.60    5.30
   6  10  -2   24.00    5.80
  -6 -10  -2   23.10    6.50
   6  10   3  334.07   30.30
  -6 -10   3  318.87   29.60
   6  10   3  310.97   31.50
   6  10   3  357.66   30.20
  -6  10  -3  382.66   29.10
  -6  10  -3  404.26   29.10
  -6 -10  -3  377.56   29.50
  -6 -10  -3  408.46   29.00
  -6  10   3  321.27   30.10
   6  10  -3  365.46   29.60
   6  10  -3  418.46   30.20
  -6 -10  -3  388.06   31.00
  -6  10   3  335.57   29.80
   6  10  -3  383.56   29.80
  -6  10  -4    7.00    4.10
   6  10   4   11.60    6.30
   6  10   4    5.90    7.40
   6  10   4    7.40    6.10
  -6 -10   4   11.30    4.60
  -6  10  -4    3.50    4.60
   6 -10  -4    5.30    4.40
   6 -10  -4    8.40    4.40
  -6 -10  -4    7.40    4.70
  -6 -10  -4    3.80    5.40
  -6 -10  -4    8.10    7.10
   6  10  -4    5.50    5.20
  -6  10   4   11.80    6.00
   6  10  -4    6.80    4.50
  -6  10   4    1.40    5.70
   6  10   5  107.19   12.20
   6 -10  -5  130.39   13.30
   6  10   5   88.19   12.20
  -6  10  -5  117.69   13.20
  -6  10  -5  126.39   12.10
   6 -10  -5  117.29   13.50
   6  10   5   97.99   13.30
  -6  10  -5  128.29   13.30
  -6 -10  -5  137.59   13.70
  -6  10   5   99.99   11.60
  -6 -10  -5  125.89   14.70
  -6 -10  -5   96.89   12.90
   6  10  -5  133.09   13.70
   6  10  -5  114.99   13.50
  -6  10   5   99.79   12.00
   6  10   6   12.40   13.20
   6  10   6   10.10    8.50
   6 -10  -6    5.20    6.40
  -6  10  -6    4.90    5.70
  -6  10  -6    8.20    6.50
  -6  10  -6    4.40    5.70
   6 -10  -6    7.20    6.60
  -6 -10  -6    3.20    7.60
  -6 -10  -6    5.70    6.70
   6  10  -6   12.10    7.10
  -6  10   6    3.30    9.30
   6  10  -6   14.50    7.00
  -6  10   6    0.00    8.10
  -6  10  -7    7.00    7.70
   6  10   7   24.50   10.40
  -6  10  -7    2.60    7.00
   6  10   7    8.90    8.60
   6 -10  -7    7.30    7.60
   6 -10  -7    6.50    7.70
  -6  10  -7    1.80    4.80
  -6 -10  -7    2.70    7.70
   6  10  -7   15.20    9.30
  -6  10   7   18.60   10.70
  -6 -10  -7   16.00    9.10
   6  10  -7   14.70    8.30
  -6  10   7   10.20    8.60
   6 -10  -8  -14.20   10.80
  -6  10  -8   10.40    8.10
  -6 -11   0   49.00    8.10
   6  11   0   60.69    6.90
   6  11   0   71.39    7.30
  -6  11   0   55.69    6.70
  -6  11   0   53.49    6.40
   6  11   0   49.90    8.40
  -6  11  -1    8.00    3.90
   6  11   1    7.70    5.20
   6  11   1    6.00    6.40
  -6  11  -1    4.60    4.40
  -6 -11   1    4.20    5.60
   6  11   1    8.00    5.50
  -6  11   1    7.10    4.70
   6  11  -1   10.80    4.40
  -6  11   1    6.20    4.30
  -6 -11  -1    5.30    6.10
   6  11  -1    7.20    5.80
   6  11   2  145.79   16.40
  -6  11  -2   99.89   11.20
  -6 -11   2  144.49   13.60
  -6  11  -2  110.69   11.80
   6  11   2  138.19   13.50
   6  11   2  127.29   13.40
   6  11  -2   96.99   13.30
  -6  11   2  115.99   13.00
  -6  11   2  152.18   13.00
   6  11  -2  102.29   12.10
  -6 -11  -2  109.49   12.50
   6  11   3   19.50    6.40
   6  11   3    8.10    6.00
   6  11   3    8.10    7.50
  -6  11  -3    5.60    4.20
  -6  11  -3    8.40    4.10
  -6 -11   3   25.60    5.40
  -6 -11  -3  -14.60    6.80
  -6  11   3   10.50    6.00
   6  11  -3    8.20    4.70
   6  11  -3   11.40    5.10
   6  11  -3    6.40    5.80
  -6  11   3    8.50    5.40
  -6  11  -4   30.20    5.20
   6  11   4   36.60    7.70
  -6  11  -4   33.20    5.80
   6  11   4   37.70    9.30
   6  11   4   45.50    7.70
  -6 -11  -4   34.20    5.80
  -6  11   4   34.90    7.20
   6  11  -4   30.20    6.60
   6  11  -4   32.20    5.80
  -6  11   4   34.40    7.40
  -6 -11  -4   31.10    8.90
  -6 -11  -4   41.10    6.20
   6  11  -4   37.70    6.30
  -6  11  -5    8.50    4.60
   6 -11  -5   10.20    4.80
  -6  11  -5   -0.10    5.40
   6 -11  -5   -6.40    5.20
   6  11   5    4.50    9.00
   6  11   5   -2.20    9.00
  -6  11  -5   10.90    6.30
   6  11   5    4.70    7.20
   6  11  -5    5.40    5.80
  -6  11   5    9.30    8.80
   6  11  -5    5.50    6.60
  -6  11   5   14.70    9.20
  -6 -11  -5  -24.40   11.40
  -6  11   5   10.80    6.60
  -6 -11  -5   12.20    6.40
  -6 -11  -5   11.10    7.10
   6 -11  -6    1.00    6.10
  -6  11  -6   -2.80    7.20
   6  11   6    4.90    8.40
   6  11   6   -7.40    9.70
  -6  11  -6   -0.60    6.00
  -6  11  -6   -3.00    5.40
  -6 -11  -6    5.40    8.00
  -6 -11  -6    5.00    7.50
   6  11  -6    2.00    7.30
  -6  11   6   -1.90   10.60
   6  11  -6    6.10    7.00
  -6  11   6    2.00    7.90
   6 -11  -7  -13.60    7.80
   6  11   7   -2.90   10.80
  -6  11  -7   -1.20    8.90
   6 -11  -7    4.50    7.90
   6  11   7    5.80    9.20
  -6  11  -7   -6.70    7.10
  -6  11   7   -5.60   10.30
  -6 -11  -7   -3.40    8.80
   6  11  -7   23.90    8.10
   6  11  -7  -20.80   10.80
  -6  11   7    0.00    8.40
  -6 -11  -7   -2.30    9.10
   6  12   0  102.39   11.50
   6  12   0   96.89   11.90
  -6 -12   0   95.29   11.20
   6  12   0   97.19   12.20
  -6  12   0  118.99   12.30
   6  12   1   40.20    6.50
  -6 -12   1   36.10    7.30
   6  12   1   30.30    8.30
   6  12   1   21.30    6.10
   6  12  -1    5.20    6.70
  -6  12   1   39.90    5.50
  -6  12   1   31.10    5.80
  -6  12  -2   89.09   10.30
   6  12   2   82.69    9.70
  -6  12  -2   96.39    9.70
   6  12   2   81.99    9.60
   6  12   2   81.89   11.20
   6  12  -2   99.19   11.70
   6  12  -2   91.19   10.80
  -6  12   2   93.09   11.50
  -6 -12  -2   90.49   10.70
  -6  12   2   70.59    9.00
   6  12  -2   81.59    9.90
  -6  12  -3   48.90    5.90
   6  12   3   76.59    8.40
  -6  12  -3   40.50    6.00
   6  12  -3   39.10    7.00
  -6  12   3   71.99    8.20
   6  12  -3   51.29    7.20
  -6 -12  -3   36.40    9.80
   6  12  -3   36.50    6.50
   6  12   4   32.00    7.70
  -6  12  -4   29.30    6.00
   6  12   4   25.40    9.10
  -6  12  -4   24.70    5.10
   6  12   4   11.30    8.50
   6  12  -4   21.80    6.60
  -6  12   4   28.00    7.40
  -6  12   4   23.20    8.20
   6  12  -4   32.00    6.00
   6  12  -4   27.50    6.30
  -6  12  -5   38.10    6.30
  -6  12  -5   42.70    7.40
   6  12   5   70.99   11.90
  -6 -12  -5   45.70    7.10
  -6  12   5   50.89    8.10
   6  12  -5   45.00    7.50
  -6 -12  -5   38.60    6.70
  -6  12   5   43.30   10.30
   6  12   6   19.20    8.90
   6  12   6   12.40   10.50
   6 -12  -6   -5.70    5.60
  -6  12  -6    2.80    5.60
  -6  12  -6    8.10    8.00
  -6  12  -6    3.50    6.50
   6 -12  -6    0.70    6.40
  -6 -12  -6    3.40    7.50
  -6  12   6   16.50   10.30
  -6 -12  -6   17.60    7.10
   6  12  -6    4.20    8.60
  -6  12   6   13.30    8.50
   6  12  -6    4.90    8.40
  -6  13   0  469.05   37.40
   6  13   0  488.85   38.00
   6  13   0  452.55   37.60
   6  13   0  475.35   39.30
   6  13   1    0.10    6.30
  -6  13  -1   13.20    4.80
   6  13   1   13.90    7.90
  -6  13  -1   14.40    4.90
   6  13   1   17.10    6.00
  -6  13   1   25.20    5.50
  -6  13   1   13.60    5.50
   6  13  -1    4.70    6.10
   6  13  -1   11.50    5.60
   6  13  -1   17.70    7.60
  -6  13  -2  331.67   25.10
   6  13   2  283.67   26.30
   6  13   2  287.37   28.40
   6  13   2  257.67   26.30
  -6  13  -2  321.17   24.80
   6  13  -2  302.57   25.40
  -6  13   2  277.27   26.10
   6  13  -2  328.57   25.90
  -6  13   2  303.97   25.80
   6  13  -2  322.77   26.40
  -6  13  -3   12.00    4.80
   6  13   3    5.20    8.20
   6  13   3   15.70    9.50
  -6  13  -3   10.90    5.00
   6  13   3    6.30    7.00
   6  13  -3   -3.50    6.00
   6  13  -3   12.50    5.80
  -6  13   3    5.00    6.60
   6  13  -3    5.00    6.40
  -6  13   3   12.00    6.80
  -6  13  -4  122.99   12.10
   6  13   4   79.99   15.40
   6  13   4  102.99   14.00
  -6  13  -4  124.49   12.90
   6  13   4  100.19   11.90
  -6  13   4   91.89   13.80
   6  13  -4  134.59   15.00
   6  13  -4  118.09   13.60
   6  13  -4  119.59   13.00
  -6  13   4  103.09   11.70
  -6  13   4   80.89   13.60
  -6  13  -5  -10.90    6.50
  -6  13  -5   -6.20    4.90
   6  13   5   12.60   10.90
  -6  13  -5   -7.30    7.70
   6  13   5    9.80    7.90
  -6  13   5   -5.70    7.80
   6  13  -5   -6.50    6.90
   6  13  -5  -27.00    7.90
  -6  13   5  -12.50    9.70
  -6  13  -6   15.40    6.20
  -6  13  -6   25.50    6.00
  -6  13  -6   15.60    9.00
   6  13   6   29.80    9.80
   6  13   6   29.90   11.10
  -6  13   6   15.30   12.40
  -6 -13  -6   43.00    7.00
  -6  13   6    9.20    8.80
   6  13  -6   20.80    8.20
  -6  14   0    8.10    5.60
   6  14   0   15.20    7.10
  -6  14   0    9.10    5.60
   6  14   0   10.70    6.10
   6  14   0    4.70    8.00
   6  14   1  187.58   20.30
   6  14   1  147.89   15.00
  -6  14  -1  148.59   15.50
   6  14   1  151.08   16.90
  -6  14   1  154.28   16.00
   6  14  -1  146.49   18.10
   6  14  -1  157.98   17.10
   6  14  -1  157.78   15.70
  -6  14   1  159.38   16.00
  -6  14  -2   11.10    5.20
   6  14   2  -10.90    7.60
   6  14   2   12.70    6.90
   6  14   2    6.60    9.00
  -6  14  -2    9.20    4.90
  -6  14   2    2.30    6.70
   6  14  -2   -1.80    6.90
   6  14  -2    0.10    7.00
  -6  14   2    0.80    7.00
   6  14  -2   11.50    5.70
  -6  14   2   17.30    9.70
   6  14   3   66.69    9.70
   6  14   3   66.79   12.30
  -6  14  -3   73.69    7.80
  -6  14  -3   60.49    8.10
   6  14   3   69.29   11.90
   6  14  -3   74.19    9.90
   6  14  -3   63.29    8.40
  -6  14   3   71.49    9.60
   6  14  -3   75.89    9.60
  -6  14   3   61.09   10.80
  -6  14   3   77.69   12.90
  -6  14  -4    7.70    5.10
  -6  14  -4   -1.10    7.00
  -6  14  -4   -4.80    7.00
   6  14   4    4.40   11.10
   6  14  -4   11.80    6.40
  -6  14   4   16.80    7.50
   6  14  -4    6.30    5.90
  -6  14   4    8.60   11.20
   6  14  -4   16.90    8.40
  -6  14  -5    3.90    5.80
  -6  14  -5    0.40   10.50
  -6  14  -5   -4.70    9.10
   6  14   5   -5.40   11.40
   6  14   5    4.40    8.70
  -6  14  -5    8.20    6.70
   6  14  -5    0.20    9.30
   6  14  -5   -0.70    7.10
  -6  14   5    1.10   10.80
  -6  14   5    8.90    7.80
  -6  15   0   10.40    9.50
  -6  15   0    6.40    7.00
   6  15   0    4.60    6.80
   6  15   0   -2.60   15.50
  -6  15   0    2.40    5.70
   6  15   0   -3.90    8.00
  -6  15  -1   22.10   12.00
   6  15   1   14.80    7.30
  -6  15  -1    8.40    6.40
   6  15   1   -8.90    8.90
   6  15   1   -3.30    8.60
  -6  15   1    2.30    6.30
   6  15  -1    5.10    7.80
  -6  15   1    5.70   10.00
   6  15  -1   18.40    8.60
   6  15  -1   10.10    6.20
  -6  15   1    9.70    7.10
   6  15   2   -2.60   10.60
   6  15   2   24.70   10.00
  -6  15  -2    6.90    5.50
  -6  15  -2   11.80    8.50
   6  15   2   22.90    8.00
  -6  15   2   26.40    8.80
   6  15  -2    4.40    5.80
   6  15  -2   15.50    8.40
  -6  15   2   20.60    9.80
   6  15  -2   -9.70    8.20
  -6  15   2   12.20    7.30
   6  15   3    3.60    8.00
  -6  15  -3    7.20    7.10
  -6  15  -3   12.50    8.40
   6  15   3   16.30   10.70
  -6  15   3   11.10   11.30
   6  15  -3   -4.10    8.60
   6  15  -3   19.50    7.50
  -6  15   3   13.80   12.40
   6  15  -3   13.00    6.20
  -6  15   3    6.60    7.60
   6  16   0  121.19   14.70
  -6  16   0  108.99   14.40
  -6  16   0  125.49   13.30
   6  16   0  161.88   19.10
  -6  16   0  111.79   14.90
   6  16   0  130.29   15.70
   6  16   1   50.09    9.10
  -6  16  -1   61.19   10.50
  -6  16  -1   45.50    7.30
  -6  16  -1   43.70    8.60
   6  16   1   48.00   12.70
   6  16   1   36.50   10.30
   6  16  -1   55.09    7.90
   6  16  -1   31.50   11.10
  -6  16   1   61.99   11.90
  -6  16   1   55.19   11.10
   6  16  -1   37.60   19.10
  -6  16   1   54.09    8.30
  -7   0   0   -3.10    3.40
  -7   0   0    1.40    2.80
  -7   0   0   -4.50    3.40
   7   0   0   -1.30    3.10
   7   0   0    0.50    3.10
  -7   0   1   -3.90    3.10
  -7   0  -1   -1.00    3.20
  -7   0   1   -3.50    3.40
  -7   0  -1   -0.30    3.40
  -7   0   1   -0.50    3.00
   7   0  -1   -2.10    3.10
   7   0   1   -3.70    3.10
  -7   0  -1    2.20    2.90
   7   0   1   -1.20    3.00
   7   0  -1    2.10    3.30
  -7   0  -2    1.30    3.50
  -7   0   2    2.40    3.30
   7   0   2   -0.90    3.20
  -7   0   2   -5.80    3.00
   7   0   2   -5.30    3.90
   7   0  -2   -1.10    3.30
  -7   0  -2    0.30    3.20
   7   0  -2   -4.30    3.30
   7   0   2   -0.10    3.10
  -7   0  -2   -2.30    3.40
   7   0  -3    1.20    3.70
  -7   0   3    5.80    3.70
   7   0  -3   -0.30    3.80
  -7   0  -3   -8.70    4.00
  -7   0  -3    0.00    3.60
  -7   0  -3   -1.10    3.50
   7   0   3   -3.00    3.60
  -7   0   3   -4.00    3.60
   7   0   3    6.40    3.30
   7   0   3   -4.00    4.30
  -7   0  -4   -1.80    4.00
   7   0   4    2.00    3.70
   7   0   4   -1.60    3.90
  -7   0  -4   -3.50    4.60
   7   0  -4    0.60    4.10
  -7   0   4   -3.20    3.80
   7   0   4   -3.20    4.50
  -7   0  -4    2.30    4.30
  -7   0   5   -0.90    4.40
  -7   0  -5   -3.20    4.60
   7   0  -5   -1.10    4.80
   7   0   5    7.40    4.30
  -7   0  -5   -4.50    4.90
   7   0   5    2.00    4.60
   7   0   5  -10.10    4.80
  -7   0  -5    7.70    4.80
  -7   0   5    5.30    4.40
   7   0  -5    1.60    5.00
   7   0   6    0.00    5.40
  -7   0  -6    3.60    5.80
   7   0  -6    1.00    5.20
   7   0   6    3.90    5.00
   7   0  -6    4.10    5.90
   7   0   6   -2.30    4.80
  -7   0   6   -1.40    5.20
  -7   0   6   -0.70    5.10
  -7   0  -6   -1.50    5.20
  -7   0  -6   -6.10    5.40
  -7   0   7   -1.20    6.30
  -7   0  -7   -2.10    6.70
  -7   0  -7  -13.10    5.90
   7   0  -7   -3.90    6.50
  -7   0  -7   -2.40    5.90
  -7   0   7   -9.50    5.90
   7   0   7    5.20    5.80
   7   0  -7   -2.30    6.40
   7   0   7   -1.30    6.30
   7   0   7    6.60    6.40
  -7   0  -8   -5.10    9.30
   7   0   8   -2.70    7.10
  -7   0   8   10.50    7.70
  -7   0   8    5.40    7.10
   7   0  -8   -4.20    8.40
   7   0   8    8.30    7.30
   7   0  -8    7.70   10.00
   7   0   8   -9.40    7.10
  -7   0  -8    0.50    7.60
  -7   0  -8    3.20    7.10
   7   0   9   -1.30    7.70
  -7   0  -9   -0.70    8.50
  -7   0  -9    1.90    8.80
  -7   0   9  -26.50    8.30
   7   0  -9  -12.10    8.80
  -7   0   9  -10.10    8.10
  -7   0   9    5.40    7.00
   7   0   9    1.50    8.40
   7   0   9   14.70    8.30
  -7  -1   0 1146.29   84.89
   7   1   0 1152.88   84.99
  -7   1   0 1133.99   84.99
  -7   1   0 1065.69   84.99
  -7  -1   0 1124.99   84.99
   7  -1   0 1179.28   84.89
   7   1   0 1044.10   84.89
   7  -1   0 1041.40   84.79
  -7   1   0 1137.39   84.89
  -7  -1   0 1036.70   84.99
   7  -1  -1  331.87   24.60
  -7  -1   1  352.96   24.60
   7   1   1  294.07   24.90
  -7   1  -1  331.87   24.80
   7   1   1  293.17   24.60
  -7  -1   1  308.27   24.80
  -7  -1   1  290.87   24.70
  -7   1  -1  317.77   24.50
   7  -1  -1  267.07   24.50
  -7   1  -1  289.87   24.70
   7   1   1  315.27   24.70
   7   1  -1  290.57   24.60
  -7   1   1  296.67   24.80
  -7  -1  -1  309.67   24.90
   7   1  -1  317.87   24.60
  -7  -1  -1  293.37   24.80
  -7   1   1  318.97   24.50
  -7  -1  -1  321.17   24.60
   7  -1   1  326.47   24.60
   7  -1   1  293.37   24.50
  -7  -1   2  768.22   57.69
   7   1   2  727.13   57.69
  -7  -1   2  785.12   57.59
   7  -1  -2  696.03   57.59
  -7  -1   2  694.73   57.59
   7   1   2  705.53   57.79
   7   1   2  767.12   57.69
  -7   1  -2  784.42   57.59
  -7   1  -2  768.72   57.79
   7  -1  -2  779.82   57.69
  -7   1  -2  707.83   57.69
   7   1  -2  775.92   57.59
  -7   1   2  792.62   57.69
  -7   1   2  708.33   57.59
   7   1  -2  695.23   57.59
  -7  -1  -2  783.52   57.79
  -7  -1  -2  700.03   57.69
  -7  -1  -2  779.02   57.59
   7  -1   2  802.42   57.59
   7  -1   2  701.53   57.49
  -7   1  -3  120.39   11.40
   7   1   3  134.29   11.30
  -7   1  -3  119.89   11.70
  -7  -1   3  123.99   11.00
  -7  -1   3   96.49   11.20
   7  -1  -3  100.49   11.30
   7   1   3  106.79   11.40
  -7   1  -3  105.29   11.10
   7   1   3  103.79   11.90
   7  -1  -3  120.29   11.20
  -7  -1  -3  127.09   12.00
   7   1  -3  131.39   11.20
  -7   1   3  100.89   11.20
   7  -1   3  112.89   10.70
  -7  -1  -3  112.29   11.60
  -7   1   3  111.29   11.10
   7   1  -3  104.09   11.40
  -7  -1  -3  123.29   11.10
   7  -1   3   99.09   10.80
  -7  -1   4  229.18   19.80
   7  -1  -4  213.18   20.10
  -7   1  -4  263.57   20.30
   7   1   4  223.28   19.80
  -7   1  -4  215.18   20.00
   7   1   4  231.08   20.60
  -7  -1   4  245.28   19.80
  -7   1  -4  257.07   19.90
  -7  -1  -4  229.98   20.30
   7  -1   4  214.58   20.20
   7   1  -4  247.28   20.00
   7  -1   4  244.18   19.60
  -7   1   4  229.28   19.90
   7   1  -4  233.08   20.00
   7  -1   4  233.58   19.80
  -7  -1  -4  239.78   19.90
  -7  -1  -4  253.57   20.20
  -7   1   4  237.58   19.90
  -7   1  -5    6.90    5.00
   7   1   5    9.60    5.60
  -7   1  -5    8.60    4.90
  -7   1  -5   10.90    4.90
   7  -1  -5    5.30    4.90
   7   1   5   11.90    4.60
  -7  -1   5    8.40    4.50
  -7  -1   5    9.80    4.30
   7   1   5   10.60    4.90
   7  -1  -5   10.70    5.40
  -7   1   5    9.10    4.80
  -7   1   5    2.50    4.40
   7   1  -5    9.80    5.10
  -7  -1  -5    5.30    5.30
  -7  -1  -5    6.50    5.30
  -7  -1  -5   10.50    4.80
   7  -1   5   10.60    4.10
   7  -1   5    4.70    4.90
   7  -1   5    9.10    4.50
   7   1  -5    8.70    5.10
  -7   1  -6   57.39    7.90
   7  -1  -6   63.89    8.20
   7  -1  -6   69.29    7.90
  -7  -1   6   63.49    7.50
   7   1   6   61.79    8.20
   7   1   6   61.59    7.40
   7   1   6   58.79    7.70
  -7   1  -6   56.79    7.70
  -7  -1   6   52.99    7.20
   7   1  -6   56.59    8.30
   7  -1   6   59.49    7.10
   7  -1   6   54.29    8.10
  -7  -1  -6   59.49    7.60
   7  -1   6   60.99    7.50
  -7   1   6   59.59    7.80
  -7  -1  -6   59.29    7.80
  -7  -1  -6   56.39    8.10
  -7   1   6   61.59    7.80
   7   1  -6   60.39    7.80
   7   1   7   -2.40    6.30
   7  -1  -7    1.20    6.30
  -7  -1   7    3.60    6.30
   7   1   7    9.60    6.90
   7  -1  -7    4.00    7.00
  -7   1  -7   -4.20    6.00
  -7   1  -7    8.30    6.20
  -7  -1   7    2.40    5.50
  -7   1  -7    5.60    6.50
   7   1   7    4.90    6.00
   7  -1   7    4.20    5.90
  -7  -1  -7   12.40    6.60
  -7   1   7    4.90    5.90
   7  -1   7   -1.00    6.40
  -7  -1  -7    0.60    6.80
   7   1  -7   15.40    6.40
   7   1  -7    3.30    6.80
  -7  -1  -7    6.90    6.40
   7  -1   7    1.60    5.90
  -7   1   7    8.30    6.10
  -7  -1   8   14.70    7.10
  -7  -1   8   14.80    7.20
   7  -1  -8    1.10    9.80
   7   1   8    4.40    7.80
  -7   1  -8   15.70    7.50
  -7   1  -8   14.00    7.70
   7   1   8   18.20    8.10
   7   1   8    0.60    7.30
   7  -1  -8    7.00   10.40
  -7   1  -8   17.80    9.90
  -7   1   8   11.00    6.80
  -7  -1  -8   11.80    7.20
   7  -1   8   12.60    7.30
  -7  -1  -8   22.50    9.30
  -7  -1  -8    9.40    9.90
   7  -1   8   11.20    6.50
  -7   1   8    4.80    7.20
   7  -1   8    0.40    6.60
   7   1  -8   13.00    9.90
   7   1  -8    8.00    8.00
   7   1   9    6.30    8.50
  -7   1  -9    6.60    9.00
   7   1   9    1.10    8.30
  -7  -1   9    0.70    8.00
   7   1   9  -15.90    8.80
   7  -1  -9    2.10    9.20
  -7   1  -9    7.40    8.70
  -7  -1   9   -6.20    7.60
  -7  -1   9   22.10    6.70
  -7  -1  -9   -3.10    8.90
   7  -1   9    8.10    7.50
  -7   1   9    6.60    8.70
   7  -1   9    8.80    8.30
  -7  -1  -9    5.30    9.60
   7   1  -9   13.20    9.30
  -7   1   9    9.60    9.00
  -7   1   9    3.40    7.70
   7   2   0 1663.43  135.29
   7  -2   0 1916.21  135.19
   7   2   0 1660.73  135.09
   7  -2   0 1634.74  134.99
   7   2   0 1868.21  135.19
  -7  -2   0 1815.02  135.09
  -7   2   0 1902.81  135.09
  -7   2   0 1673.33  135.19
  -7  -2   0 1689.03  135.19
  -7  -2   0 1849.31  135.29
  -7  -2   1  337.27   26.80
   7  -2  -1  306.77   26.60
   7  -2  -1  356.26   26.70
  -7   2  -1  366.16   26.70
  -7   2  -1  364.26   26.90
  -7  -2   1  341.47   26.60
   7   2   1  317.87   26.80
  -7   2  -1  328.37   26.80
   7   2   1  306.17   27.00
   7   2   1  345.37   26.80
  -7  -2  -1  350.86   26.70
   7  -2   1  304.17   26.50
  -7  -2  -1  328.17   26.80
  -7  -2  -1  347.47   27.00
   7   2  -1  361.76   26.80
   7   2  -1  325.37   26.80
  -7   2   1  344.57   26.70
   7  -2   1  343.47   26.60
  -7   2   1  317.67   26.90
   7  -2  -2  309.77   23.30
   7   2   2  272.37   23.70
   7   2   2  306.17   23.30
  -7  -2   2  256.67   23.20
  -7  -2   2  285.37   23.30
   7  -2  -2  269.17   23.20
   7   2   2  271.07   23.30
  -7   2  -2  311.87   23.20
  -7   2  -2  277.07   23.30
  -7   2  -2  303.77   23.50
  -7  -2   2  288.67   23.10
   7   2  -2  305.17   23.20
  -7  -2  -2  283.47   23.50
  -7  -2  -2  316.47   23.20
   7   2  -2  266.57   23.30
  -7  -2  -2  316.27   23.70
  -7   2   2  268.87   23.30
   7  -2   2  302.97   23.10
   7  -2   2  250.57   22.90
  -7   2   2  302.17   23.20
  -7   2  -3  120.29   10.50
   7  -2  -3  102.79    9.80
   7   2   3   86.09   10.10
   7  -2  -3   78.99   10.00
  -7  -2   3   98.09    9.60
   7   2   3   80.69    9.20
  -7  -2   3   89.79    9.60
   7   2   3   78.99   10.10
  -7   2  -3   92.79   10.10
  -7  -2   3   83.99    9.70
  -7   2  -3   92.09    9.80
   7   2  -3  126.79   10.10
   7   2  -3   94.49   10.30
  -7   2   3   83.19   10.40
  -7  -2  -3  114.89   10.70
  -7  -2  -3  102.09    9.90
   7  -2   3   94.09    9.30
   7  -2   3   78.99    9.30
  -7   2   3   63.89    8.50
  -7  -2  -3   97.39   10.50
   7  -2  -4   71.39    8.20
  -7  -2   4   99.49    9.70
   7  -2  -4   65.79    8.40
  -7   2  -4   89.99   10.00
  -7   2  -4   86.99   10.30
   7   2   4   96.19   10.20
   7   2   4  107.69   10.10
   7   2   4   84.49    9.00
  -7  -2   4  103.49    9.70
  -7   2  -4   81.49   10.10
  -7  -2   4   94.99    9.80
   7  -2   4   82.09    9.30
  -7  -2  -4   71.49    8.20
   7  -2   4   98.09    9.30
   7   2  -4   69.39    8.40
  -7   2   4   94.99    9.90
  -7  -2  -4   64.19    8.40
  -7  -2  -4   75.49   11.80
   7   2  -4   93.39   10.00
  -7   2   4   88.49   10.40
   7  -2  -5   25.00    6.10
  -7  -2   5   39.50    5.60
  -7   2  -5   33.70    5.80
  -7  -2   5   35.60    5.50
   7   2   5   35.80    6.00
   7   2   5   43.00    6.70
  -7   2  -5   35.50    5.80
  -7   2  -5   36.40    6.20
   7   2   5   37.80    6.30
  -7  -2   5   41.00    5.70
   7  -2  -5   36.00    6.10
  -7   2   5   37.50    6.00
   7  -2   5   38.30    5.30
  -7   2   5   33.40    6.00
  -7  -2  -5   41.40    6.40
   7   2  -5   25.70    6.20
  -7  -2  -5   40.80    6.20
   7  -2   5   34.10    5.30
  -7  -2  -5   31.40    6.40
   7   2  -5   39.80    6.00
  -7  -2   6   21.50    5.60
   7   2   6   28.00    7.00
   7  -2  -6   33.20    6.60
   7   2   6   29.90    6.10
   7  -2  -6   24.50    6.50
  -7  -2   6   25.30    5.80
  -7   2  -6   29.00    6.40
  -7   2  -6   19.20    6.20
  -7   2  -6   36.80    6.30
   7   2   6   31.20    6.40
   7   2  -6   27.00    6.20
  -7  -2  -6   28.90    6.10
   7   2  -6   27.80    6.70
   7  -2   6   29.90    5.50
  -7  -2  -6   26.50    6.70
  -7   2   6   31.10    6.20
  -7   2   6   25.70    6.10
   7  -2   6   28.30    5.40
  -7  -2  -6   40.80    7.00
  -7   2  -7   23.20    6.40
   7  -2  -7   24.50    7.40
  -7   2  -7   22.70    6.70
   7  -2  -7   24.80    8.00
   7   2   7   24.90    7.20
   7   2   7   18.60    7.40
  -7  -2   7   29.90    6.50
  -7  -2   7   34.50    6.80
   7   2   7   20.50    6.80
  -7   2  -7   27.70    7.20
   7   2  -7   28.00    7.00
  -7   2   7   30.80    7.30
  -7   2   7   30.70    7.00
  -7  -2  -7   14.40    7.20
  -7  -2  -7   15.90    7.60
  -7  -2  -7   34.60    7.40
   7  -2   7   28.90    6.20
   7   2  -7   18.70    7.60
  -7   2  -8    2.60    6.80
  -7  -2   8    3.70    6.60
   7   2   8    1.50    7.50
  -7   2  -8    1.40    7.40
  -7  -2   8    0.70    5.70
   7  -2  -8    7.60    9.70
   7   2   8    1.60    7.40
  -7   2  -8   11.90    9.70
   7   2   8    0.80    7.40
  -7  -2   8    1.20    6.90
   7  -2   8   -5.60    6.60
   7   2  -8   14.70    8.10
  -7   2   8    2.90    7.70
  -7  -2  -8  -10.00    7.70
  -7   2   8    2.60    7.40
   7  -2   8    8.90    6.30
  -7  -2  -8   14.80   14.30
   7   2  -8   10.00   10.30
   7  -2  -9   -5.10    9.20
  -7   2  -9  -13.30    8.50
   7   2   9    4.40    9.20
   7   2   9    9.70    9.80
  -7  -2   9   16.30    7.90
  -7  -2   9   18.80    6.40
   7   2   9   12.10    8.50
  -7   2  -9    7.30    8.90
  -7  -2   9   13.50    6.20
  -7  -2   9   11.70    7.90
  -7   2   9    4.10    9.00
  -7  -2  -9    1.20   10.70
   7  -2   9   11.10    7.50
   7  -2   9   -1.60    6.40
  -7   2   9    9.10    8.60
   7   2  -9    3.00    9.60
  -7  -2  -9    5.30    9.20
   7   3   0  548.25   44.70
   7   3   0  604.14   44.60
  -7   3   0  539.75   44.60
  -7   3   0  606.04   44.50
   7   3   0  551.44   44.60
  -7  -3   0  586.34   44.70
   7  -3   0  615.34   44.50
  -7  -3   0  602.14   44.50
   7  -3   0  543.05   44.30
  -7  -3   0  538.15   44.60
  -7  -3   1   70.99    7.90
   7  -3  -1   82.09    8.40
   7   3   1   82.99    8.50
  -7  -3   1   72.89    8.70
   7   3   1   69.49    8.60
  -7   3  -1   75.99    8.70
  -7   3  -1   69.69    8.20
   7   3   1   71.89    7.80
  -7  -3   1   63.59    8.50
   7  -3  -1   77.59    8.20
  -7  -3  -1   89.59    9.20
  -7   3   1   79.39    8.30
  -7   3   1   71.89    8.60
   7  -3   1   78.49    7.80
   7  -3   1   63.69    7.80
   7   3  -1   68.39    8.60
  -7  -3  -1   76.39    9.00
  -7  -3  -1   82.19    8.30
   7   3  -1   76.09    8.50
  -7  -3   2  465.95   35.00
   7   3   2  481.45   35.00
   7   3   2  426.06   35.30
  -7   3  -2  408.06   34.90
   7   3   2  447.46   35.00
  -7   3  -2  443.56   34.80
  -7  -3   2  417.96   34.80
   7  -3  -2  473.45   34.90
  -7  -3   2  467.25   34.70
   7  -3  -2  417.96   34.80
  -7   3  -2  455.15   35.10
  -7   3   2  441.36   35.00
   7   3  -2  445.26   34.90
   7  -3   2  495.15   34.60
   7   3  -2  394.56   34.90
  -7  -3  -2  454.15   34.90
  -7  -3  -2  460.95   35.30
  -7   3   2  471.85   34.90
   7  -3   2  413.16   34.60
  -7  -3  -2  409.16   35.10
   7  -3  -3   38.50    4.90
  -7  -3   3   29.80    4.70
  -7  -3   3   33.20    4.50
   7  -3  -3   26.60    4.90
  -7   3  -3   29.90    5.10
  -7   3  -3   25.30    4.80
   7   3   3   36.50    5.10
  -7  -3   3   23.90    4.50
  -7   3  -3   33.50    4.70
   7   3   3   31.10    5.60
   7   3   3   22.00    5.20
   7   3  -3   36.40    4.70
   7  -3   3   38.70    4.10
   7  -3   3   28.70    4.10
  -7  -3  -3   27.10    5.30
  -7  -3  -3   26.70    5.10
  -7  -3  -3   25.10    5.10
  -7   3   3   34.90    4.80
   7   3  -3   31.40    4.90
  -7   3   3   26.70    4.80
   7   3   4  122.69   12.30
  -7  -3   4  120.19   11.50
   7   3   4  133.69   12.20
  -7   3  -4  101.49   11.80
  -7   3  -4  114.59   12.00
   7   3   4  126.09   13.10
   7  -3  -4  117.19   12.20
  -7  -3   4  114.89   11.20
  -7  -3   4  118.59   11.40
   7  -3  -4  108.29   12.30
  -7   3  -4  118.49   11.80
  -7  -3  -4  112.09   12.00
   7  -3   4  124.89   10.90
  -7  -3  -4  104.59   12.60
   7   3  -4   97.29   12.20
  -7   3   4  125.39   11.70
   7   3  -4  111.89   11.90
   7  -3   4  113.89   11.00
  -7   3   4  112.19   12.50
  -7  -3  -4  102.69   12.50
  -7   3  -5   14.60    5.30
  -7  -3   5   16.80    4.60
   7   3   5   17.10    5.20
  -7  -3   5   17.50    4.50
  -7   3  -5   11.10    5.10
   7  -3  -5    4.80    5.10
   7   3   5   14.70    5.40
  -7   3  -5   13.90    5.30
   7   3   5   14.50    5.90
  -7  -3   5   17.70    4.60
   7   3  -5   11.30    5.10
  -7  -3  -5   14.30    5.70
   7  -3   5   14.00    4.00
  -7   3   5   14.40    5.00
  -7  -3  -5    7.30    4.90
   7   3  -5    7.60    5.30
  -7   3   5    7.00    5.20
  -7  -3  -5    7.90    5.60
   7  -3   5    9.70    4.00
  -7   3  -6   23.60    6.10
  -7   3  -6   27.60    6.30
  -7   3  -6   34.80    6.20
   7   3   6   32.20    6.30
   7  -3  -6   25.20    6.50
  -7  -3   6   37.20    5.90
   7   3   6   31.10    6.80
  -7  -3   6   42.70    5.70
  -7  -3   6   29.90    5.70
   7   3   6   26.80    7.20
   7  -3  -6   30.50    7.10
  -7  -3  -6   24.80    6.10
  -7  -3  -6   18.50    7.20
   7   3  -6   25.80    6.40
  -7   3   6   35.20    6.20
  -7   3   6   30.40    6.40
   7  -3   6   30.10    5.10
   7   3  -6   32.20    6.50
   7  -3   6   34.80    5.30
  -7  -3  -6   26.50    6.90
  -7   3  -7   15.80    6.80
  -7  -3   7   20.60    6.10
   7   3   7   17.30    6.90
   7   3   7    5.20    6.70
  -7  -3   7   12.60    5.40
   7  -3  -7   10.10    7.30
  -7  -3   7   18.40    5.30
  -7   3  -7   10.20    6.00
   7   3   7   23.50    7.30
   7  -3  -7   15.80    7.20
  -7   3  -7   13.30    6.60
   7   3  -7    6.80    7.20
   7  -3   7   22.30    5.40
  -7   3   7   20.00    6.70
   7  -3   7   16.20    5.30
   7   3  -7   27.00    7.00
  -7  -3  -7   20.00    7.00
  -7  -3  -7   15.10    7.40
  -7  -3  -7   11.90    7.50
  -7   3   7   21.10    6.80
  -7  -3   8   29.20    6.20
  -7   3  -8   20.70    7.40
   7  -3  -8   39.20   13.10
  -7  -3   8   36.70    7.50
  -7  -3   8   40.60    6.80
  -7   3  -8   22.80   10.60
   7   3   8   36.50    9.30
   7   3   8   40.30    8.90
  -7  -3   8   25.80    6.10
  -7   3  -8   36.60    8.50
   7   3   8   34.80    8.60
   7  -3  -8   24.10    9.50
   7   3  -8   28.90    8.40
  -7  -3  -8   35.20    9.20
   7  -3   8   33.80    6.60
  -7  -3  -8   27.40    9.50
   7  -3   8   35.90    6.10
   7   3  -8   37.90   11.70
  -7   3   8   36.50    8.70
  -7   3   8   35.60   10.00
   7   3   9    6.20    8.90
  -7  -3   9    1.30    6.40
  -7   3  -9    1.50    8.30
   7  -3  -9    2.80    9.30
  -7   3  -9   -9.90    7.70
   7   3   9   17.40    9.50
  -7  -3   9    3.90    7.60
  -7   3   9    6.20    8.90
  -7  -3  -9    1.10    9.60
  -7  -3  -9   15.50   11.40
   7   3  -9   -4.90    9.60
  -7   3   9    7.50    9.20
   7  -3   9    0.60    6.20
   7  -3   9    4.30    6.60
   7   4   0   31.30    4.70
   7  -4   0   43.60    4.50
  -7  -4   0   36.00    5.20
  -7   4   0   31.90    4.90
   7  -4   0   29.60    4.10
  -7  -4   0   31.00    4.80
   7   4   0   32.00    4.90
   7   4   0   34.90    5.20
  -7   4   0   34.90    4.50
  -7  -4   0   42.80    4.50
   7  -4  -1 1132.49   90.19
  -7  -4   1 1227.28   90.49
  -7  -4   1 1121.69   90.29
   7   4   1 1126.99   90.59
  -7  -4   1 1218.68   90.19
  -7   4  -1 1114.59   90.39
   7   4   1 1112.39   90.39
   7   4   1 1223.18   90.49
   7  -4  -1 1267.07   90.39
  -7   4  -1 1256.07   90.29
  -7  -4  -1 1119.19   90.49
   7   4  -1 1248.08   90.49
  -7   4   1 1209.58   90.39
  -7  -4  -1 1227.78   90.29
   7  -4   1 1236.08   90.19
  -7   4   1 1108.59   90.49
   7   4  -1 1128.19   90.39
   7  -4   1 1104.29   90.09
  -7  -4  -1 1216.38   90.59
   7   4  -1 1162.58   90.49
   7   4   2  224.78   17.50
  -7   4  -2  216.58   17.30
   7   4   2  209.98   17.60
   7   4   2  200.18   18.10
   7  -4  -2  173.08   17.20
   7  -4  -2  200.18   17.30
  -7   4  -2  198.88   17.70
  -7  -4   2  206.38   17.10
  -7  -4   2  221.68   17.00
  -7   4  -2  186.68   17.20
  -7  -4   2  219.18   17.40
  -7   4   2  235.18   17.40
   7   4  -2  176.08   17.50
   7  -4   2  200.78   16.60
  -7  -4  -2  176.98   17.70
   7  -4   2  231.48   16.70
  -7   4   2  216.78   17.70
   7   4  -2  217.18   17.40
  -7  -4  -2  205.88   17.30
  -7  -4  -2  198.48   17.80
  -7  -4   3  145.39   12.70
   7   4   3  144.49   14.30
  -7  -4   3  157.58   13.20
  -7   4  -3  149.88   13.60
  -7   4  -3  123.89   13.10
  -7  -4   3  150.58   12.50
   7   4   3  155.48   13.40
   7  -4  -3  143.69   13.30
   7  -4  -3  125.39   13.30
  -7   4  -3  146.09   13.10
   7   4   3  136.79   13.60
  -7  -4  -3  142.49   14.00
  -7   4   3  151.98   13.10
   7   4  -3  132.59   13.60
  -7  -4  -3  130.29   14.00
  -7   4   3  125.59   13.40
  -7  -4  -3  132.59   13.50
   7  -4   3  161.28   12.00
   7  -4   3  131.19   12.00
   7   4  -3  142.29   13.30
  -7   4  -4   79.29    8.60
  -7  -4   4   76.09    8.80
  -7   4  -4   92.69   10.20
  -7   4  -4   77.69    9.80
  -7  -4   4   76.39    9.20
   7  -4  -4   66.69    8.10
   7   4   4   89.99    9.80
   7   4   4   71.99    8.40
  -7  -4   4   71.19    8.80
   7   4   4   58.39    8.40
   7  -4  -4  114.29   10.10
   7  -4   4   82.09    7.90
  -7  -4  -4   89.89   10.90
   7  -4   4   70.69    8.20
  -7   4   4   71.39    8.40
  -7  -4  -4   79.39    8.20
  -7   4   4   75.99    9.60
  -7  -4  -4   85.99   10.50
   7   4  -4   75.39    8.20
   7   4  -4   89.89    9.90
   7   4   5   45.30    6.50
  -7   4  -5   56.99    6.70
   7   4   5   44.40    7.40
   7  -4  -5   56.29    6.90
  -7  -4   5   48.60    5.80
   7  -4  -5   35.00    6.80
  -7  -4   5   52.99    5.80
  -7   4  -5   37.50    6.40
   7   4   5   52.29    7.10
  -7   4  -5   46.30    6.70
  -7  -4   5   50.19    6.10
  -7  -4  -5   53.99    6.80
   7   4  -5   55.09    6.90
   7   4  -5   42.80    6.80
  -7   4   5   36.20    6.80
   7  -4   5   45.90    5.10
  -7  -4  -5   36.20    7.10
  -7   4   5   45.90    6.60
  -7  -4  -5   35.60    7.10
   7  -4   5   47.70    5.20
  -7  -4   6   18.90    4.90
   7  -4  -6   17.80    6.70
  -7   4  -6   25.90    6.10
  -7   4  -6   21.00    5.80
  -7   4  -6   32.20    6.10
  -7  -4   6   15.70    5.00
   7   4   6   20.90    6.10
   7  -4  -6   29.30    6.50
   7   4   6   19.80    7.30
   7   4   6   19.80    6.60
  -7  -4   6   24.50    4.90
   7   4  -6   18.70    6.40
   7  -4   6   19.90    4.10
  -7  -4  -6   26.90    6.80
   7   4  -6   26.60    6.00
  -7  -4  -6   24.80    7.20
   7  -4   6   18.90    4.20
  -7   4   6   23.70    6.20
  -7   4   6   22.10    6.50
  -7  -4  -6   23.20    6.20
   7   4   7   15.50    7.30
   7  -4  -7   10.00    7.10
  -7   4  -7   12.30    7.00
  -7  -4   7   18.30    4.60
   7   4   7    7.30    6.80
   7  -4  -7   31.40    7.20
   7   4   7    6.80    7.40
  -7  -4   7   19.80    5.30
  -7   4  -7   11.40    6.60
  -7   4  -7   13.80    5.70
  -7  -4   7   13.80    5.30
   7  -4   7   16.40    4.20
  -7   4   7   14.60    7.10
   7   4  -7   10.90    7.20
   7   4  -7   21.50    7.50
  -7   4   7   13.80    7.10
  -7  -4  -7   10.10    7.70
  -7  -4  -7   -1.00    7.50
   7  -4   7   10.80    4.10
  -7  -4  -7   14.80    7.40
  -7  -4   8   23.00    6.40
  -7   4  -8   18.20   10.30
  -7  -4   8   19.10    6.00
  -7   4  -8   23.40    8.10
   7   4   8   31.50    8.60
   7   4   8    5.40    8.60
   7  -4  -8    9.50   14.30
   7   4   8   21.00   14.20
   7  -4  -8   12.20    8.80
  -7   4  -8   29.40    7.10
   7  -4   8   20.00    4.70
  -7   4   8   19.50    8.40
  -7  -4  -8   18.60    9.80
  -7  -4  -8   22.90    9.40
   7   4  -8   30.80   12.00
  -7   4   8   17.60   10.60
   7   4  -8   24.50    8.50
   7  -4  -9    2.40    9.50
  -7  -4   9    1.10    5.90
  -7   4  -9    8.60    8.80
  -7  -4   9   -0.80    7.00
   7   4   9   -4.90    9.50
  -7   4  -9    5.30    8.60
   7   4  -9    8.00    9.50
  -7  -4  -9    7.50    9.50
  -7   4   9   -2.40    9.10
  -7  -4  -9   24.40   14.60
  -7   4   9    5.00    9.60
   7   5   0    1.70    3.60
   7   5   0    0.20    3.20
  -7  -5   0    0.00    3.70
   7  -5   0   -0.40    2.60
   7   5   0    3.40    3.70
   7  -5   0    1.00    2.70
  -7  -5   0    1.70    3.60
  -7  -5   0   -1.40    3.00
  -7   5   0   -2.80    3.50
  -7   5   0   -2.20    3.30
   7   5   1  263.77   22.30
   7  -5  -1  284.17   22.00
   7   5   1  294.07   22.40
   7   5   1  266.87   22.70
  -7  -5   1  304.37   22.50
  -7   5  -1  247.98   22.10
  -7   5  -1  285.47   22.00
  -7  -5   1  291.47   21.70
   7  -5  -1  260.97   21.80
  -7  -5   1  254.87   21.80
   7  -5   1  269.37   21.40
  -7  -5  -1  267.37   21.90
   7   5  -1  278.47   22.20
  -7   5   1  292.37   22.00
  -7   5   1  268.97   22.40
  -7  -5  -1  268.37   22.60
   7   5  -1  247.08   22.20
   7   5  -1  250.87   22.50
  -7  -5  -1  240.18   22.30
   7  -5   1  303.37   21.40
  -7   5  -2  200.48   17.80
  -7  -5   2  249.58   17.40
   7   5   2  245.88   18.30
   7   5   2  230.78   19.00
   7  -5  -2  208.78   17.90
  -7  -5   2  234.08   17.60
  -7   5  -2  181.28   17.80
   7  -5  -2  191.08   17.80
  -7  -5   2  240.88   18.20
   7   5   2  227.48   18.40
  -7   5   2  226.18   19.00
   7   5  -2  193.58   18.10
   7   5  -2  206.98   18.00
  -7  -5  -2  204.88   17.90
   7   5  -2  186.88   18.10
  -7   5   2  221.08   18.40
  -7  -5  -2  200.38   18.40
   7   5   3   70.09    7.20
   7   5   3   60.89    7.60
   7  -5  -3   63.39    6.70
   7  -5  -3   51.39    6.60
  -7   5  -3   57.59    6.60
  -7   5  -3   63.49    7.00
  -7  -5   3   76.69    8.50
   7   5   3   80.49    7.20
  -7   5  -3   58.09    6.40
  -7  -5   3   77.09    7.20
  -7  -5   3   65.79    7.30
  -7  -5  -3   55.29    6.70
  -7   5   3   87.29    8.70
  -7  -5  -3   50.59    6.90
  -7  -5  -3   40.80    7.00
   7   5  -3   52.19    6.80
   7   5  -3   49.40    7.50
  -7   5   3   58.19    6.80
   7   5   4  109.29   10.60
  -7  -5   4   76.79    9.30
   7  -5  -4   60.69    8.00
  -7   5  -4   78.29    9.60
   7   5   4   91.29   10.90
  -7  -5   4   83.79    8.30
  -7  -5   4   85.29    8.20
   7   5   4   88.49    9.20
   7  -5  -4   68.29    7.70
  -7   5  -4   61.59    7.90
  -7  -5  -4   73.69    9.00
  -7  -5  -4   73.79    8.00
  -7   5   4   90.89   10.70
  -7  -5  -4   59.19    8.20
   7   5  -4   55.49    7.90
  -7   5   4   96.79   10.20
   7   5  -4   73.29    7.80
  -7   5  -5  248.88   21.50
   7   5   5  258.37   21.80
  -7  -5   5  231.28   20.30
   7  -5  -5  268.27   21.90
   7   5   5  258.07   22.90
   7   5   5  253.77   22.00
  -7  -5   5  241.28   20.20
   7  -5  -5  243.38   22.10
  -7   5  -5  249.28   21.40
  -7   5  -5  230.78   21.20
  -7  -5   5  249.28   20.60
  -7   5   5  274.67   21.30
   7   5  -5  283.47   21.70
  -7  -5  -5  240.38   21.80
   7   5  -5  237.28   21.90
  -7  -5  -5  236.18   22.20
  -7   5   5  243.28   22.20
  -7  -5  -5  235.38   22.50
  -7   5  -6   25.30    6.00
  -7   5  -6   23.80    5.90
  -7  -5   6   32.50    4.70
   7   5   6   31.40    7.70
  -7  -5   6   28.70    4.70
   7   5   6   36.40    7.30
  -7   5  -6   23.20    6.00
   7  -5  -6   17.90    6.80
  -7  -5   6   28.50    4.80
   7   5   6   30.10    6.60
  -7   5   6   30.90    6.30
   7   5  -6   30.10    6.50
  -7  -5  -6   26.10    7.50
   7   5  -6   23.70    6.60
  -7   5   6   28.20    6.80
  -7  -5  -6   24.20    6.60
  -7  -5  -6   29.50    7.30
  -7   5  -7  150.78   16.20
   7   5   7  144.59   16.80
  -7   5  -7  114.59   14.50
   7  -5  -7  114.19   13.60
  -7   5  -7  129.89   15.90
  -7  -5   7  139.09   12.90
   7  -5  -7  130.69   16.70
  -7  -5   7  134.89   13.10
   7   5   7  143.99   18.10
   7   5   7  138.89   17.40
  -7   5   7  161.28   16.90
   7   5  -7  118.89   13.50
  -7   5   7  123.69   13.60
  -7  -5  -7  124.89   14.20
  -7  -5  -7  131.49   16.80
   7   5  -7  162.68   17.40
  -7  -5  -7  158.88   18.40
  -7  -5   8   -0.40    4.60
  -7  -5   8   -0.40    4.90
   7  -5  -8   -5.60    8.30
   7   5   8   -2.60    8.80
  -7   5  -8    3.10   10.40
   7   5   8    8.00    8.20
  -7   5  -8   -5.50    7.00
   7  -5  -8    3.20   16.10
  -7   5  -8    0.10    6.40
  -7   5   8    8.10    8.90
  -7  -5  -8    8.20    8.90
   7   5  -8   -3.40    8.40
   7   5  -8   13.60   16.70
  -7  -5  -8    5.10   10.90
  -7   5   8   -0.70    8.00
  -7   5  -9   13.30    8.90
   7   5   9   18.60   10.00
  -7   5  -9    6.40    7.20
   7   5   9   14.60    9.90
   7  -5  -9   14.70   10.30
  -7   5   9   19.10    9.70
  -7   5   9   24.60   13.90
   7   5  -9   10.80    9.40
  -7  -5  -9    4.00   11.00
   7  -6   0 1071.89   79.39
   7   6   0 1077.39   79.89
   7   6   0  995.90   79.79
  -7   6   0  992.50   79.79
   7  -6   0 1019.30   79.39
   7   6   0  995.10   80.09
  -7  -6   0 1051.69   79.49
  -7  -6   0 1066.19   80.09
  -7   6   0 1070.39   79.69
  -7   6  -1  208.28   17.80
   7  -6  -1  226.28   17.30
   7  -6  -1  203.98   17.30
  -7  -6   1  204.78   18.20
  -7  -6   1  184.28   17.20
   7   6   1  196.98   18.10
  -7   6  -1  228.38   17.60
   7   6   1  207.88   19.30
   7   6   1  194.98   18.60
  -7  -6   1  217.68   17.10
  -7   6   1  192.78   18.10
  -7  -6  -1  207.98   18.00
  -7  -6  -1  225.48   17.50
   7   6  -1  233.38   18.00
  -7   6   1  212.48   17.70
   7   6  -1  239.98   18.10
   7   6  -1  218.98   18.40
  -7  -6   2  634.74   49.20
  -7   6  -2  667.03   49.00
   7   6   2  653.93   49.30
   7  -6  -2  622.44   48.90
   7   6   2  592.34   49.70
  -7  -6   2  589.34   48.60
   7  -6  -2  688.43   49.00
  -7  -6   2  624.24   48.50
   7   6   2  621.64   49.30
  -7   6  -2  606.94   49.00
  -7  -6  -2  653.23   49.60
  -7   6   2  630.24   49.20
   7   6  -2  616.94   49.20
   7   6  -2  693.03   49.20
  -7  -6  -2  626.24   49.30
   7   6  -2  609.54   49.20
  -7   6   2  603.44   49.20
  -7  -6  -2  640.94   49.00
  -7   6  -3   77.29    9.00
   7  -6  -3   86.99    9.40
   7  -6  -3   80.09    9.30
   7   6   3   62.79    7.70
  -7  -6   3   58.69    7.20
   7   6   3   70.49    7.90
  -7  -6   3   69.69    7.40
  -7   6  -3   91.89    9.00
  -7   6  -3   96.89   10.10
  -7  -6   3   59.29    6.90
   7   6  -3   97.89   10.00
  -7  -6  -3   65.59    7.90
  -7   6   3   68.59    7.50
  -7  -6  -3   90.39   10.70
  -7  -6  -3   69.69    7.50
  -7   6   3   58.29    7.50
   7  -6  -4  115.79   11.60
  -7  -6   4   87.09   10.50
   7  -6  -4  113.49   11.50
   7   6   4   84.09   10.40
  -7   6  -4  106.79   11.10
   7   6   4   87.69    9.70
   7   6   4   82.59    9.90
  -7   6  -4  115.29   11.80
  -7  -6  -4  135.09   13.50
  -7  -6  -4  131.09   12.80
   7   6  -4  118.39   11.40
  -7   6   4   83.49   10.10
   7   6  -4   85.29    9.60
  -7  -6  -4  117.39   11.50
  -7   6   4   93.99   11.20
  -7   6  -5   38.80    6.00
   7  -6  -5   24.50    6.10
   7  -6  -5   27.00    5.90
  -7  -6   5   31.40    4.80
  -7   6  -5   34.20    5.80
   7   6   5   26.30    6.00
   7   6   5   27.30    6.40
  -7   6  -5   26.40    5.60
   7   6   5   25.20    7.60
  -7  -6  -5   30.10    6.60
  -7   6   5   24.70    6.50
   7   6  -5   34.00    6.40
   7   6  -5   39.10    6.40
  -7  -6  -5   33.80    7.60
  -7  -6  -5   26.40    6.10
  -7   6   5   26.10    5.60
   7  -6  -6   17.60    6.40
  -7   6  -6   13.00    5.90
   7   6   6    6.20    6.20
   7   6   6   12.40    7.80
  -7   6  -6   13.30    6.20
  -7   6  -6   17.50    5.90
  -7  -6   6   13.70    4.10
   7  -6  -6   19.00    6.90
   7   6   6   18.80    7.00
   7   6  -6   13.60    6.60
  -7  -6  -6   18.20    7.50
   7   6  -6   21.40    6.40
  -7   6   6   11.70    6.50
  -7  -6  -6   20.80    6.30
  -7   6   6   14.90    6.10
  -7  -6  -6   20.70    7.20
   7   6   7    5.20    8.30
  -7   6  -7    8.30    6.60
  -7   6  -7   -3.20    7.00
   7  -6  -7   11.90    7.70
   7   6   7   -7.30    8.30
   7   6   7    2.30    7.80
  -7   6  -7    4.20    5.80
  -7  -6  -7   -1.40    9.10
  -7   6   7    6.80    7.60
   7   6  -7    9.30    7.60
   7   6  -7    8.80    7.60
  -7   6   7   11.10    8.40
  -7  -6  -7   10.20    8.40
  -7  -6  -7   -1.50    7.10
  -7   6  -8   -7.90   11.10
  -7   6  -8   -4.30    7.20
   7   6   8   -0.30    9.50
   7  -6  -8   -7.50    8.50
   7   6   8    5.20    9.20
  -7   6  -8   -8.60    6.20
  -7   6   8    4.00    9.60
  -7  -6  -8   -9.30    9.50
   7   6  -8    8.60    8.10
  -7   6   8    8.00    8.50
  -7  -6  -8   11.00   13.00
  -7   6  -9   -3.70    8.20
   7   6   9   -9.60   10.80
  -7   6  -9   -8.80    8.30
   7  -6  -9    5.30   10.50
   7   6   9    2.30   10.10
  -7  -6  -9   -8.40   11.30
   7   6  -9    5.00    9.60
  -7   6   9   -1.00   10.50
  -7   6   9  -11.50    9.50
   7   7   0  286.37   23.30
  -7  -7   0  288.77   24.00
   7   7   0  280.17   23.00
   7   7   0  275.77   23.70
  -7   7   0  272.17   23.00
  -7  -7   0  284.57   22.20
  -7   7   0  305.57   22.60
  -7  -7   0  256.17   22.40
  -7  -7   1  386.86   28.90
  -7  -7   1  366.86   27.60
   7  -7  -1  340.17   27.70
   7   7   1  345.77   29.20
  -7   7  -1  340.17   28.30
   7   7   1  371.06   28.80
   7  -7  -1  370.76   27.80
   7   7   1  345.27   28.60
  -7   7  -1  363.56   28.20
   7   7  -1  332.77   28.50
  -7  -7  -1  360.66   28.10
  -7   7   1  342.27   28.80
  -7  -7  -1  320.37   28.40
  -7  -7  -1  371.86   29.10
  -7   7   1  385.16   28.40
   7   7  -1  373.66   28.60
   7   7  -1  342.67   28.90
  -7   7  -2  173.58   15.50
   7  -7  -2  159.18   15.30
  -7  -7   2  205.18   16.10
  -7   7  -2  156.18   15.60
   7   7   2  196.08   17.50
   7  -7  -2  170.58   15.50
   7   7   2  203.48   16.40
   7   7   2  222.58   16.40
  -7  -7  -2  175.88   16.90
  -7   7   2  202.78   15.80
  -7   7   2  181.28   16.30
  -7  -7  -2  160.68   16.40
   7   7  -2  165.98   16.10
   7   7  -2  170.58   15.90
   7   7  -2  180.18   15.90
  -7  -7  -2  179.78   15.60
  -7   7  -3  254.57   20.60
  -7  -7   3  229.28   20.60
   7   7   3  240.28   21.20
   7   7   3  231.88   22.50
  -7   7  -3  263.27   20.70
   7  -7  -3  251.87   20.70
   7  -7  -3  269.77   20.80
   7   7   3  220.68   21.30
  -7   7   3  213.08   21.20
   7   7  -3  249.38   21.00
  -7  -7  -3  257.17   22.10
  -7   7   3  238.78   20.90
   7   7  -3  266.27   21.10
  -7  -7  -3  277.07   20.90
  -7  -7  -3  246.98   21.40
  -7  -7   4   63.79    6.40
   7   7   4   66.69    8.60
   7  -7  -4   44.80    7.40
  -7   7  -4   36.60    6.10
  -7   7  -4   48.90    6.90
   7   7   4   57.89    7.30
   7   7   4   73.89    7.30
   7  -7  -4   48.00    6.80
  -7  -7  -4   40.10    7.20
  -7   7   4   56.39    7.40
  -7  -7  -4   32.40    7.40
  -7   7   4   64.29    6.90
   7   7  -4   46.60    6.90
  -7  -7  -4   50.19    6.70
  -7   7  -5   39.20    6.00
  -7   7  -5   27.40    5.60
   7   7   5   20.70    7.00
   7   7   5   22.50    6.30
  -7  -7   5   19.70    4.70
   7  -7  -5   42.20    6.60
   7   7   5   24.30    7.70
  -7   7  -5   33.60    6.00
   7  -7  -5   42.40    6.30
  -7   7   5   26.60    5.90
   7   7  -5   38.80    6.60
  -7  -7  -5   40.00    7.70
   7   7  -5   34.00    6.70
  -7   7   5   25.30    6.80
  -7  -7  -5   41.30    7.40
  -7  -7  -5   40.80    6.70
   7   7   6   10.90    8.00
  -7   7  -6   22.10    6.20
   7  -7  -6   13.70    6.60
   7  -7  -6    4.60    6.70
  -7   7  -6    8.80    5.80
   7   7   6   15.40    7.40
   7   7   6   10.10    7.30
  -7   7  -6   14.00    5.90
  -7  -7  -6    2.40    7.60
  -7   7   6   18.80    7.10
   7   7  -6   14.10    6.20
  -7   7   6    9.50    6.90
   7   7  -6    9.50    6.50
  -7  -7  -6   14.00    7.30
  -7  -7  -6    7.30    6.00
   7   7   7   10.00   15.20
  -7   7  -7    1.30    5.80
   7  -7  -7   -3.30    7.20
   7   7   7    1.80    7.60
  -7   7  -7    6.40    6.40
   7  -7  -7    2.60    7.80
  -7   7  -7    8.10    7.30
   7   7  -7   -3.30    7.90
  -7  -7  -7    0.30    7.60
  -7   7   7    2.10    7.80
   7   7  -7   10.30    7.40
  -7  -7  -7    0.50   10.90
  -7  -7  -7    5.60    7.90
   7  -7  -8   14.60    8.80
  -7   7  -8   -3.50   11.50
  -7   7  -8    3.60    7.70
  -7   7  -8   -2.80    6.00
   7   7   8    8.80    9.50
   7   7  -8   12.40    8.80
  -7   7   8    7.40    9.80
  -7   7   8   17.70    8.80
  -7  -7  -8   -0.50    9.70
  -7   8   0  428.46   32.50
  -7  -8   0  432.56   33.20
  -7   8   0  391.96   32.70
   7   8   0  415.56   33.40
   7   8   0  401.86   32.70
   7   8   0  400.26   33.40
   7   8   1  931.81   69.79
   7   8   1  861.11   70.19
  -7   8  -1  858.11   69.59
  -7  -8   1  907.51   69.99
   7   8   1  853.41   69.79
  -7   8  -1  966.00   69.49
  -7  -8  -1  958.20   69.29
   7   8  -1  888.71   69.99
   7   8  -1  899.41   69.69
   7   8  -1  902.41   70.39
  -7   8   1  848.62   69.79
  -7  -8  -1  952.30   70.09
  -7  -8   2   87.09   11.50
  -7   8  -2   95.29   10.70
   7   8   2   88.39   10.80
   7   8   2   99.59   11.80
   7  -8  -2  106.19    9.80
   7   8   2   96.39   11.80
  -7   8  -2  110.39   10.60
   7  -8  -2  103.39    9.90
   7   8  -2  110.09   12.00
  -7   8   2   92.89   10.90
  -7   8   2   94.59   11.60
  -7  -8  -2  124.49   10.60
   7   8  -2  117.59   11.40
[truncated: 698,216 more chars]
