# Supplementary material for: Crystal structures and Hirshfeld surface analyses of the two isotypic compounds (E)-1-(4-bromo­phen­yl)-2-[2,2-di­chloro-1-(4-nitro­phen­yl)ethen­yl]diazene and (E)-1-(4-chloro­phen­yl)-2-[2,2-di­chloro-1-(4-nitro­phen­yl)ethen­yl]diazene
Source: Acta Crystallogr E Crystallogr Commun. 2019 Jul 19;75(Pt 8):1199–204. doi: 10.1107/S2056989019010004 (PMC6690453; doi:10.1107/S2056989019010004)
Supplement: Supplementary file 2 [file e-75-01199-Isup2.hkl]

data_I                                                                          
_shelx_title ' GTS-73 in Pna2(1)'                                               
_shelx_refln_list_code          4                                               
_shelx_F_calc_maximum      138.86                                               
_exptl_crystal_F_000       792.00                                               
_reflns_d_resolution_high  0.7796                                               
                                                                                
loop_                                                                           
 _space_group_symop_operation_xyz                                               
 'x, y, z'                                                                      
 '-x, -y, z+1/2'                                                                
 '-x+1/2, y+1/2, z+1/2'                                                         
 'x+1/2, -y+1/2, z'                                                             
                                                                                
_cell_length_a    13.9181                                                       
_cell_length_b    13.4336                                                       
_cell_length_c     8.4080                                                       
_cell_angle_alpha  90.000                                                       
_cell_angle_beta   90.000                                                       
_cell_angle_gamma  90.000                                                       
                                                                                
_shelx_F_squared_multiplier     1.000                                           
                                                                                
loop_                                                                           
 _refln_index_h                                                                 
 _refln_index_k                                                                 
 _refln_index_l                                                                 
 _refln_F_squared_calc                                                          
 _refln_F_squared_meas                                                          
 _refln_F_squared_sigma                                                         
 _refln_observed_status                                                         
   0   0 -10         10.83         17.77        17.77 o                         
   2   0 -10          4.55         -0.16        12.78 o                         
   4   0 -10          8.25         11.12        12.83 o                         
   6   0 -10          7.56         -2.00        13.97 o                         
   1   1 -10          4.93          2.19         9.20 o                         
   2   1 -10         52.91         42.04         9.75 o                         
   3   1 -10          7.45         -9.23         9.23 o                         
   4   1 -10          2.71         -9.32         9.32 o                         
   5   1 -10          2.44         -4.56         9.71 o                         
   6   1 -10          7.14         -0.51        10.01 o                         
   0   2 -10         22.31         28.26        13.06 o                         
   1   2 -10         53.06         44.63         9.53 o                         
   2   2 -10          0.82         -8.96         8.96 o                         
   3   2 -10         15.21         -4.18         9.43 o                         
   4   2 -10          1.59        -10.84        12.05 o                         
   5   2 -10          5.15          6.84        13.01 o                         
   6   2 -10          1.05         -6.99        10.28 o                         
   1   3 -10          3.39         -8.91         8.91 o                         
   2   3 -10          8.34         -3.39         9.27 o                         
   3   3 -10          7.65          2.91         9.44 o                         
   4   3 -10          5.82          1.61         9.36 o                         
   5   3 -10          4.45         -4.03         9.76 o                         
   0   4 -10          1.09        -13.03        13.03 o                         
   1   4 -10          9.30         -2.39         9.22 o                         
   2   4 -10          2.69        -11.67        11.67 o                         
   3   4 -10          0.42         12.20         9.64 o                         
   4   4 -10         51.48         51.93        10.18 o                         
   5   4 -10          1.76        -10.13        10.13 o                         
   1   5 -10          0.77        -10.36        10.36 o                         
   2   5 -10          0.46         -8.90        12.10 o                         
   3   5 -10          0.93         -2.74         9.42 o                         
   4   5 -10          0.50         -9.79         9.79 o                         
   0   6 -10          0.83        -13.10        13.10 o                         
   1   6 -10          0.31         -9.27         9.27 o                         
   2   6 -10          5.43          4.09         9.42 o                         
   2   0  -9         26.95         22.75         8.89 o                         
   4   0  -9         40.05         22.84        15.77 o                         
   6   0  -9         32.18         39.02         9.96 o                         
   8   0  -9          7.78         14.49        12.73 o                         
   0   1  -9        158.69        130.37        10.90 o                         
   1   1  -9         18.92         20.49         6.07 o                         
   2   1  -9         23.75         16.86         6.56 o                         
   3   1  -9          4.82          1.99         9.25 o                         
   4   1  -9          3.26         -5.12        10.88 o                         
   5   1  -9         13.46          0.76         8.46 o                         
   6   1  -9         11.84         10.73         6.83 o                         
   7   1  -9         14.02         10.41         7.42 o                         
   8   1  -9         18.00          9.75         8.59 o                         
   9   1  -9          8.67          5.00         8.90 o                         
   1   2  -9          6.44         11.69         7.06 o                         
   2   2  -9         22.72         16.68         8.14 o                         
   3   2  -9          0.24         -3.03         6.97 o                         
   4   2  -9         95.80         82.75        10.64 o                         
   5   2  -9         48.00         36.17        10.49 o                         
   6   2  -9         52.24         51.88         7.53 o                         
   7   2  -9         21.18         -0.92         7.56 o                         
   8   2  -9          0.92         -7.03         7.99 o                         
   9   2  -9         10.20         -5.54         8.69 o                         
   0   3  -9        112.35        110.33        12.48 o                         
   1   3  -9         10.87         11.34         7.22 o                         
   2   3  -9          0.45         -5.68         6.88 o                         
   3   3  -9          4.66          4.16         6.99 o                         
   4   3  -9         47.80         33.51         8.58 o                         
   5   3  -9          6.29         10.75        14.39 o                         
   6   3  -9          5.98          2.21         7.01 o                         
   7   3  -9          5.52          0.49         7.42 o                         
   8   3  -9          3.38         -9.00         9.00 o                         
   9   3  -9          4.52          3.44         9.22 o                         
   1   4  -9          2.56         -0.10         6.79 o                         
   2   4  -9          9.27          9.95         7.02 o                         
   3   4  -9         15.26          9.93         7.34 o                         
   4   4  -9          9.21          2.41         7.72 o                         
   5   4  -9          3.63         18.34         9.40 o                         
   6   4  -9         16.91         -1.16         7.52 o                         
   7   4  -9          2.99         16.74         7.87 o                         
   8   4  -9          8.41         -8.40         8.40 o                         
   0   5  -9         32.62         34.11        10.36 o                         
   1   5  -9          0.84         -4.73         6.80 o                         
   2   5  -9         12.11         10.51         6.98 o                         
   3   5  -9         26.12         24.61         7.47 o                         
   4   5  -9          4.25         -8.01         8.01 o                         
   5   5  -9         10.61          3.02        10.84 o                         
   6   5  -9         30.02         16.19         9.79 o                         
   7   5  -9         34.19         19.48         8.09 o                         
   8   5  -9         28.65         33.46         8.99 o                         
   1   6  -9         11.28          5.73         7.08 o                         
   2   6  -9         55.27         44.29         7.59 o                         
   3   6  -9          3.04         -7.66         7.66 o                         
   4   6  -9          9.22          4.75         9.14 o                         
   5   6  -9          2.14         -6.14        10.00 o                         
   6   6  -9         20.30         19.95        10.14 o                         
   7   6  -9          0.96         -4.63         8.35 o                         
   0   7  -9          4.17          3.65        10.48 o                         
   1   7  -9         31.46         10.89         7.52 o                         
   2   7  -9          6.67         -2.45         9.09 o                         
   3   7  -9          4.53          7.57         8.18 o                         
   4   7  -9          7.30         12.14         9.24 o                         
   5   7  -9          6.91         -0.48         9.58 o                         
   6   7  -9         35.40         30.97        15.56 o                         
   1   8  -9          9.54         13.77         7.69 o                         
   2   8  -9          0.78          6.79         9.61 o                         
   3   8  -9         21.80         24.52         8.63 o                         
   4   8  -9          6.94          4.46         9.43 o                         
   5   8  -9          4.64          0.10         9.58 o                         
   0   9  -9         79.10         96.76        12.94 o                         
   1   9  -9          5.76          6.71         8.10 o                         
   2   9  -9          0.95          5.74         8.71 o                         
   3   9  -9         34.37         14.87         9.46 o                         
   0   0  -8       1188.01       1201.18        82.86 o                         
   2   0  -8        482.64        484.23        22.65 o                         
   4   0  -8        392.51        437.56        19.18 o                         
   6   0  -8         18.41         18.77         6.82 o                         
   8   0  -8         25.08         28.43        10.58 o                         
  10   0  -8         18.53          9.57        11.22 o                         
   1   1  -8         58.97         48.85         4.80 o                         
   2   1  -8        379.27        431.29        14.31 o                         
   3   1  -8         82.90         86.74         5.50 o                         
   4   1  -8          8.02          9.99         4.49 o                         
   5   1  -8         64.47         41.19         5.04 o                         
   6   1  -8          4.17          8.38         4.87 o                         
   7   1  -8         22.57         24.29         5.51 o                         
   8   1  -8         17.40         20.18         7.60 o                         
   9   1  -8          1.65         -5.28         7.05 o                         
  10   1  -8         18.37         17.74         8.29 o                         
  11   1  -8          7.92          3.66         9.05 o                         
   0   2  -8        124.44        132.20         9.08 o                         
   1   2  -8         24.15         18.96         4.50 o                         
   2   2  -8          6.11          4.32         4.57 o                         
   3   2  -8         34.79         33.77         4.79 o                         
   4   2  -8         95.89        103.20         5.64 o                         
   5   2  -8         51.25         47.22         4.89 o                         
   6   2  -8          4.15          3.33         4.93 o                         
   7   2  -8         14.41         11.21         6.09 o                         
   8   2  -8          6.97         11.23         7.49 o                         
   9   2  -8         26.15         29.36         7.50 o                         
  10   2  -8          0.99         -0.02         8.06 o                         
  11   2  -8          6.92          6.59         9.49 o                         
   1   3  -8          1.20         -2.59         4.48 o                         
   2   3  -8          6.55          7.54         4.67 o                         
   3   3  -8         36.34         31.25         4.85 o                         
   4   3  -8         43.66         41.23         5.29 o                         
   5   3  -8         33.34         37.99         4.79 o                         
   6   3  -8          4.52          7.34         4.98 o                         
   7   3  -8         71.17         60.44         6.24 o                         
   8   3  -8         83.47         75.21         7.84 o                         
   9   3  -8          4.62         -2.21         7.48 o                         
  10   3  -8         54.09         49.36         8.61 o                         
  11   3  -8         10.24         26.75         9.67 o                         
   0   4  -8        106.46         86.10         7.99 o                         
   1   4  -8         47.70         51.27         4.95 o                         
   2   4  -8         27.18         20.00         4.90 o                         
   3   4  -8          5.67          3.28         4.88 o                         
   4   4  -8        274.97        317.74        12.69 o                         
   5   4  -8         15.11         14.73         4.60 o                         
   6   4  -8        129.13        123.61         6.84 o                         
   7   4  -8         44.83         43.99         6.17 o                         
   8   4  -8          3.86          7.07         7.25 o                         
   9   4  -8         25.31         13.79         7.74 o                         
  10   4  -8         22.08         16.08         8.86 o                         
  11   4  -8         28.01         24.86         9.77 o                         
   1   5  -8          2.38         -1.45         4.60 o                         
   2   5  -8         33.27         20.93         4.88 o                         
   3   5  -8         74.06         68.76         5.59 o                         
   4   5  -8          8.02          1.04         5.04 o                         
   5   5  -8          3.52          3.98         4.80 o                         
   6   5  -8         95.40         92.22         6.25 o                         
   7   5  -8          6.11          1.77         5.99 o                         
   8   5  -8          7.65         -3.30         7.27 o                         
   9   5  -8          2.12         -2.09         8.33 o                         
  10   5  -8          3.38         -2.75         8.59 o                         
   0   6  -8         16.28         11.11         6.79 o                         
   1   6  -8         43.77         37.52         5.09 o                         
   2   6  -8         62.25         52.38         5.40 o                         
   3   6  -8         63.08         58.23         5.52 o                         
   4   6  -8         74.71         78.99         6.08 o                         
   5   6  -8          3.15         -5.96         5.96 o                         
   6   6  -8          9.74         10.09         5.21 o                         
   7   6  -8         10.03         -6.33         6.33 o                         
   8   6  -8          7.52         -6.50         9.00 o                         
   9   6  -8          4.50         -7.16         8.29 o                         
  10   6  -8         13.78         10.54         9.01 o                         
   1   7  -8         28.38         31.29         5.29 o                         
   2   7  -8         61.65         71.35         5.69 o                         
   3   7  -8          2.82          6.10         5.15 o                         
   4   7  -8          1.84          2.92         5.73 o                         
   5   7  -8         72.02         88.87         6.81 o                         
   6   7  -8         39.04         33.96         6.87 o                         
   7   7  -8         14.65          7.59         6.71 o                         
   8   7  -8          4.49          1.76         9.53 o                         
   9   7  -8          7.74          7.23         8.42 o                         
   0   8  -8        125.24        105.33         8.73 o                         
   1   8  -8          2.72         -5.10         5.10 o                         
   2   8  -8         32.98         26.97         5.47 o                         
   3   8  -8         36.61         30.69         5.58 o                         
   4   8  -8         42.70         40.20         6.23 o                         
   5   8  -8         14.10         15.18         6.48 o                         
   6   8  -8         14.46         13.85         8.90 o                         
   7   8  -8          0.25         -4.04         7.55 o                         
   8   8  -8         12.70          8.83         7.98 o                         
   1   9  -8          3.17          2.19         5.44 o                         
   2   9  -8         30.33         27.36         5.67 o                         
   3   9  -8         11.32         12.86         5.77 o                         
   4   9  -8         36.23         37.26         6.38 o                         
   5   9  -8          0.10         10.86         7.38 o                         
   6   9  -8          4.00         -4.09         7.25 o                         
   7   9  -8          1.87         -8.24         8.24 o                         
   0  10  -8         26.68         27.53         9.30 o                         
   1  10  -8         25.55         20.70         5.75 o                         
   2  10  -8          3.77          5.39         5.75 o                         
   3  10  -8         28.26         33.62         6.42 o                         
   4  10  -8          5.46          8.17         6.94 o                         
   5  10  -8          5.78         -3.45        10.12 o                         
   6  10  -8          1.23         -0.29        24.56 o                         
   1  11  -8          3.50          5.41         5.99 o                         
   2  11  -8         15.46         12.76         6.00 o                         
   3  11  -8          8.97          7.60         6.72 o                         
   2   0  -7        398.74        415.81        22.82 o                         
   4   0  -7        152.11        147.43         7.42 o                         
   6   0  -7         80.83         89.86         6.78 o                         
   8   0  -7         65.65         50.21         6.82 o                         
  10   0  -7         42.61         52.10        13.06 o                         
  12   0  -7         11.88         15.10        12.50 o                         
   0   1  -7       1294.62       1336.45        65.59 o                         
   1   1  -7        140.77        134.61         6.63 o                         
   2   1  -7        222.36        228.11         8.49 o                         
   3   1  -7        228.36        241.92         8.18 o                         
   4   1  -7        169.50        136.32         7.78 o                         
   5   1  -7         28.90         19.05         3.69 o                         
   6   1  -7         98.42         93.83         5.01 o                         
   7   1  -7         11.38         10.62         4.09 o                         
   8   1  -7        170.74        210.66         7.74 o                         
   9   1  -7         22.16         18.20         5.37 o                         
  10   1  -7        140.66        139.26        10.02 o                         
  11   1  -7         26.45         28.88         7.77 o                         
  12   1  -7          1.20         -1.27         8.57 o                         
  13   1  -7          1.73         -1.03        10.45 o                         
   1   2  -7         80.28         76.17         4.66 o                         
   2   2  -7        359.98        395.29        12.54 o                         
   3   2  -7         63.77         60.05         4.03 o                         
   4   2  -7        372.59        414.76        12.25 o                         
   5   2  -7          9.24         15.42         3.65 o                         
   6   2  -7        159.94        169.27         6.56 o                         
   7   2  -7         52.56         48.37         4.55 o                         
   8   2  -7        100.55         87.86         5.27 o                         
   9   2  -7         36.77         32.41         5.66 o                         
  10   2  -7          4.72         -2.41         7.44 o                         
  11   2  -7          2.68         -6.98         7.46 o                         
  12   2  -7         11.32         11.35         9.04 o                         
  13   2  -7          6.23         16.32        13.89 o                         
   0   3  -7        832.57        917.39        37.95 o                         
   1   3  -7         12.63         10.33         3.80 o                         
   2   3  -7         33.90         39.11         4.10 o                         
   3   3  -7         29.02         24.22         3.62 o                         
   4   3  -7        278.58        300.44         9.91 o                         
   5   3  -7         80.09         89.19         6.14 o                         
   6   3  -7         95.69         97.77         4.75 o                         
   7   3  -7         31.21         29.79         4.39 o                         
   8   3  -7        130.33        132.75         6.12 o                         
   9   3  -7         22.48         21.39         5.53 o                         
  10   3  -7         10.71         25.09         7.44 o                         
  11   3  -7         20.42         24.00         8.08 o                         
  12   3  -7          1.82         -8.87         8.87 o                         
  13   3  -7          5.11          5.91        10.85 o                         
   1   4  -7         29.55         31.79         4.06 o                         
   2   4  -7         76.17         79.77         4.62 o                         
   3   4  -7         15.62         15.44         3.97 o                         
   4   4  -7          1.17         -3.44         3.44 o                         
   5   4  -7          7.85          2.87         3.73 o                         
   6   4  -7        201.03        218.11         9.46 o                         
   7   4  -7         35.54         28.56         4.43 o                         
   8   4  -7         58.67         46.16         5.48 o                         
   9   4  -7         34.65         29.48         5.80 o                         
  10   4  -7          0.47          2.94         7.39 o                         
  11   4  -7         68.64         69.04         9.12 o                         
  12   4  -7         35.95         38.88         9.75 o                         
   0   5  -7        162.46        143.04         8.64 o                         
   1   5  -7          1.99          0.19         3.87 o                         
   2   5  -7         14.68         17.15         3.92 o                         
   3   5  -7         81.99         84.51         4.88 o                         
   4   5  -7         82.65         76.89         4.16 o                         
   5   5  -7          5.20          3.67         3.77 o                         
   6   5  -7         98.61         81.33         4.87 o                         
   7   5  -7        250.97        265.21         9.77 o                         
   8   5  -7         69.86         84.13         5.65 o                         
   9   5  -7         42.11         39.93         6.08 o                         
  10   5  -7         54.24         60.66         8.13 o                         
  11   5  -7          8.58          2.14         8.53 o                         
  12   5  -7          3.49         -0.51         9.33 o                         
   1   6  -7         99.05        100.15         5.26 o                         
   2   6  -7        433.02        456.32        14.97 o                         
   3   6  -7         53.74         38.09         4.44 o                         
   4   6  -7         72.29         69.27         5.00 o                         
   5   6  -7         26.19         32.24         3.98 o                         
   6   6  -7        190.56        182.55         6.61 o                         
   7   6  -7         11.22         10.23         4.83 o                         
   8   6  -7         99.06         79.45         6.38 o                         
   9   6  -7         20.29         22.45         6.21 o                         
  10   6  -7         11.53          6.73         8.89 o                         
  11   6  -7          1.69          5.85         8.67 o                         
  12   6  -7         20.73          8.54        10.09 o                         
   0   7  -7         74.32         68.75         7.49 o                         
   1   7  -7        248.67        263.03        10.77 o                         
   2   7  -7         17.90         24.99         4.32 o                         
   3   7  -7         15.43         26.09         5.63 o                         
   4   7  -7         52.06         46.64         4.78 o                         
   5   7  -7         36.92         33.59         4.13 o                         
   6   7  -7         63.65         60.38         5.04 o                         
   7   7  -7          2.55          5.91         4.65 o                         
   8   7  -7         33.39         29.09         6.13 o                         
   9   7  -7         32.72         14.75         6.82 o                         
  10   7  -7         48.60         45.51         7.83 o                         
  11   7  -7          2.77         -2.91         8.70 o                         
   1   8  -7        113.74        109.04         5.47 o                         
   2   8  -7         11.27         14.97         4.31 o                         
   3   8  -7         38.54         36.79         4.61 o                         
   4   8  -7         13.79          4.75         4.56 o                         
   5   8  -7          6.78         -4.67         4.67 o                         
   6   8  -7         66.10         67.48         4.99 o                         
   7   8  -7         32.16         36.50         5.13 o                         
   8   8  -7          1.63         -0.29         5.66 o                         
   9   8  -7         53.18         60.55         7.61 o                         
  10   8  -7          4.21          0.81         7.74 o                         
   0   9  -7        256.73        259.06        13.72 o                         
   1   9  -7         59.54         61.25         4.96 o                         
   2   9  -7         62.23         59.96         4.99 o                         
   3   9  -7         81.45         94.44         5.49 o                         
   4   9  -7        172.53        163.84         7.03 o                         
   5   9  -7          1.23          4.87         5.24 o                         
   6   9  -7         16.43         11.07         4.73 o                         
   7   9  -7         40.55         45.44         5.55 o                         
   8   9  -7         59.09         48.42         6.04 o                         
   9   9  -7         12.72          8.28         7.10 o                         
   1  10  -7         75.27         85.22         5.82 o                         
   2  10  -7         56.72         51.32         4.95 o                         
   3  10  -7          2.70         -5.07         5.07 o                         
   4  10  -7         55.44         57.45         5.65 o                         
   5  10  -7         19.95         23.18         5.37 o                         
   6  10  -7         23.13         14.81         4.84 o                         
   7  10  -7          1.98         -4.48         5.78 o                         
   8  10  -7          1.89          6.63         6.28 o                         
   0  11  -7          7.26         10.82         6.78 o                         
   1  11  -7          3.38          0.45         4.75 o                         
   2  11  -7         21.53         18.29         5.16 o                         
   3  11  -7         18.70         45.75         5.25 o                         
   4  11  -7         49.50         36.27         5.41 o                         
   5  11  -7          1.40         -4.03         5.50 o                         
   6  11  -7          1.49         -3.93         6.61 o                         
   7  11  -7         17.15         19.23         6.37 o                         
   1  12  -7         16.59         16.90         5.02 o                         
   2  12  -7         26.54         16.07         4.92 o                         
   3  12  -7          7.02          1.57         4.92 o                         
   4  12  -7         20.99         11.70         5.56 o                         
   5  12  -7         19.57         13.43         8.37 o                         
   0  13  -7         13.14         16.82         8.08 o                         
   1  13  -7         46.02         52.83         6.04 o                         
   0   0  -6       4148.60       3813.20       268.53 o                         
   2   0  -6        382.27        430.46        16.96 o                         
   4   0  -6        925.43       1033.87        37.79 o                         
   6   0  -6        337.82        332.31        13.55 o                         
   8   0  -6        128.23        146.85         8.09 o                         
  10   0  -6         65.93         48.76         7.00 o                         
  12   0  -6         21.12         36.71        10.75 o                         
  14   0  -6         70.85        101.34        22.55 o                         
   1   1  -6        297.88        308.55         9.73 o                         
   2   1  -6       1257.35       1328.57        33.19 o                         
   3   1  -6         52.56         45.71         3.18 o                         
   4   1  -6        412.97        388.11        10.95 o                         
   5   1  -6        220.06        227.20         8.06 o                         
   6   1  -6        485.57        528.04        13.47 o                         
   7   1  -6        112.23        120.22         5.27 o                         
   8   1  -6          3.97         -3.00         3.75 o                         
   9   1  -6         14.63         10.01         4.39 o                         
  10   1  -6         37.81         30.27         4.81 o                         
  11   1  -6          3.29         -1.36         5.34 o                         
  12   1  -6        113.25         93.31         8.65 o                         
  13   1  -6          8.22          6.15         8.96 o                         
  14   1  -6          4.38         -0.51        10.23 o                         
   0   2  -6        504.27        505.15        25.74 o                         
   1   2  -6         76.82         70.08         3.91 o                         
   2   2  -6        120.96        113.36         4.55 o                         
   3   2  -6          9.75          5.90         2.79 o                         
   4   2  -6        758.62        781.69        20.92 o                         
   5   2  -6         55.12         48.26         3.66 o                         
   6   2  -6         90.66         89.86         4.52 o                         
   7   2  -6         67.58         60.49         4.07 o                         
   8   2  -6         88.66         87.86         5.06 o                         
   9   2  -6          9.60         10.11         5.42 o                         
  10   2  -6        109.28        116.40         5.65 o                         
  11   2  -6          1.36         -4.34         5.66 o                         
  12   2  -6        122.97        137.76         9.43 o                         
  13   2  -6         56.71         50.27         9.46 o                         
  14   2  -6         27.89         44.55        10.58 o                         
   1   3  -6         36.31         37.92         4.37 o                         
   2   3  -6        290.87        293.24         9.62 o                         
   3   3  -6         38.86         37.61         3.03 o                         
   4   3  -6        208.10        180.13         6.42 o                         
   5   3  -6        352.99        384.56        11.04 o                         
   6   3  -6         45.89         54.55         3.76 o                         
   7   3  -6         60.44         55.23         4.10 o                         
   8   3  -6        210.96        191.20         9.85 o                         
   9   3  -6         57.12         63.57         4.95 o                         
  10   3  -6        133.24        133.22         6.45 o                         
  11   3  -6         82.62         62.25         6.38 o                         
  12   3  -6        114.93         91.40         9.12 o                         
  13   3  -6         17.58         17.91         9.12 o                         
  14   3  -6         29.03         42.38        10.66 o                         
   0   4  -6        325.06        301.74        25.66 o                         
   1   4  -6        115.43        103.73         7.30 o                         
   2   4  -6         75.50         75.05         4.39 o                         
   3   4  -6         39.11         34.35         3.21 o                         
   4   4  -6       1240.39       1324.00        32.61 o                         
   5   4  -6         84.90         93.87         4.26 o                         
   6   4  -6        366.40        374.87        11.05 o                         
   7   4  -6         44.52         50.65         4.00 o                         
   8   4  -6         33.66         39.37         4.34 o                         
   9   4  -6         52.24         42.56         4.93 o                         
  10   4  -6        156.09        137.88         6.49 o                         
  11   4  -6        117.40         89.11         6.99 o                         
  12   4  -6         20.74         33.63         8.78 o                         
  13   4  -6          9.21         30.58         9.33 o                         
  14   4  -6         25.17         46.64        10.66 o                         
   1   5  -6        147.53        131.21         5.44 o                         
   2   5  -6        508.89        514.06        16.06 o                         
   3   5  -6        114.82        108.72         4.65 o                         
   4   5  -6         11.75          9.82         3.05 o                         
   5   5  -6         66.60         73.70         4.06 o                         
   6   5  -6        254.55        282.58         9.18 o                         
   7   5  -6         53.82         50.13         4.34 o                         
   8   5  -6        199.30        179.61         6.65 o                         
   9   5  -6         33.21         12.72         5.01 o                         
  10   5  -6         57.38         38.84         5.44 o                         
  11   5  -6         26.84         16.45         6.44 o                         
  12   5  -6         35.98         45.08         8.36 o                         
  13   5  -6          5.80          1.68         8.93 o                         
   0   6  -6        159.54        172.95         9.53 o                         
   1   6  -6         76.95         74.88         4.08 o                         
   2   6  -6        156.69        141.43         5.82 o                         
   3   6  -6        134.44        131.60         5.49 o                         
   4   6  -6        300.84        317.71        10.32 o                         
   5   6  -6          3.59         -0.21         3.28 o                         
   6   6  -6        178.44        175.22         6.79 o                         
   7   6  -6         51.28         34.94         4.09 o                         
   8   6  -6        193.89        203.31         7.14 o                         
   9   6  -6         25.63         14.13         4.87 o                         
  10   6  -6          5.82          8.45         5.33 o                         
  11   6  -6         29.67         26.56         7.01 o                         
  12   6  -6         41.29         38.80         8.43 o                         
  13   6  -6         10.61          6.78         9.49 o                         
   1   7  -6        110.97        109.82         5.32 o                         
   2   7  -6        334.72        330.72        11.65 o                         
   3   7  -6          7.17          6.06         3.87 o                         
   4   7  -6          5.30          1.56         3.16 o                         
   5   7  -6        319.28        369.31        11.32 o                         
   6   7  -6        187.47        202.14         7.40 o                         
   7   7  -6         24.27         22.77         4.05 o                         
   8   7  -6         61.74         43.54         4.92 o                         
   9   7  -6         13.89         15.30         5.17 o                         
  10   7  -6        142.53        143.77         7.37 o                         
  11   7  -6         29.05         32.84         6.90 o                         
  12   7  -6          0.72         -8.54         8.54 o                         
   0   8  -6        344.28        325.46        18.87 o                         
   1   8  -6         22.37         19.84         3.56 o                         
   2   8  -6        165.56        169.95         7.15 o                         
   3   8  -6        185.62        205.19         8.16 o                         
   4   8  -6        315.81        313.61        10.02 o                         
   5   8  -6         42.55         26.15         5.04 o                         
   6   8  -6         72.13         72.61         5.38 o                         
   7   8  -6         66.77         76.95         4.82 o                         
   8   8  -6         62.77         64.50         5.21 o                         
   9   8  -6         12.16          3.19         5.21 o                         
  10   8  -6         17.86          4.50         6.37 o                         
  11   8  -6          5.35         11.77         6.88 o                         
  12   8  -6         12.40          7.05         8.16 o                         
   1   9  -6         36.90         45.48         3.83 o                         
   2   9  -6        188.42        176.00         7.62 o                         
   3   9  -6        242.93        262.17        10.12 o                         
   4   9  -6         43.07         36.64         4.42 o                         
   5   9  -6         50.79         55.15         4.16 o                         
   6   9  -6         13.82          1.92         3.96 o                         
   7   9  -6         26.59         15.14         4.48 o                         
   8   9  -6         80.80         63.47         5.68 o                         
   9   9  -6         30.40         34.61         5.61 o                         
  10   9  -6         48.46         61.11         6.93 o                         
  11   9  -6          6.52          3.34         6.92 o                         
   0  10  -6         71.19         57.56         5.75 o                         
   1  10  -6         32.55         34.43         3.80 o                         
   2  10  -6         35.30         29.77         4.11 o                         
   3  10  -6        297.78        306.68        12.00 o                         
   4  10  -6         17.22         12.07         4.14 o                         
   5  10  -6         25.46         23.85         4.03 o                         
   6  10  -6         14.95         14.27         4.33 o                         
   7  10  -6         15.50         17.80         4.78 o                         
   8  10  -6         80.53         75.78         6.00 o                         
   9  10  -6          1.39         -5.63         5.63 o                         
  10  10  -6         48.88         34.73         7.05 o                         
   1  11  -6         98.19        104.30         5.39 o                         
   2  11  -6        136.58        128.85         5.99 o                         
   3  11  -6        108.98        115.66         5.33 o                         
   4  11  -6         75.09         69.29         5.03 o                         
   5  11  -6         52.67         59.16         4.89 o                         
   6  11  -6          6.84          2.69         4.70 o                         
   7  11  -6         52.11         46.07         5.81 o                         
   8  11  -6         19.04          6.79         5.57 o                         
   9  11  -6         21.37         28.10         6.18 o                         
   0  12  -6        170.27        175.45        11.44 o                         
   1  12  -6         90.90        102.54         5.30 o                         
   2  12  -6         30.03         29.03         4.87 o                         
   3  12  -6         76.56         91.25         5.00 o                         
   4  12  -6          4.15         11.11         4.59 o                         
   5  12  -6          8.82          9.59         3.93 o                         
   6  12  -6         20.53          7.89         4.55 o                         
   7  12  -6         35.55         30.34         5.47 o                         
   8  12  -6         55.52         43.12         6.23 o                         
   1  13  -6         15.14         19.79         7.46 o                         
   2  13  -6         56.32         46.77         9.28 o                         
   3  13  -6         34.52         48.06         5.77 o                         
   4  13  -6         12.27         10.69         5.39 o                         
   5  13  -6         38.80         52.70         4.79 o                         
   6  13  -6         61.69         54.84         9.60 o                         
   1  14  -6          6.31         25.96        10.98 o                         
   2  14  -6          9.10         29.04         9.52 o                         
   3  14  -6          0.44          2.43         7.57 o                         
   2   0  -5       1966.00       1898.16        63.03 o                         
   4   0  -5        236.88        197.05         9.56 o                         
   6   0  -5        342.72        374.63        18.84 o                         
   8   0  -5        611.67        612.94        26.30 o                         
  10   0  -5        224.85        260.94        13.62 o                         
  12   0  -5         75.13         75.02         8.02 o                         
  14   0  -5         38.49         52.24        13.83 o                         
   0   1  -5       2880.52       2987.67       139.85 o                         
   1   1  -5       1019.92       1069.73        29.09 o                         
   2   1  -5        447.04        428.37        11.10 o                         
   3   1  -5        470.85        456.18        12.12 o                         
   4   1  -5        646.26        610.48        15.51 o                         
   5   1  -5        267.23        282.46         8.38 o                         
   6   1  -5        309.98        289.44         8.47 o                         
   7   1  -5         20.27         16.64         3.19 o                         
   8   1  -5        338.85        403.34        13.35 o                         
   9   1  -5         79.62         75.10         4.43 o                         
  10   1  -5        460.46        459.94        14.28 o                         
  11   1  -5        111.36        114.63         5.81 o                         
  12   1  -5         16.49         22.17         5.27 o                         
  13   1  -5          8.28         -0.28         7.61 o                         
  14   1  -5         40.71         49.04         9.88 o                         
  15   1  -5         44.10         49.34        10.53 o                         
   1   2  -5        609.23        618.14        18.05 o                         
   2   2  -5       2439.30       2401.62        55.20 o                         
   3   2  -5        353.66        356.03        10.53 o                         
   4   2  -5        546.52        561.08        16.78 o                         
   5   2  -5         21.42         18.36         2.70 o                         
   6   2  -5        405.00        440.06        13.28 o                         
   7   2  -5         81.02         70.69         3.86 o                         
   8   2  -5        606.56        592.32        15.31 o                         
   9   2  -5         63.11         62.87         4.23 o                         
  10   2  -5        140.08        161.41         5.91 o                         
  11   2  -5         11.94         11.37         4.50 o                         
  12   2  -5        123.17        102.80         6.16 o                         
  13   2  -5          7.85         11.28         7.27 o                         
  14   2  -5         76.36         79.92         9.91 o                         
  15   2  -5         18.31         28.11        10.35 o                         
   0   3  -5       3587.90       3651.79       134.76 o                         
   1   3  -5        420.35        479.43        14.11 o                         
   2   3  -5        140.69        133.95         7.00 o                         
   3   3  -5        149.75        170.41         6.82 o                         
   4   3  -5       1157.49       1147.89        26.41 o                         
   5   3  -5        158.93        151.70         6.95 o                         
   6   3  -5        475.71        467.78        12.47 o                         
   7   3  -5         19.26         20.47         3.49 o                         
   8   3  -5        864.68        948.01        26.18 o                         
   9   3  -5         66.05         64.67         4.18 o                         
  10   3  -5        122.22        124.80         5.85 o                         
  11   3  -5         77.27         77.18         5.20 o                         
  12   3  -5         12.00          0.20         5.35 o                         
  13   3  -5         36.42         38.57         7.64 o                         
  14   3  -5         71.23         75.09         9.88 o                         
  15   3  -5         31.51         36.66        10.30 o                         
   1   4  -5         94.17         89.54         4.39 o                         
   2   4  -5        725.83        681.88        20.32 o                         
   3   4  -5         19.87         18.92         2.42 o                         
   4   4  -5        528.74        523.21        13.97 o                         
   5   4  -5        181.35        192.11         6.63 o                         
   6   4  -5        778.36        830.79        21.92 o                         
   7   4  -5        106.18         94.45         5.56 o                         
   8   4  -5        208.70        186.16         7.14 o                         
   9   4  -5         90.48         96.29         4.73 o                         
  10   4  -5         45.96         36.57         4.33 o                         
  11   4  -5         86.96         79.47         5.61 o                         
  12   4  -5         71.39         78.38         6.36 o                         
  13   4  -5         23.28         12.54         7.81 o                         
  14   4  -5          8.54         -0.60         9.30 o                         
  15   4  -5          6.57         10.18        10.28 o                         
   0   5  -5        923.37        913.11        44.80 o                         
   1   5  -5        202.78        215.60         9.28 o                         
   2   5  -5        113.72         96.58         4.51 o                         
   3   5  -5        450.03        462.08        11.81 o                         
   4   5  -5       1160.66       1187.83        28.04 o                         
   5   5  -5        268.47        275.87         8.56 o                         
   6   5  -5        193.86        177.44         9.25 o                         
   7   5  -5        451.27        495.94        13.77 o                         
   8   5  -5         95.85        108.15         5.07 o                         
   9   5  -5         78.08         78.21         4.51 o                         
  10   5  -5        266.94        246.41         8.69 o                         
  11   5  -5          4.79          3.13         4.81 o                         
  12   5  -5         29.96         14.94         6.25 o                         
  13   5  -5         36.69         27.56         7.91 o                         
  14   5  -5         52.03         66.08        10.17 o                         
   1   6  -5        364.36        355.27        12.96 o                         
   2   6  -5        807.44        768.79        24.34 o                         
   3   6  -5        528.42        537.77        13.71 o                         
   4   6  -5        112.40        103.32         4.08 o                         
   5   6  -5        243.66        252.51         7.93 o                         
   6   6  -5        809.40        875.00        21.66 o                         
   7   6  -5         63.90         63.95         3.91 o                         
   8   6  -5        355.44        339.04        11.82 o                         
   9   6  -5        175.96        183.34         6.64 o                         
  10   6  -5         59.72         69.39         4.81 o                         
  11   6  -5         13.29          7.49         5.06 o                         
  12   6  -5        109.43        100.37         8.94 o                         
  13   6  -5          7.93         -1.79         8.18 o                         
  14   6  -5         93.11         94.88        10.89 o                         
   0   7  -5        814.44        818.09        33.78 o                         
   1   7  -5         87.59         95.81         4.53 o                         
   2   7  -5         60.45         57.61         3.45 o                         
   3   7  -5        134.90        151.28         6.25 o                         
   4   7  -5        378.53        394.97        10.86 o                         
   5   7  -5         27.98         19.91         3.27 o                         
   6   7  -5        189.88        181.47         6.33 o                         
   7   7  -5         62.74         76.05         4.09 o                         
   8   7  -5         95.82        106.05         5.49 o                         
   9   7  -5        288.65        294.84        10.71 o                         
  10   7  -5        279.48        282.99        10.31 o                         
  11   7  -5          2.78          1.59         5.33 o                         
  12   7  -5        128.80        127.21         7.76 o                         
  13   7  -5         41.16         42.51         8.80 o                         
  14   7  -5          6.38          3.54         8.97 o                         
   1   8  -5        428.98        436.96        12.84 o                         
   2   8  -5        595.69        598.49        17.99 o                         
   3   8  -5         72.67         76.88         3.58 o                         
   4   8  -5         47.65         42.49         3.33 o                         
   5   8  -5          0.91          7.13         3.08 o                         
   6   8  -5        444.76        464.87        13.76 o                         
   7   8  -5        431.41        429.30        12.07 o                         
   8   8  -5          6.99          2.12         4.17 o                         
   9   8  -5         86.31         92.78         5.22 o                         
  10   8  -5         10.89          8.02         4.90 o                         
  11   8  -5         54.37         39.58         5.91 o                         
  12   8  -5         48.73         34.22         8.13 o                         
  13   8  -5          2.98          3.23         7.77 o                         
   0   9  -5        928.64        912.83        37.41 o                         
   1   9  -5        315.81        344.72        10.59 o                         
   2   9  -5         20.46         18.32         3.01 o                         
   3   9  -5        369.90        398.02        12.18 o                         
   4   9  -5        188.22        180.75         6.74 o                         
   5   9  -5         32.03         28.16         3.36 o                         
   6   9  -5         76.60         67.40         4.40 o                         
   7   9  -5        127.29        127.30         5.44 o                         
   8   9  -5        239.26        238.11         8.91 o                         
   9   9  -5         84.68         87.20         6.62 o                         
  10   9  -5          3.21          0.22         5.78 o                         
  11   9  -5         24.98         31.33         6.04 o                         
  12   9  -5         66.84         65.28         7.41 o                         
   1  10  -5        351.73        367.61        12.63 o                         
   2  10  -5        296.69        283.78        10.28 o                         
   3  10  -5        155.52        151.78         5.23 o                         
   4  10  -5         51.69         39.79         3.37 o                         
   5  10  -5        212.50        233.81         8.24 o                         
   6  10  -5        251.66        246.81         8.43 o                         
   7  10  -5         17.08         18.97         4.43 o                         
   8  10  -5          9.90          6.95         4.70 o                         
   9  10  -5         66.24         65.99         5.43 o                         
  10  10  -5         30.49         27.82         5.48 o                         
  11  10  -5         98.89        103.59         7.39 o                         
   0  11  -5         58.39         44.53         9.98 o                         
   1  11  -5        264.07        279.92        10.29 o                         
   2  11  -5        142.97        130.93         5.14 o                         
   3  11  -5        124.05        121.92         4.49 o                         
   4  11  -5        253.58        247.13         7.83 o                         
   5  11  -5          3.96         -1.01         3.37 o                         
   6  11  -5         14.42          9.02         5.10 o                         
   7  11  -5        124.64        140.43         5.78 o                         
   8  11  -5         96.00         98.23         5.43 o                         
   9  11  -5         16.29         11.16         4.99 o                         
  10  11  -5         31.16         15.87         6.54 o                         
   2  12  -5         90.86         81.63         6.25 o                         
   3  12  -5         15.52         11.68         3.65 o                         
   4  12  -5         37.87         22.42         4.02 o                         
   5  12  -5        186.83        210.57         8.73 o                         
   6  12  -5         89.46         83.69         6.21 o                         
   7  12  -5         34.79         25.28         5.19 o                         
   8  12  -5          1.56         -4.85         5.71 o                         
   9  12  -5         48.25         75.03         7.38 o                         
   2  13  -5         29.39         31.84         5.49 o                         
   3  13  -5        109.37        122.77         7.94 o                         
   4  13  -5         59.48         48.38         7.19 o                         
   5  13  -5         22.96         15.64         6.77 o                         
   6  13  -5          1.08         -5.78         5.78 o                         
   7  13  -5         71.54         87.26         7.73 o                         
   8  13  -5         57.45         49.92         8.29 o                         
   1  14  -5        201.04        202.04        24.16 o                         
   2  14  -5         28.74         33.93         7.30 o                         
   3  14  -5         67.97         79.52         7.37 o                         
   4  14  -5         13.14         27.57         7.05 o                         
   5  14  -5         96.69        103.94         8.27 o                         
   6  14  -5         15.12          3.45         6.18 o                         
   1  15  -5          8.58         29.55         9.98 o                         
   2  15  -5         35.01         42.13        11.38 o                         
   0   0  -4      14149.92      12986.38       735.88 o                         
   2   0  -4       2025.87       1996.66        65.64 o                         
   4   0  -4       1937.61       2011.87        67.59 o                         
   6   0  -4        790.52        755.82        29.87 o                         
   8   0  -4        452.45        488.12        19.06 o                         
  10   0  -4        446.60        436.23        17.05 o                         
  12   0  -4         20.58         27.00         6.93 o                         
  14   0  -4        117.37        121.42        13.07 o                         
  16   0  -4         16.88          7.21        14.68 o                         
   1   1  -4        836.36        806.27        20.32 o                         
   2   1  -4       4393.20       4312.08       106.66 o                         
   3   1  -4       1341.49       1326.80        32.24 o                         
   4   1  -4        948.56        927.49        24.26 o                         
   5   1  -4        239.05        260.86         7.82 o                         
   6   1  -4       1658.41       1659.04        48.33 o                         
   7   1  -4        433.95        479.88        13.36 o                         
   8   1  -4        160.36        125.62         4.87 o                         
   9   1  -4         43.52         35.33         3.55 o                         
  10   1  -4        164.68        171.11         6.54 o                         
  11   1  -4          1.37         -2.86         3.98 o                         
  12   1  -4        242.46        226.90         8.35 o                         
  13   1  -4         25.97         17.86         5.36 o                         
  14   1  -4          2.41          3.89         7.55 o                         
  15   1  -4         28.69         17.64         9.59 o                         
  16   1  -4         18.41         13.72        10.55 o                         
   0   2  -4       1473.88       1363.01        67.89 o                         
   1   2  -4        764.09        859.17        22.55 o                         
   2   2  -4       1080.67       1040.56        24.06 o                         
   3   2  -4       1074.95       1152.42        26.53 o                         
   4   2  -4       2310.45       2345.62        60.13 o                         
   5   2  -4        496.17        539.93        13.90 o                         
   6   2  -4        678.10        711.83        24.49 o                         
   7   2  -4        144.89        152.97         5.81 o                         
   8   2  -4        871.63        939.39        22.69 o                         
   9   2  -4         61.04         48.61         3.69 o                         
  10   2  -4        819.43        855.73        20.49 o                         
  11   2  -4          5.92          6.64         4.02 o                         
  12   2  -4        247.79        280.00        10.63 o                         
  13   2  -4        103.72         95.09         6.08 o                         
  14   2  -4         97.34         93.16         8.56 o                         
  15   2  -4          2.52          3.70         9.32 o                         
  16   2  -4          3.24         -4.47        10.26 o                         
   1   3  -4        432.31        442.74        13.83 o                         
   2   3  -4       1524.59       1407.64        34.46 o                         
   3   3  -4         39.65         37.88         2.28 o                         
   4   3  -4       1359.50       1374.70        31.35 o                         
   5   3  -4        555.55        561.00        14.03 o                         
   6   3  -4        978.64       1027.46        26.15 o                         
   7   3  -4        201.97        218.43         7.65 o                         
   8   3  -4        746.52        727.38        18.28 o                         
   9   3  -4        556.89        607.12        15.73 o                         
  10   3  -4        125.66        127.77         5.50 o                         
  11   3  -4        342.25        349.54        11.33 o                         
  12   3  -4        292.98        312.20        11.34 o                         
  13   3  -4          6.08          2.06         5.31 o                         
  14   3  -4        174.45        163.32         9.69 o                         
  15   3  -4         16.15         11.27         9.63 o                         
  16   3  -4         24.71         22.69        14.87 o                         
   0   4  -4       6476.79       6412.43       230.07 o                         
   1   4  -4        294.50        299.25         9.35 o                         
   2   4  -4         73.95         53.48         2.51 o                         
   3   4  -4        227.27        240.77         7.13 o                         
   4   4  -4       2314.28       2376.13        60.55 o                         
   5   4  -4        117.11        114.44         4.24 o                         
   6   4  -4        856.03        843.89        23.09 o                         
   7   4  -4        167.52        169.83         6.28 o                         
   8   4  -4        208.37        236.80         8.57 o                         
   9   4  -4         51.13         38.62         3.68 o                         
  10   4  -4        458.47        465.19        13.61 o                         
  11   4  -4        209.80        199.63         7.22 o                         
  12   4  -4         37.52         41.59         4.94 o                         
  13   4  -4         34.40         30.69         5.81 o                         
  14   4  -4         40.47         26.18         8.11 o                         
  15   4  -4         44.84         52.81         9.94 o                         
  16   4  -4          1.45          3.30        10.34 o                         
   1   5  -4       2404.77       2419.45        62.46 o                         
   2   5  -4       2048.15       2074.89        50.19 o                         
   3   5  -4        233.81        266.92         7.40 o                         
   4   5  -4        133.37        113.43         4.73 o                         
   5   5  -4        672.25        705.07        20.67 o                         
   6   5  -4       1308.88       1296.06        30.39 o                         
   7   5  -4        144.02        134.70         5.44 o                         
   8   5  -4        812.71        821.40        19.67 o                         
   9   5  -4         37.50         40.67         3.74 o                         
  10   5  -4        170.16        181.95         6.73 o                         
  11   5  -4         20.13         14.04         4.22 o                         
  12   5  -4        143.90        136.22         6.28 o                         
  13   5  -4         15.33         10.86         6.27 o                         
  14   5  -4         11.93         17.52         8.60 o                         
  15   5  -4         49.57         62.58        10.05 o                         
   0   6  -4        907.29        867.15        41.50 o                         
   1   6  -4        111.23        105.13         5.26 o                         
   2   6  -4        207.61        221.47         6.93 o                         
   3   6  -4        332.88        335.26         9.17 o                         
   4   6  -4       1093.06       1085.01        30.10 o                         
   5   6  -4         15.95         11.85         2.49 o                         
   6   6  -4        356.43        349.70        10.72 o                         
   7   6  -4        222.59        229.09         7.66 o                         
   8   6  -4       1234.66       1335.33        32.31 o                         
   9   6  -4        195.98        181.10         6.15 o                         
  10   6  -4        106.87         99.79         4.86 o                         
  11   6  -4         89.63         88.36         5.25 o                         
  12   6  -4         41.70         34.02         5.25 o                         
  13   6  -4         35.68         40.88         6.76 o                         
  14   6  -4         52.25         50.66         8.57 o                         
  15   6  -4         13.28         18.79         8.94 o                         
   1   7  -4        405.95        409.96        12.73 o                         
   2   7  -4       1899.21       1850.84        47.31 o                         
   3   7  -4        323.28        316.42         8.99 o                         
   4   7  -4         79.55         67.63         2.99 o                         
   5   7  -4        402.35        409.72        11.70 o                         
   6   7  -4        596.82        609.13        16.81 o                         
   7   7  -4         84.72         88.44         4.86 o                         
   8   7  -4        304.69        325.02        11.00 o                         
   9   7  -4        235.01        259.90         9.44 o                         
  10   7  -4        296.63        331.04        11.93 o                         
  11   7  -4        307.07        334.54        11.10 o                         
  12   7  -4         32.34         23.24         5.37 o                         
  13   7  -4         28.05         33.41         6.92 o                         
  14   7  -4         20.31          2.45         9.18 o                         
   0   8  -4       1532.49       1576.17        66.54 o                         
   1   8  -4        129.19        131.17         5.16 o                         
   2   8  -4        299.71        301.47        10.49 o                         
   3   8  -4       1083.06       1097.61        28.90 o                         
   4   8  -4        814.13        798.65        21.78 o                         
   5   8  -4        237.69        240.83         8.29 o                         
   6   8  -4        678.45        683.93        17.88 o                         
   7   8  -4        105.24        112.18         5.32 o                         
   8   8  -4        293.12        303.51         9.92 o                         
   9   8  -4        136.64        122.27         5.43 o                         
  10   8  -4        116.83        123.09         5.69 o                         
  11   8  -4         55.00         58.63         6.94 o                         
  12   8  -4         33.28         29.71         5.83 o                         
  13   8  -4         77.91         61.95         7.69 o                         
  14   8  -4         29.46         26.07         7.64 o                         
   1   9  -4        331.71        360.71        14.29 o                         
   2   9  -4        521.68        506.69        18.35 o                         
   3   9  -4       1799.93       1830.07        47.79 o                         
   4   9  -4        110.99        104.45         4.21 o                         
   5   9  -4        630.08        654.00        16.83 o                         
   6   9  -4        250.55        247.41         7.95 o                         
   7   9  -4        145.68        138.03         6.16 o                         
   8   9  -4        157.58        145.25         5.31 o                         
   9   9  -4         58.08         69.58         4.53 o                         
  10   9  -4        157.49        154.69         6.72 o                         
  11   9  -4         41.33         40.29         5.36 o                         
  12   9  -4        116.27        115.74         7.24 o                         
  13   9  -4         39.35         35.40         7.28 o                         
   0  10  -4       1321.66       1252.76        61.91 o                         
   1  10  -4        489.37        497.72        15.95 o                         
   2  10  -4        846.23        882.30        26.11 o                         
   3  10  -4        972.57        941.13        29.94 o                         
   4  10  -4        143.63        147.64         5.82 o                         
   5  10  -4          8.72          4.42         2.66 o                         
   6  10  -4         12.62         12.36         3.17 o                         
   7  10  -4        284.62        278.87         9.67 o                         
   8  10  -4        122.51        129.54         5.58 o                         
   9  10  -4         30.94         18.15         4.42 o                         
  10  10  -4        133.30        125.10         6.02 o                         
  11  10  -4         13.12          1.08         5.54 o                         
  12  10  -4         80.28         78.91         6.86 o                         
   1  11  -4        742.34        683.95        37.06 o                         
   2  11  -4        250.29        231.94        21.66 o                         
   3  11  -4        281.98        302.48        10.84 o                         
   4  11  -4        241.35        219.80         9.76 o                         
   5  11  -4        218.75        218.53         9.10 o                         
   6  11  -4         79.41         68.10         4.33 o                         
   7  11  -4         86.11         85.55         5.41 o                         
   8  11  -4         13.68          6.35         4.74 o                         
   9  11  -4        124.67        138.90         7.28 o                         
  10  11  -4        142.69        137.47         7.62 o                         
  11  11  -4        145.36        158.50         9.20 o                         
  12  11  -4          4.95          7.26        10.47 o                         
   0  12  -4        395.65        334.40        28.95 o                         
   1  12  -4        128.99        125.25         9.81 o                         
   2  12  -4          1.10         -1.44         5.91 o                         
   3  12  -4        200.42        223.49        11.54 o                         
   4  12  -4        105.51         90.22         6.00 o                         
   5  12  -4        216.08        214.17        11.16 o                         
   6  12  -4         62.07         54.88         5.30 o                         
   7  12  -4        196.64        191.86         8.27 o                         
   8  12  -4        105.05         96.74         6.28 o                         
   9  12  -4         57.15         40.80         6.51 o                         
  10  12  -4         45.95         48.29         6.71 o                         
   1  13  -4        120.92        147.47        11.46 o                         
   2  13  -4        168.42        155.67        11.88 o                         
   3  13  -4         68.06         72.92         5.70 o                         
   4  13  -4         92.70         98.68         7.62 o                         
   5  13  -4        125.07        131.91         7.29 o                         
   6  13  -4        255.28        246.99        11.80 o                         
   7  13  -4         37.56         25.90         6.41 o                         
   8  13  -4          8.77         10.74         7.58 o                         
   9  13  -4         18.56         21.33         8.99 o                         
   0  14  -4        248.50        234.98        27.55 o                         
   1  14  -4          8.15         16.05         7.20 o                         
   2  14  -4          1.16         -5.96         7.33 o                         
   3  14  -4         33.61         38.47         6.52 o                         
   4  14  -4         68.37         62.77         6.58 o                         
   5  14  -4         80.99         80.57         7.18 o                         
   6  14  -4         13.47         12.05         5.44 o                         
   7  14  -4        212.21        218.70        10.89 o                         
   8  14  -4         53.03         62.14         9.97 o                         
   1  15  -4         35.55         41.88        14.18 o                         
   2  15  -4         36.89         31.69         8.30 o                         
   3  15  -4         50.56         68.39        10.05 o                         
   4  15  -4          8.14          1.13         9.11 o                         
   5  15  -4        111.44        134.96         9.11 o                         
   2   0  -3       7706.76       7293.15       241.17 o                         
   4   0  -3       3231.97       3276.56       112.54 o                         
   8   0  -3        486.26        443.34        17.78 o                         
  10   0  -3        312.00        336.06        13.82 o                         
  12   0  -3        407.17        418.04        17.45 o                         
  14   0  -3        106.31         91.99         8.98 o                         
  16   0  -3         36.62         49.91        14.67 o                         
   0   1  -3       4627.93       4421.57       215.43 o                         
   1   1  -3       8167.54       8051.52       192.15 o                         
   2   1  -3       1163.50       1169.92        31.10 o                         
   3   1  -3       1556.71       1506.95        35.14 o                         
   4   1  -3       3837.85       3793.03        86.61 o                         
   5   1  -3        919.24        943.99        23.90 o                         
   6   1  -3       3282.03       3303.65        79.17 o                         
   7   1  -3        191.93        234.01         7.19 o                         
   8   1  -3        771.87        788.48        21.09 o                         
   9   1  -3         76.07         71.02         3.71 o                         
  10   1  -3        396.27        376.46        12.37 o                         
  11   1  -3        240.44        238.20         8.70 o                         
  12   1  -3        163.89        175.16         6.35 o                         
  13   1  -3         71.62         68.21         5.02 o                         
  14   1  -3        167.00        164.11         7.38 o                         
  15   1  -3         83.95         69.87         9.38 o                         
  16   1  -3          6.33         15.49         9.87 o                         
  17   1  -3          1.72          7.93        15.30 o                         
   1   2  -3       2076.26       2132.76        52.63 o                         
   2   2  -3       7753.29       7264.43       171.56 o                         
   3   2  -3        183.08        173.81         5.47 o                         
   4   2  -3        749.01        828.96        29.32 o                         
   5   2  -3        454.20        486.68        12.95 o                         
   6   2  -3       2368.90       2386.43        58.10 o                         
   7   2  -3        202.23        207.26         7.76 o                         
   8   2  -3       1355.10       1367.25        32.16 o                         
   9   2  -3         16.16         17.00         3.08 o                         
  10   2  -3        754.64        837.84        20.29 o                         
  11   2  -3         37.25         27.95         3.92 o                         
  12   2  -3       1085.63       1143.86        28.37 o                         
  13   2  -3         20.86          9.50         4.62 o                         
  14   2  -3        268.83        225.69         9.15 o                         
  15   2  -3         56.32         59.48         8.76 o                         
  16   2  -3         18.33         26.01        10.20 o                         
  17   2  -3          0.19         19.33        19.59 o                         
   0   3  -3       8039.58       7673.58       287.74 o                         
   1   3  -3       2368.24       2580.94        63.44 o                         
   2   3  -3        297.55        299.53         8.83 o                         
   3   3  -3        831.87        939.38        24.43 o                         
   4   3  -3       6264.45       6267.33       144.18 o                         
   5   3  -3        306.54        298.13         8.84 o                         
   6   3  -3       1782.94       1701.77        42.14 o                         
   7   3  -3         75.48         61.73         3.12 o                         
   8   3  -3        667.83        645.91        18.44 o                         
   9   3  -3        273.71        284.85         8.83 o                         
  10   3  -3        704.48        717.25        20.78 o                         
  11   3  -3        143.58        137.12         5.31 o                         
  12   3  -3         26.85         23.60         4.20 o                         
  13   3  -3        130.76        117.92         5.87 o                         
  14   3  -3        211.73        202.40         9.14 o                         
  15   3  -3         75.94         73.78        10.03 o                         
  16   3  -3         37.47         51.89        10.19 o                         
   1   4  -3        209.20        234.34         7.15 o                         
   2   4  -3       3520.77       3482.02        88.19 o                         
   3   4  -3        199.05        206.91         5.74 o                         
   4   4  -3       2739.41       2773.55        63.90 o                         
   5   4  -3       1589.32       1602.60        37.83 o                         
   6   4  -3       1292.46       1306.30        34.39 o                         
   7   4  -3        280.85        274.42         8.50 o                         
   8   4  -3        427.08        424.94        15.10 o                         
   9   4  -3          3.55          4.54         3.04 o                         
  10   4  -3        251.29        264.39         8.94 o                         
  11   4  -3        225.81        231.58         8.72 o                         
  12   4  -3         48.20         47.22         4.66 o                         
  13   4  -3         27.02         25.60         4.99 o                         
  14   4  -3         16.39         14.24         6.81 o                         
  15   4  -3         12.47          5.88         8.38 o                         
  16   4  -3         50.63         64.55        10.42 o                         
   0   5  -3       2128.45       2200.70       105.93 o                         
   1   5  -3        320.98        358.93        10.73 o                         
   2   5  -3        374.28        349.85         9.90 o                         
   3   5  -3       2851.94       2975.00        74.93 o                         
   4   5  -3       6744.84       6932.54       170.32 o                         
   5   5  -3       1594.00       1582.98        38.17 o                         
   6   5  -3        459.32        450.53        12.99 o                         
   7   5  -3        132.24        110.18         4.30 o                         
   8   5  -3        136.61        135.63         5.12 o                         
   9   5  -3        313.52        311.07         9.52 o                         
  10   5  -3        565.61        558.06        14.19 o                         
  11   5  -3        116.22        117.02         5.22 o                         
  12   5  -3         38.20         50.16         4.68 o                         
  13   5  -3          2.67         -3.79         4.94 o                         
  14   5  -3        268.43        259.74        11.70 o                         
  15   5  -3          0.97         13.25         8.62 o                         
  16   5  -3          6.09          9.99        12.58 o                         
   1   6  -3        571.44        541.50        20.55 o                         
   2   6  -3       2072.80       2135.74        59.14 o                         
   3   6  -3       1432.45       1389.46        37.29 o                         
   4   6  -3        254.86        253.25         7.69 o                         
   5   6  -3       1236.87       1226.07        28.68 o                         
   6   6  -3       1189.54       1175.01        32.25 o                         
   7   6  -3        180.15        166.76         6.89 o                         
   8   6  -3       1203.23       1219.81        31.26 o                         
   9   6  -3        197.67        194.40         7.18 o                         
  10   6  -3        424.22        452.43        12.58 o                         
  11   6  -3        259.60        260.89         9.40 o                         
  12   6  -3        231.66        228.36         8.17 o                         
  13   6  -3         27.05         26.20         5.44 o                         
  14   6  -3        114.63        104.24         9.50 o                         
  15   6  -3        161.27        195.99        10.62 o                         
   0   7  -3       1103.65       1120.99        94.04 o                         
   1   7  -3        227.85        200.79         8.07 o                         
   2   7  -3        410.20        407.80        13.51 o                         
   3   7  -3        111.13        118.53         5.43 o                         
   4   7  -3       1332.58       1325.94        31.88 o                         
   5   7  -3          7.96          6.23         2.23 o                         
   6   7  -3        820.88        807.65        20.86 o                         
   7   7  -3        499.86        519.17        13.99 o                         
   8   7  -3        545.91        551.64        16.65 o                         
   9   7  -3        559.75        577.63        16.39 o                         
  10   7  -3        237.07        261.76         8.98 o                         
  11   7  -3         41.22         37.60         4.30 o                         
  12   7  -3        357.57        383.41        12.28 o                         
  13   7  -3        289.84        288.18        12.99 o                         
  14   7  -3         70.17         59.55         8.25 o                         
  15   7  -3         48.29         26.08         8.40 o                         
   1   8  -3        802.44        785.27        27.34 o                         
   2   8  -3       3093.77       3062.42        96.64 o                         
   3   8  -3        266.37        283.65         9.26 o                         
   4   8  -3         72.25         66.67         2.65 o                         
   5   8  -3        362.59        373.58        10.20 o                         
   6   8  -3        394.72        366.11        10.15 o                         
   7   8  -3       1775.48       1801.19        42.66 o                         
   8   8  -3        264.17        261.57         9.40 o                         
   9   8  -3         60.16         54.10         4.15 o                         
  10   8  -3        189.03        182.96         6.61 o                         
  11   8  -3         71.86         75.29         5.40 o                         
  12   8  -3         26.71         16.70         4.96 o                         
  13   8  -3         27.46         26.36         6.27 o                         
  14   8  -3         18.94         13.33         9.87 o                         
  15   8  -3         61.45         44.15        12.03 o                         
   0   9  -3        811.02        820.22        36.96 o                         
   1   9  -3        881.58        860.13        37.00 o                         
   2   9  -3         48.50         49.09         4.31 o                         
   3   9  -3       1621.93       1609.44        50.69 o                         
   4   9  -3       1152.46       1122.85        30.40 o                         
   5   9  -3         14.94         18.31         2.47 o                         
   6   9  -3        181.28        168.62         6.44 o                         
   7   9  -3        121.08        111.63         4.35 o                         
   8   9  -3        422.10        405.59        11.43 o                         
   9   9  -3        120.31        122.40         5.57 o                         
  10   9  -3         35.92         30.63         4.26 o                         
  11   9  -3         90.41         79.09         5.95 o                         
  12   9  -3         92.35         81.14         5.92 o                         
  13   9  -3        120.37        113.45         8.14 o                         
  14   9  -3         59.70         64.05         8.32 o                         
   2  10  -3        902.68        836.34        51.81 o                         
   3  10  -3        678.24        661.29        29.80 o                         
   4  10  -3         40.23         32.21         4.36 o                         
   5  10  -3        781.41        798.27        22.71 o                         
   6  10  -3        782.22        782.23        20.93 o                         
   7  10  -3         91.02         96.08         4.59 o                         
   8  10  -3         48.37         46.08         4.24 o                         
   9  10  -3        254.64        240.55         9.72 o                         
  10  10  -3        277.43        270.86        11.41 o                         
  11  10  -3         79.80         80.56         6.66 o                         
  12  10  -3        153.56        145.32         8.01 o                         
  13  10  -3          4.69          2.08         5.74 o                         
   0  11  -3       1522.63       1448.62       111.19 o                         
   1  11  -3        679.01        662.15        43.27 o                         
   2  11  -3        665.85        658.65        38.12 o                         
   3  11  -3        737.14        792.65        33.68 o                         
   4  11  -3        402.70        374.20        20.10 o                         
   5  11  -3         22.89         27.65         3.60 o                         
   6  11  -3         17.44         10.42         5.02 o                         
   7  11  -3        199.38        225.87         9.51 o                         
   8  11  -3        115.92        109.27         5.60 o                         
   9  11  -3         82.12         76.79         5.22 o                         
  10  11  -3         39.89         42.64         5.90 o                         
  11  11  -3        182.32        181.22         9.16 o                         
  12  11  -3         32.65         22.59        12.19 o                         
   1  12  -3        115.34        120.54         9.57 o                         
   2  12  -3        158.92        168.43        13.05 o                         
   3  12  -3        140.72        182.45        13.73 o                         
   4  12  -3         75.64         53.72         5.95 o                         
   5  12  -3        348.74        376.41        16.41 o                         
   6  12  -3         92.89         86.73         5.53 o                         
   7  12  -3        289.53        339.04        14.02 o                         
   8  12  -3          8.17          1.01         5.55 o                         
   9  12  -3        157.46        148.82         9.18 o                         
  10  12  -3         75.39         80.26         8.28 o                         
  11  12  -3         61.80         51.74        11.18 o                         
   0  13  -3          0.84          4.99         9.38 o                         
   1  13  -3        283.31        308.51        20.61 o                         
   2  13  -3         48.52         25.99         7.75 o                         
   3  13  -3        403.06        429.22        20.07 o                         
   4  13  -3         86.31         77.76         6.45 o                         
   5  13  -3         14.18         16.40         6.72 o                         
   6  13  -3         28.59         15.54         5.21 o                         
   7  13  -3        251.71        263.73        12.91 o                         
   8  13  -3        428.55        415.67        18.29 o                         
   9  13  -3         52.03         56.20         7.65 o                         
  10  13  -3        171.71        176.35        10.96 o                         
   1  14  -3        367.45        346.09        27.88 o                         
   2  14  -3         34.78         16.56         8.82 o                         
   3  14  -3        176.74        187.09        10.12 o                         
   4  14  -3         45.25         54.43         6.83 o                         
   5  14  -3        257.12        265.65        14.44 o                         
   6  14  -3        149.66        138.77         7.72 o                         
   7  14  -3         29.38         42.00         6.25 o                         
   8  14  -3         12.18         10.81         6.70 o                         
   9  14  -3        269.52        298.94        15.46 o                         
   0  15  -3        346.34        311.24        32.74 o                         
   1  15  -3         61.80         72.96        10.86 o                         
   2  15  -3         44.91         60.71        12.08 o                         
   3  15  -3        132.19        147.23        10.35 o                         
   4  15  -3         59.92         45.28         8.56 o                         
   5  15  -3         78.44         95.58         8.02 o                         
   6  15  -3         12.09         20.01         6.61 o                         
   7  15  -3         88.28        109.70        11.05 o                         
   1  16  -3        118.00        120.39        21.15 o                         
   2  16  -3         26.75         33.44        10.51 o                         
   3  16  -3          0.74          4.70         6.46 o                         
   4  16  -3         12.53         27.79         8.01 o                         
   2   0  -2       7765.80       7089.11       250.04 o                         
   4   0  -2       2599.15       2631.44       123.60 o                         
   6   0  -2        697.09        747.89        24.61 o                         
   8   0  -2        804.38        828.48        29.52 o                         
  10   0  -2       1210.99       1224.44        42.09 o                         
  12   0  -2         38.17         29.31         5.48 o                         
  14   0  -2         73.52         62.54         7.76 o                         
  16   0  -2         46.77         68.55        21.56 o                         
   1   1  -2       1887.79       1750.46        40.64 o                         
   2   1  -2       8849.95       8139.33       221.67 o                         
   3   1  -2       1585.83       1572.56        37.25 o                         
   4   1  -2        648.82        647.32        15.78 o                         
   5   1  -2        326.19        382.29        10.66 o                         
   6   1  -2       4263.03       4365.33        96.70 o                         
   7   1  -2       1412.25       1495.61        36.41 o                         
   8   1  -2       1324.50       1228.55        32.28 o                         
   9   1  -2        238.76        242.26         7.98 o                         
  10   1  -2        358.20        367.82        11.49 o                         
  11   1  -2          6.93          7.23         3.38 o                         
  12   1  -2        205.67        190.18         7.18 o                         
  13   1  -2         55.78         58.95         4.57 o                         
  14   1  -2         18.73         17.49         5.05 o                         
  15   1  -2         31.11         37.19         8.36 o                         
  16   1  -2        109.00        133.38        11.21 o                         
  17   1  -2         13.29         22.41        10.26 o                         
   0   2  -2       2173.04       2052.45        74.31 o                         
   1   2  -2       2841.72       3028.02        72.65 o                         
   2   2  -2       2616.36       2534.10        57.61 o                         
   3   2  -2        628.34        616.48        15.88 o                         
   4   2  -2       2407.03       2362.24        65.53 o                         
   5   2  -2        133.53        135.60         4.88 o                         
   6   2  -2        948.72        999.79        34.72 o                         
   7   2  -2        596.56        593.21        14.74 o                         
   8   2  -2       4197.10       4168.53        97.58 o                         
   9   2  -2        401.51        409.98        11.84 o                         
  10   2  -2       2819.21       2938.60        67.82 o                         
  11   2  -2         72.39         57.34         3.93 o                         
  12   2  -2        137.85        123.48         5.67 o                         
  13   2  -2        172.67        155.60         6.70 o                         
  14   2  -2        139.06        127.70         6.74 o                         
  15   2  -2          5.71          9.92         7.60 o                         
  16   2  -2          8.34          6.37        10.14 o                         
  17   2  -2          3.47          4.84        10.05 o                         
   1   3  -2        858.14        853.70        22.61 o                         
   2   3  -2       8098.98       7602.29       175.78 o                         
   3   3  -2        266.71        266.29         7.42 o                         
   4   3  -2       1404.27       1476.84        37.37 o                         
   5   3  -2        165.07        157.43         5.02 o                         
   6   3  -2       4990.28       5172.89       123.70 o                         
   7   3  -2        846.85        873.81        22.07 o                         
   8   3  -2       1452.00       1490.30        39.06 o                         
   9   3  -2       1874.49       1921.36        49.07 o                         
  10   3  -2        197.90        205.48         9.08 o                         
  11   3  -2       1146.95       1146.69        28.08 o                         
  12   3  -2        363.89        355.43        11.25 o                         
  13   3  -2          7.10          5.86         4.35 o                         
  14   3  -2        329.81        331.53        12.21 o                         
  15   3  -2         34.97         31.18         8.76 o                         
  16   3  -2        148.19        163.23        10.73 o                         
  17   3  -2         15.59         22.31        10.28 o                         
   0   4  -2      15785.03      15090.27      1071.50 o                         
   1   4  -2       1716.83       1632.21        50.94 o                         
   2   4  -2       3952.38       3937.40       103.38 o                         
   3   4  -2        869.80        861.36        21.13 o                         
   4   4  -2        976.85        919.73        23.71 o                         
   5   4  -2        483.25        522.17        13.97 o                         
   6   4  -2       1807.97       1907.20        49.94 o                         
   7   4  -2        411.73        391.83        11.01 o                         
   8   4  -2       1022.24       1042.94        26.31 o                         
   9   4  -2        192.84        187.05         6.72 o                         
  10   4  -2        782.66        806.62        20.42 o                         
  11   4  -2        572.92        622.77        16.81 o                         
  12   4  -2         36.37         42.53         4.19 o                         
  13   4  -2         69.38         59.55         4.96 o                         
  14   4  -2         38.83         26.98         5.46 o                         
  15   4  -2         98.82         85.13         8.82 o                         
  16   4  -2         17.36         14.36        11.56 o                         
  17   4  -2         47.21         62.04        10.90 o                         
   1   5  -2       5162.84       4980.67       164.21 o                         
   2   5  -2       5369.66       5432.64       156.11 o                         
   3   5  -2        285.25        263.20         6.99 o                         
   4   5  -2        563.17        580.48        15.23 o                         
   5   5  -2        124.46        126.45         4.73 o                         
   6   5  -2       3036.28       3019.50        71.59 o                         
   7   5  -2        397.11        394.40        11.96 o                         
   8   5  -2       2449.65       2550.82        62.14 o                         
   9   5  -2          4.15         10.16         2.96 o                         
  10   5  -2         66.23         68.33         4.27 o                         
  11   5  -2         22.13         14.70         3.59 o                         
  12   5  -2        277.65        287.00        10.36 o                         
  13   5  -2         25.26         20.39         4.66 o                         
  14   5  -2         56.00         55.78         6.40 o                         
  15   5  -2         75.96         72.56        10.00 o                         
  16   5  -2         36.81         26.29         9.44 o                         
   0   6  -2       3945.94       3593.10       158.49 o                         
   1   6  -2        305.68        301.36        11.60 o                         
   2   6  -2       1014.52       1110.47        35.86 o                         
   3   6  -2        236.07        202.25         6.76 o                         
   4   6  -2       2394.35       2434.43        61.35 o                         
   5   6  -2        254.07        265.50         7.60 o                         
   6   6  -2        108.92         97.88         3.64 o                         
   7   6  -2       1233.17       1285.59        31.03 o                         
   8   6  -2       3173.63       3233.69        74.00 o                         
   9   6  -2        530.76        546.46        14.51 o                         
  10   6  -2        356.46        360.04        10.59 o                         
  11   6  -2         73.63         71.95         4.39 o                         
  12   6  -2        145.66        141.73         6.13 o                         
  13   6  -2         75.00         67.49         5.38 o                         
  14   6  -2         62.94         52.22         6.44 o                         
  15   6  -2         25.40         26.61         7.09 o                         
  16   6  -2          6.37         -7.08        10.57 o                         
   1   7  -2       1174.54       1192.52        47.06 o                         
   2   7  -2       3766.91       3665.79       122.34 o                         
   3   7  -2        640.44        729.76        21.94 o                         
   4   7  -2        559.46        575.79        13.66 o                         
   5   7  -2         83.28         76.21         3.06 o                         
   6   7  -2       1001.67        992.77        25.12 o                         
   7   7  -2        332.77        338.58        10.01 o                         
   8   7  -2         64.96         58.25         3.40 o                         
   9   7  -2       1299.29       1274.58        31.64 o                         
  10   7  -2         71.75         73.94         4.46 o                         
  11   7  -2       1032.76       1093.68        27.03 o                         
  12   7  -2        130.32        127.36         6.05 o                         
  13   7  -2         14.77          9.36         4.89 o                         
  14   7  -2        165.95        156.86         8.75 o                         
  15   7  -2         34.76         35.24         7.38 o                         
   0   8  -2       4130.61       4103.07       308.64 o                         
   1   8  -2        424.45        401.27        24.42 o                         
   2   8  -2       1238.63       1252.17        94.84 o                         
   3   8  -2       2121.05       2174.45        79.95 o                         
   4   8  -2       1483.59       1420.43        49.74 o                         
   5   8  -2        148.41        154.30         5.96 o                         
   6   8  -2        637.55        648.85        16.03 o                         
   7   8  -2        243.45        218.96         7.27 o                         
   8   8  -2        505.16        500.51        13.78 o                         
   9   8  -2        410.85        418.28        11.95 o                         
  10   8  -2        319.85        338.68        10.93 o                         
  11   8  -2        200.15        178.46         7.06 o                         
  12   8  -2         57.13         64.30         4.97 o                         
  13   8  -2         19.02         20.61         5.99 o                         
  14   8  -2         45.48         44.92         7.13 o                         
  15   8  -2         99.56         86.38        10.21 o                         
   1   9  -2       2704.52       2658.86       139.69 o                         
   2   9  -2        488.73        447.41        43.13 o                         
   3   9  -2       1960.25       2028.70        77.71 o                         
   4   9  -2        258.51        259.83        13.04 o                         
   5   9  -2        763.19        747.16        21.11 o                         
   6   9  -2       1762.60       1773.30        47.91 o                         
   7   9  -2         71.42         61.69         3.96 o                         
   8   9  -2        195.50        202.16         8.19 o                         
   9   9  -2         95.35        102.07         4.98 o                         
  10   9  -2        305.61        303.75         9.66 o                         
  11   9  -2        112.58        110.78         5.00 o                         
  12   9  -2        338.62        331.48        11.96 o                         
  13   9  -2         48.69         50.08         6.03 o                         
  14   9  -2         17.17         11.35         6.69 o                         
   0  10  -2       1172.00       1187.08        82.66 o                         
   1  10  -2        706.35        701.34        41.15 o                         
   2  10  -2        324.75        306.02        20.88 o                         
   4  10  -2        183.97        178.57        10.56 o                         
   5  10  -2        152.00        147.71         6.64 o                         
   6  10  -2         51.47         58.32         4.24 o                         
   7  10  -2        861.60        861.79        27.89 o                         
   8  10  -2        189.58        185.78         8.25 o                         
   9  10  -2        192.50        196.25         7.98 o                         
  10  10  -2        278.02        283.70        11.24 o                         
  11  10  -2          3.44          6.32         5.50 o                         
  12  10  -2        150.04        129.40        10.50 o                         
  13  10  -2        103.06        106.96         8.95 o                         
  14  10  -2         88.54        100.28        10.97 o                         
   1  11  -2       1641.07       1669.96        84.84 o                         
   2  11  -2        336.88        309.26        22.02 o                         
   3  11  -2        147.23        147.54         8.76 o                         
   4  11  -2        671.93        659.84        30.50 o                         
   5  11  -2        337.33        333.99        13.22 o                         
   6  11  -2        220.11        208.13        10.82 o                         
   7  11  -2         76.60         62.26         5.20 o                         
   8  11  -2         11.58          2.88         4.80 o                         
   9  11  -2        603.74        603.52        20.79 o                         
  10  11  -2        188.97        183.61         8.79 o                         
  11  11  -2        508.10        517.49        18.07 o                         
  12  11  -2          2.04         -0.91         6.06 o                         
  13  11  -2          3.27          8.51         8.74 o                         
   0  12  -2        994.26        978.45        70.28 o                         
   1  12  -2        193.95        213.69        16.93 o                         
   2  12  -2         45.07         47.48         8.11 o                         
   3  12  -2        794.33        870.79        38.75 o                         
   4  12  -2        550.33        549.51        26.68 o                         
   5  12  -2         94.94        106.53         5.75 o                         
   6  12  -2        194.71        182.40         8.52 o                         
   7  12  -2        345.14        355.33        13.91 o                         
   8  12  -2         73.94         62.39         5.84 o                         
   9  12  -2         87.28         83.22         6.76 o                         
  10  12  -2         73.78         77.58         8.28 o                         
  11  12  -2         21.84         26.04         8.65 o                         
  12  12  -2         54.70         60.78        10.99 o                         
   1  13  -2        311.15        342.84        23.15 o                         
   2  13  -2        187.78        168.06        13.76 o                         
   3  13  -2         47.92         68.56         6.71 o                         
   4  13  -2        189.40        186.33        10.62 o                         
   5  13  -2        225.33        248.88        13.79 o                         
   6  13  -2        663.86        642.21        22.77 o                         
   7  13  -2          1.86         -1.73         5.39 o                         
   8  13  -2         10.81          7.13         5.73 o                         
   9  13  -2         31.61         33.97         7.20 o                         
  10  13  -2         59.59         65.19         8.50 o                         
  11  13  -2        243.39        256.49        15.75 o                         
   0  14  -2        103.94        125.37        18.57 o                         
   1  14  -2         24.76         34.45         9.25 o                         
   2  14  -2         89.51         95.55        11.29 o                         
   3  14  -2        120.54        139.04         9.02 o                         
   4  14  -2        210.99        185.11        10.92 o                         
   5  14  -2        106.92        108.01         5.80 o                         
   6  14  -2          9.99         13.43         5.35 o                         
   7  14  -2        541.50        540.43        21.39 o                         
   8  14  -2         45.25         49.98         7.11 o                         
   9  14  -2        114.24        134.36         9.60 o                         
   1  15  -2        101.09        117.29        18.46 o                         
   2  15  -2        158.63        135.36        12.78 o                         
   3  15  -2         19.50         13.28         5.98 o                         
   4  15  -2         58.73         43.54         7.80 o                         
   5  15  -2         91.24        102.43         8.85 o                         
   6  15  -2         11.99         11.38         6.75 o                         
   7  15  -2         23.32         13.13         6.60 o                         
   8  15  -2         13.58         15.70         7.20 o                         
   0  16  -2         30.56         51.31        16.37 o                         
   1  16  -2        292.59        355.27        26.46 o                         
   2  16  -2         99.08        119.15        13.31 o                         
   3  16  -2        194.67        204.71        13.52 o                         
   4  16  -2        126.23        111.43         8.55 o                         
   5  16  -2        213.65        233.76        11.62 o                         
   2   0  -1       4544.08       4313.50       148.83 o                         
   6   0  -1        585.15        542.77        21.64 o                         
   8   0  -1        855.74        805.91        30.41 o                         
  10   0  -1       1114.44       1208.94        40.77 o                         
  12   0  -1        660.42        696.13        26.12 o                         
  14   0  -1         43.41         46.94         6.86 o                         
  16   0  -1         74.79         51.77        13.75 o                         
   0   1  -1       1219.11       1139.27        43.38 o                         
   1   1  -1         42.98         45.64         1.63 o                         
   2   1  -1       3809.60       3779.22        90.73 o                         
   3   1  -1      11788.25      10778.47       287.31 o                         
   5   1  -1       1398.35       1391.44        33.99 o                         
   6   1  -1       2615.55       2626.89        63.26 o                         
   7   1  -1        558.18        615.75        15.57 o                         
   8   1  -1        171.85        169.57         5.95 o                         
   9   1  -1         46.91         43.30         3.18 o                         
  10   1  -1        169.95        153.20         5.76 o                         
  11   1  -1        153.14        147.33         5.39 o                         
  12   1  -1        377.07        392.90        11.86 o                         
  13   1  -1         39.50         37.85         4.31 o                         
  14   1  -1        454.91        494.60        14.81 o                         
  15   1  -1         48.47         40.08         7.42 o                         
  16   1  -1          6.80          8.87         9.05 o                         
  17   1  -1          0.90         -9.43        10.10 o                         
   1   2  -1       3113.79       3198.55        86.73 o                         
   3   2  -1       4275.57       4199.12       106.61 o                         
   4   2  -1       2743.93       2690.24        69.11 o                         
   5   2  -1        557.67        535.72        15.34 o                         
   6   2  -1       4473.99       4247.26       104.36 o                         
   7   2  -1        648.22        687.98        16.91 o                         
   8   2  -1       2320.51       2365.94        55.42 o                         
   9   2  -1        178.41        196.47         7.45 o                         
  10   2  -1       1933.12       2042.58        48.60 o                         
  11   2  -1         59.44         58.14         3.87 o                         
  12   2  -1       2650.71       2811.26        68.47 o                         
  13   2  -1         54.99         55.42         4.48 o                         
  14   2  -1        576.79        564.58        16.52 o                         
  15   2  -1        135.07        124.61         8.00 o                         
  16   2  -1         13.81          9.19         7.91 o                         
  17   2  -1          0.91         10.51         9.97 o                         
   0   3  -1       4351.30       4262.20       241.54 o                         
   1   3  -1          4.02          0.20         1.19 o                         
   2   3  -1        420.47        440.74        13.85 o                         
   3   3  -1         47.37         39.38         1.88 o                         
   4   3  -1       7841.11       7396.79       188.77 o                         
   5   3  -1       1610.93       1684.41        40.84 o                         
   6   3  -1       8879.00       8597.46       200.22 o                         
   7   3  -1        197.53        155.42         5.69 o                         
   8   3  -1        310.10        313.15         8.62 o                         
   9   3  -1        643.31        664.88        17.99 o                         
  10   3  -1        587.43        580.50        17.44 o                         
  11   3  -1        152.23        129.87         4.96 o                         
  12   3  -1        112.74        115.50         5.02 o                         
  13   3  -1        205.08        205.44         7.07 o                         
  14   3  -1        467.16        502.31        15.79 o                         
  15   3  -1         49.75         60.03         7.35 o                         
  16   3  -1         37.54         29.03         8.64 o                         
  17   3  -1         15.19         18.93        10.25 o                         
   1   4  -1        491.85        533.97        18.16 o                         
   2   4  -1      17967.86      16861.53      1234.40 o                         
   3   4  -1         98.70        101.95         3.29 o                         
   4   4  -1       1266.83       1259.27        29.44 o                         
   5   4  -1       3537.82       3519.83        84.94 o                         
   6   4  -1        505.87        486.81        12.45 o                         
   7   4  -1       2252.77       2376.25        57.08 o                         
   8   4  -1         87.32         82.54         3.47 o                         
   9   4  -1         86.88         76.70         3.62 o                         
  10   4  -1        296.61        302.79         9.09 o                         
  11   4  -1        482.84        501.04        14.30 o                         
  12   4  -1          1.91         -1.47         3.69 o                         
  13   4  -1        190.24        184.80         6.74 o                         
  14   4  -1         35.36         34.98         5.24 o                         
  15   4  -1         17.69          8.87         6.94 o                         
  16   4  -1         72.09         63.25         8.67 o                         
  17   4  -1         16.01         15.49         8.89 o                         
   1   5  -1        960.36        939.80        42.03 o                         
   2   5  -1        565.55        559.28        23.11 o                         
   3   5  -1       7603.71       7414.24       199.70 o                         
   4   5  -1      19282.52      18868.04       708.69 o                         
   5   5  -1       1151.19       1243.42        30.00 o                         
   6   5  -1        946.05        923.28        23.77 o                         
   7   5  -1        452.88        527.32        13.99 o                         
   8   5  -1         90.65         81.95         3.72 o                         
   9   5  -1        557.24        539.59        14.39 o                         
  10   5  -1        865.88        930.84        23.56 o                         
  11   5  -1        139.69        129.59         5.62 o                         
  12   5  -1        142.52        137.75         5.58 o                         
  13   5  -1         49.60         52.41         4.69 o                         
  14   5  -1        468.84        478.90        14.92 o                         
  15   5  -1          6.77         -1.02         6.83 o                         
  16   5  -1          4.00          6.53         9.08 o                         
  17   5  -1          0.96          2.20        20.17 o                         
   3   6  -1       1275.36       1296.85        43.14 o                         
   4   6  -1       2961.19       3436.80        92.28 o                         
   5   6  -1       2855.17       2780.87        69.84 o                         
   6   6  -1       2976.41       2945.34        70.20 o                         
   7   6  -1        450.16        443.13        11.82 o                         
   8   6  -1       1705.99       1825.10        44.41 o                         
   9   6  -1        347.09        323.83         9.59 o                         
  10   6  -1        851.83        834.87        21.32 o                         
  11   6  -1        440.13        464.60        14.28 o                         
  12   6  -1        607.57        652.63        17.47 o                         
  13   6  -1         71.34         57.67         4.93 o                         
  14   6  -1        107.00        100.78         6.91 o                         
  15   6  -1        216.69        213.75        10.05 o                         
  16   6  -1         27.89         13.78         9.22 o                         
   0   7  -1       5622.94       5593.22       424.84 o                         
   1   7  -1        345.95        424.64        38.54 o                         
   2   7  -1        147.37        161.20        13.46 o                         
   3   7  -1         84.83         75.89         4.41 o                         
   4   7  -1       3194.93       3125.57        89.65 o                         
   5   7  -1        239.74        230.25         7.57 o                         
   6   7  -1        670.64        700.47        20.02 o                         
   7   7  -1        773.65        703.87        17.90 o                         
   8   7  -1        383.38        374.07        10.99 o                         
   9   7  -1        241.58        225.47         8.20 o                         
  10   7  -1        216.73        217.22         7.68 o                         
  11   7  -1        309.06        298.09         9.71 o                         
  12   7  -1        481.03        498.77        14.68 o                         
  13   7  -1        559.21        587.79        17.95 o                         
  14   7  -1        124.79        127.87         8.31 o                         
  15   7  -1        118.86        113.26         8.36 o                         
  16   7  -1         13.71         12.53         7.36 o                         
   1   8  -1       1739.16       1705.64        93.10 o                         
   2   8  -1       4872.11       4699.41       359.16 o                         
   3   8  -1       1656.08       1651.57        62.13 o                         
   4   8  -1        576.75        558.52        16.67 o                         
   5   8  -1       1529.23       1398.57        50.03 o                         
   6   8  -1        213.50        212.01         8.38 o                         
   7   8  -1       1818.20       1836.04        52.67 o                         
   8   8  -1        364.61        377.08        13.51 o                         
   9   8  -1        428.71        460.97        15.03 o                         
  10   8  -1        354.45        372.75        11.63 o                         
  11   8  -1         14.49         14.13         4.03 o                         
  12   8  -1         30.43         33.93         4.37 o                         
  13   8  -1         79.71         74.38         5.86 o                         
  14   8  -1         23.35         22.26         6.47 o                         
  15   8  -1        171.10        148.30         9.22 o                         
   1   9  -1        505.41        527.44        28.52 o                         
   2   9  -1        507.48        478.15        40.33 o                         
   3   9  -1       3828.31       4029.73       174.62 o                         
   4   9  -1        436.67        410.17        18.99 o                         
   5   9  -1        323.23        336.96        11.81 o                         
   6   9  -1        177.40        199.70         8.61 o                         
   7   9  -1         51.59         39.77         4.16 o                         
   8   9  -1       1296.18       1238.51        33.85 o                         
   9   9  -1         54.36         60.82         4.11 o                         
  10   9  -1         87.56        115.27         5.62 o                         
  11   9  -1        196.83        171.69         6.93 o                         
  12   9  -1         20.91         12.94         5.84 o                         
  13   9  -1        185.25        183.49        11.39 o                         
  14   9  -1         93.35        105.51         9.73 o                         
  15   9  -1         25.19         22.47         8.94 o                         
   2  10  -1       2681.92       2671.55       145.19 o                         
   3  10  -1        801.96        774.26        41.99 o                         
   4  10  -1        124.60        112.59         5.50 o                         
   5  10  -1       1601.68       1672.39        50.96 o                         
   6  10  -1        996.45       1001.61        30.76 o                         
   7  10  -1        185.39        217.99         9.79 o                         
   8  10  -1         59.11         70.25         5.31 o                         
   9  10  -1        275.65        264.11        12.30 o                         
  10  10  -1        525.67        472.19        15.39 o                         
  11  10  -1         95.86        110.50         5.87 o                         
  12  10  -1        279.59        278.52        11.19 o                         
  13  10  -1         25.01         15.66         6.69 o                         
  14  10  -1         12.90          6.37         7.79 o                         
   0  11  -1       3562.26       3558.65       272.72 o                         
   1  11  -1         29.31         27.59         8.29 o                         
   2  11  -1       1793.13       1874.61       101.14 o                         
   3  11  -1        342.78        355.07        18.80 o                         
   4  11  -1        394.66        371.10        15.20 o                         
   5  11  -1         22.88         26.42         3.59 o                         
   6  11  -1         10.46         14.61         4.20 o                         
   7  11  -1        397.52        385.36        14.70 o                         
   8  11  -1         93.88         93.87         6.16 o                         
   9  11  -1         49.63         53.70         5.78 o                         
  10  11  -1         15.29          9.06         6.08 o                         
  11  11  -1        290.41        262.85        12.68 o                         
  12  11  -1        124.29        125.15        11.70 o                         
  13  11  -1        369.32        380.17        25.70 o                         
   1  12  -1          9.04          7.99         7.91 o                         
   2  12  -1        142.22        113.66         8.26 o                         
   3  12  -1        162.97        158.13         9.09 o                         
   4  12  -1         42.00         34.73         4.20 o                         
   5  12  -1       1116.42       1208.08        40.44 o                         
   6  12  -1         10.92         10.38        13.38 o                         
   7  12  -1        882.45        935.49        34.39 o                         
   8  12  -1         69.15         74.83         5.94 o                         
   9  12  -1         41.98         31.51         6.11 o                         
  10  12  -1        122.08        108.76         8.02 o                         
  11  12  -1         39.02         24.25         8.71 o                         
  12  12  -1          4.99          9.66        10.86 o                         
   0  13  -1          0.77         11.78        11.98 o                         
   1  13  -1       1005.51       1049.27        58.10 o                         
   2  13  -1         26.89         25.96         4.40 o                         
   3  13  -1        513.39        560.98        23.03 o                         
   4  13  -1        322.16        306.72        12.62 o                         
   5  13  -1         42.09         45.18         4.77 o                         
   6  13  -1         30.25         24.42         4.97 o                         
   7  13  -1        247.20        256.43        11.99 o                         
   8  13  -1        826.60        853.53        28.65 o                         
   9  13  -1        132.43        149.89         8.60 o                         
  10  13  -1        226.89        244.51        12.39 o                         
  11  13  -1         59.78         65.09        11.12 o                         
   1  14  -1         69.49         58.51        11.57 o                         
   2  14  -1          2.80          4.85         4.77 o                         
   3  14  -1        378.33        352.93        17.26 o                         
   4  14  -1         14.62         13.59         4.88 o                         
   5  14  -1        514.95        561.75        19.64 o                         
   6  14  -1        343.73        305.59        16.47 o                         
   7  14  -1          2.50          8.41         5.82 o                         
   8  14  -1         32.16         20.83         7.58 o                         
   9  14  -1        382.30        390.42        18.30 o                         
  10  14  -1        160.00        171.75        11.91 o                         
   0  15  -1        869.03        914.96        69.28 o                         
   1  15  -1         19.78         30.88        10.84 o                         
   2  15  -1        155.36        153.81         9.30 o                         
   3  15  -1        294.37        332.18        14.45 o                         
   4  15  -1          9.31         10.87         4.56 o                         
   5  15  -1          2.89          3.71         5.93 o                         
   6  15  -1         21.44         23.44         6.76 o                         
   7  15  -1          5.66          9.43         9.52 o                         
   8  15  -1         20.98          5.15         9.09 o                         
   1  16  -1        238.63        224.56        14.47 o                         
   2  16  -1         97.17         67.25         7.07 o                         
   3  16  -1         53.93         64.38         7.26 o                         
   4  16  -1          4.08         -5.24         5.24 o                         
   5  16  -1        230.90        246.62        13.47 o                         
   6  16  -1        112.40         97.53         8.29 o                         
   0  17  -1         49.06         53.31        33.94 o                         
   1  17  -1          4.92         13.80         9.98 o                         
   2  17  -1         30.64         35.42         7.16 o                         
   2   0   0          9.76         10.06         1.05 o                         
   4   0   0        248.82        264.80        10.96 o                         
   6   0   0        997.35       1074.86        37.11 o                         
   8   0   0       1419.06       1494.26        51.58 o                         
  10   0   0       1250.75       1246.36        43.61 o                         
  12   0   0         31.42          7.52         5.15 o                         
  14   0   0         69.78         71.90         7.21 o                         
  16   0   0         81.16         71.67        14.04 o                         
   2   1   0       2494.42       2376.05        60.38 o                         
   3   1   0       3824.47       3777.05        95.94 o                         
   4   1   0       2703.84       2714.04        65.37 o                         
   5   1   0       1513.53       1662.03        40.23 o                         
   6   1   0       6351.49       6366.49       161.40 o                         
   7   1   0       2052.96       2213.45        53.62 o                         
   8   1   0       1999.11       1979.33        48.09 o                         
   9   1   0        548.54        558.19        15.46 o                         
  10   1   0        199.48        192.04         7.17 o                         
  11   1   0          2.15          1.10         3.19 o                         
  12   1   0        203.94        195.91         7.16 o                         
  13   1   0         65.00         62.71         4.48 o                         
  14   1   0         35.23         40.87         4.75 o                         
  15   1   0         26.38         16.37         5.85 o                         
  16   1   0        183.27        205.05        11.72 o                         
  17   1   0          5.75         14.08        12.40 o                         
   1   2   0        779.07        947.68        36.19 o                         
   2   2   0        708.97        781.51        18.93 o                         
   3   2   0       1667.24       1826.03        44.07 o                         
   4   2   0        973.30        968.76        23.54 o                         
   5   2   0       1422.32       1513.00        36.63 o                         
   6   2   0        456.82        480.24        12.22 o                         
   7   2   0       3436.61       3541.50        85.34 o                         
   8   2   0       6751.42       6572.03       166.56 o                         
   9   2   0        173.58        203.76         7.27 o                         
  10   2   0       4524.40       4570.14       116.33 o                         
  11   2   0         55.84         52.66         3.70 o                         
  12   2   0         73.38         60.62         4.15 o                         
  13   2   0        224.04        219.10         8.11 o                         
  14   2   0         28.13         36.71         4.75 o                         
  15   2   0          9.02         -0.93         7.12 o                         
  16   2   0         26.37         13.70         8.81 o                         
  17   2   0          1.33         -6.31        11.26 o                         
   1   3   0        327.11        320.07        12.47 o                         
   3   3   0        370.75        357.61         8.93 o                         
   4   3   0        566.74        599.12        14.72 o                         
   5   3   0         59.58         50.92         2.13 o                         
   6   3   0       9535.51       9428.51       226.51 o                         
   7   3   0       1149.90       1148.22        28.13 o                         
   8   3   0       1014.57       1054.07        26.03 o                         
   9   3   0       2488.41       2479.84        63.35 o                         
  10   3   0         50.83         52.35         3.63 o                         
  11   3   0       1759.86       1792.49        44.01 o                         
  12   3   0        428.72        423.66        12.52 o                         
  13   3   0          9.67         10.24         3.99 o                         
  14   3   0        268.50        276.38         9.76 o                         
  15   3   0         37.78         26.79         6.30 o                         
  16   3   0        244.84        264.98        15.35 o                         
  17   3   0          7.20         -1.34        16.48 o                         
   0   4   0      12667.93      11296.64       860.47 o                         
   1   4   0       6420.61       6024.35       323.85 o                         
   2   4   0      14308.95      13326.02      1014.99 o                         
   3   4   0       1563.63       1556.14        44.95 o                         
   4   4   0        168.82        156.30         4.56 o                         
   5   4   0        531.03        663.62        16.40 o                         
   6   4   0       2984.54       3207.81        77.34 o                         
   7   4   0         93.31         70.87         2.96 o                         
   8   4   0       1991.38       1985.08        48.28 o                         
   9   4   0         69.42         53.47         3.15 o                         
  10   4   0       1105.79       1159.03        28.80 o                         
  11   4   0        780.84        880.73        25.15 o                         
  12   4   0         52.95         59.29         4.14 o                         
  13   4   0         15.94          5.75         4.02 o                         
  14   4   0          6.84         11.96         4.94 o                         
  15   4   0         98.07         78.83         7.28 o                         
  16   4   0         27.38         23.91         8.09 o                         
  17   4   0        118.19        122.03        10.33 o                         
   1   5   0       3924.08       3789.47       211.22 o                         
   2   5   0       8746.66       8690.22       295.83 o                         
   3   5   0       3723.77       4039.05       125.40 o                         
   4   5   0        266.30        267.25         8.46 o                         
   5   5   0        691.80        634.18        16.58 o                         
   6   5   0       2955.55       2941.34        71.01 o                         
   7   5   0          2.11          0.14         2.03 o                         
   8   5   0       4039.98       4270.57       103.10 o                         
   9   5   0          1.83          0.26         2.62 o                         
  10   5   0         17.09         13.15         3.30 o                         
  11   5   0          4.52         -2.44         3.27 o                         
  12   5   0        268.96        279.98        10.40 o                         
  13   5   0         20.04         19.54         4.51 o                         
  14   5   0         72.40         58.23         5.70 o                         
  15   5   0          9.58         -3.34         6.44 o                         
  16   5   0         61.81         61.17         7.47 o                         
  17   5   0         50.54         35.81        11.53 o                         
   0   6   0      14199.09      13146.94      1001.61 o                         
   1   6   0       3099.57       3073.92       234.98 o                         
   2   6   0       3689.79       4181.72       159.16 o                         
   3   6   0         65.46        112.32         5.46 o                         
   4   6   0       3047.91       3093.93       105.61 o                         
   5   6   0        440.86        429.60        13.22 o                         
   6   6   0        101.91         71.48         3.24 o                         
   7   6   0       1994.27       2074.52        53.07 o                         
   8   6   0       3900.37       3864.14        98.46 o                         
   9   6   0        653.16        672.34        18.20 o                         
  10   6   0        357.34        352.50        11.02 o                         
  11   6   0         31.97         20.63         3.65 o                         
  12   6   0          4.39         -0.67         3.92 o                         
  13   6   0         84.24         94.45         5.88 o                         
  14   6   0        150.38        139.58         7.18 o                         
  15   6   0         34.60         43.04         6.86 o                         
  16   6   0          0.31          1.32         7.00 o                         
   1   7   0       2050.51       2060.93       158.31 o                         
   2   7   0       3348.57       3533.16       134.76 o                         
   3   7   0        233.18        312.07        10.62 o                         
   4   7   0       1019.49       1021.93        32.35 o                         
   5   7   0        145.36        173.65         7.36 o                         
   6   7   0        668.23        648.44        18.21 o                         
   7   7   0        606.90        562.59        16.24 o                         
   8   7   0        379.70        379.35        12.74 o                         
   9   7   0       2078.93       2010.69        48.89 o                         
  10   7   0          4.90          1.68         3.00 o                         
  11   7   0       1475.36       1477.64        38.53 o                         
  12   7   0         27.55         34.44         4.01 o                         
  13   7   0         64.02         62.33         4.86 o                         
  14   7   0        271.37        262.85        13.37 o                         
  15   7   0         34.87         22.03         6.51 o                         
  16   7   0        149.61        150.69         9.99 o                         
   0   8   0       3742.40       3537.28       270.72 o                         
   1   8   0        612.22        679.94        26.79 o                         
   2   8   0       2951.46       3304.72       145.62 o                         
   3   8   0       1719.52       1788.52        56.00 o                         
   4   8   0       3115.21       3151.48        98.21 o                         
   5   8   0       1079.65       1137.02        36.04 o                         
   6   8   0        207.79        254.99         9.95 o                         
   7   8   0        867.93        823.23        26.88 o                         
   8   8   0        267.12        267.18         9.23 o                         
   9   8   0        395.23        388.18        12.48 o                         
  10   8   0        592.71        647.26        19.14 o                         
  11   8   0        155.76        123.82         5.96 o                         
  12   8   0         70.40         67.96         7.34 o                         
  13   8   0          5.12         -2.48         4.18 o                         
  14   8   0         61.69         72.77         6.47 o                         
  15   8   0        121.82        118.92        10.77 o                         
   1   9   0       5758.34       5681.93       216.61 o                         
   2   9   0       1041.81       1051.66        40.78 o                         
   3   9   0       1048.28       1106.83        35.05 o                         
   4   9   0         59.47         47.00         3.28 o                         
   5   9   0        273.16        276.83        11.39 o                         
   6   9   0       2870.30       2894.89        90.47 o                         
   7   9   0         63.69         77.39         4.77 o                         
   8   9   0        111.16        129.47         7.74 o                         
   9   9   0        122.32        118.71         6.43 o                         
  10   9   0        391.88        391.08        12.97 o                         
  11   9   0        118.91        122.20         5.98 o                         
  12   9   0        420.59        449.49        15.66 o                         
  13   9   0         25.20         27.71         6.55 o                         
  14   9   0         12.51          6.06         7.06 o                         
  15   9   0          5.94         -5.28        10.75 o                         
   0  10   0         73.97         73.00         7.48 o                         
   1  10   0        143.09        139.01         7.47 o                         
   2  10   0         63.83         71.91         4.74 o                         
   3  10   0         22.85         20.86         3.37 o                         
   4  10   0        471.21        515.68        17.29 o                         
   5  10   0        422.63        414.30        14.63 o                         
   6  10   0        120.81        138.24         7.23 o                         
   7  10   0        969.60        963.54        31.52 o                         
   8  10   0        220.12        239.19        11.08 o                         
   9  10   0        362.34        416.43        18.55 o                         
  10  10   0        376.69        394.00        16.15 o                         
  11  10   0          1.77         -3.40         7.42 o                         
  12  10   0        249.94        221.95        12.41 o                         
  13  10   0         98.68        101.86         8.19 o                         
  14  10   0        116.13        110.82         8.43 o                         
   1  11   0       1712.55       1811.62        62.44 o                         
   2  11   0        703.11        677.34        22.32 o                         
   3  11   0          3.72         -1.52         3.45 o                         
   4  11   0        737.07        737.02        29.43 o                         
   5  11   0        218.87        235.43         9.78 o                         
   6  11   0        140.20        115.85         5.96 o                         
   7  11   0         78.36         65.15         5.01 o                         
   8  11   0         52.88         28.60         5.01 o                         
   9  11   0       1154.44       1109.19        36.43 o                         
  10  11   0        151.30        135.18         9.77 o                         
  11  11   0        672.75        698.43        25.78 o                         
  12  11   0          3.00         -4.15         9.17 o                         
  13  11   0          0.22         11.60        13.22 o                         
   0  12   0       2143.73       2145.28        95.08 o                         
   1  12   0        187.98        207.85         8.47 o                         
   2  12   0         44.76         41.76         3.50 o                         
   3  12   0       1622.27       1700.74        53.65 o                         
   4  12   0        674.65        711.29        28.57 o                         
   5  12   0         11.13          8.68         4.66 o                         
   6  12   0        207.35        204.71        10.53 o                         
   7  12   0        184.91        180.05         8.48 o                         
   8  12   0        137.44        116.46         7.31 o                         
   9  12   0        143.45        143.48         8.14 o                         
  10  12   0         60.07         44.97         7.01 o                         
  11  12   0         25.24         16.24         8.09 o                         
  12  12   0         66.99         68.32        14.24 o                         
   1  13   0        415.94        449.39        15.76 o                         
   2  13   0         36.57         23.65         3.54 o                         
   3  13   0         49.38         33.65         4.05 o                         
   4  13   0        157.32        157.58         8.68 o                         
   5  13   0        220.82        237.92        11.31 o                         
   6  13   0        926.34        941.68        37.99 o                         
   7  13   0          4.83         -1.27         5.84 o                         
   8  13   0         29.10         27.07         9.78 o                         
   9  13   0         80.73         83.57         8.40 o                         
  10  13   0         97.73         80.32        11.03 o                         
  11  13   0        279.56        305.92        25.07 o                         
   0  14   0          1.94          6.54         5.10 o                         
   1  14   0         10.15         14.24         3.67 o                         
   2  14   0        369.25        361.53        13.71 o                         
   3  14   0         79.88        103.25         6.25 o                         
   4  14   0        261.94        238.04        10.44 o                         
   5  14   0         68.43         74.14         5.63 o                         
   6  14   0         25.00         19.17         5.62 o                         
   7  14   0        803.65        841.26        31.32 o                         
   8  14   0          4.86          7.50         7.01 o                         
   9  14   0        193.38        204.16        10.68 o                         
  10  14   0          0.63        -12.04        12.82 o                         
   1  15   0        240.92        267.12        11.48 o                         
   2  15   0        245.34        196.92        10.14 o                         
   3  15   0          5.15          9.58         4.55 o                         
   4  15   0        100.16         88.08         6.16 o                         
   5  15   0         28.15         24.96         7.87 o                         
   6  15   0          7.05          6.44         6.20 o                         
   7  15   0          5.06         -2.59         7.35 o                         
   8  15   0         21.78         29.14        11.42 o                         
   0  16   0         67.39         89.13        13.15 o                         
   1  16   0        232.80        246.76        12.10 o                         
   2  16   0         88.55         94.39         8.69 o                         
   3  16   0        386.59        412.27        17.37 o                         
   4  16   0        125.44         98.95         6.68 o                         
   5  16   0        235.62        255.66        11.79 o                         
   6  16   0        225.41        250.99        12.29 o                         
   1  17   0         79.93         91.03         7.42 o                         
   2  17   0          0.24         -5.63         6.86 o                         
   2   0   1       4631.13       4423.96       148.83 o                         
   8   0   1        756.68        725.51        27.07 o                         
  10   0   1       1015.30       1108.66        40.72 o                         
  12   0   1        657.67        701.29        26.19 o                         
  14   0   1         43.70         28.30         7.36 o                         
  16   0   1         80.06         80.22        11.09 o                         
   1   1   1         49.33         53.13         1.61 o                         
   2   1   1       3783.93       3751.00        95.64 o                         
   3   1   1      11627.11      10568.09       406.35 o                         
   5   1   1       1407.95       1414.23        38.01 o                         
   6   1   1       2608.63       2615.55        63.25 o                         
   7   1   1        554.16        619.42        15.58 o                         
   9   1   1         48.14         44.21         3.20 o                         
  10   1   1        229.75        209.95         6.75 o                         
  11   1   1        155.08        152.38         5.47 o                         
  12   1   1        361.95        387.61        12.45 o                         
  13   1   1         40.77         31.55         4.44 o                         
  14   1   1        440.27        465.27        16.27 o                         
  15   1   1         48.18         35.57         5.87 o                         
  16   1   1          7.39          0.67         7.82 o                         
  17   1   1          0.46         13.86        10.55 o                         
   1   2   1       3176.68       3248.05       100.17 o                         
   3   2   1       4238.51       4204.52       106.59 o                         
   4   2   1       3115.96       3070.90        72.86 o                         
   5   2   1        676.02        644.40        16.31 o                         
   6   2   1       4683.70       4431.30       110.00 o                         
   7   2   1        613.08        657.90        17.80 o                         
   8   2   1       2175.33       2195.21        58.37 o                         
   9   2   1        183.58        208.49         7.35 o                         
  10   2   1       1832.35       1926.85        54.28 o                         
  11   2   1         66.04         58.58         3.95 o                         
  12   2   1       2637.82       2807.42        72.14 o                         
  13   2   1         54.71         57.18         4.71 o                         
  14   2   1        588.10        564.60        17.21 o                         
  15   2   1        131.60        115.16         7.81 o                         
  16   2   1         21.92         23.54         8.97 o                         
  17   2   1          0.74         12.54         9.49 o                         
   0   3   1       4822.20       4636.70       197.25 o                         
   1   3   1          5.99          2.96         1.16 o                         
   2   3   1        497.40        512.95        15.08 o                         
   3   3   1         49.78         39.32         2.00 o                         
   4   3   1       7955.10       7489.88       179.07 o                         
   5   3   1       1625.83       1691.99        40.83 o                         
   6   3   1       8322.85       8070.64       200.18 o                         
   7   3   1        181.77        145.72         5.19 o                         
   8   3   1        285.50        281.81         8.53 o                         
   9   3   1        638.43        661.28        17.93 o                         
  10   3   1        794.92        774.01        18.45 o                         
  11   3   1        146.49        126.25         5.25 o                         
  12   3   1        116.09        111.54         4.90 o                         
  13   3   1        182.54        190.83         8.49 o                         
  14   3   1        427.94        466.52        14.89 o                         
  15   3   1         47.85         63.63         6.89 o                         
  16   3   1         38.18         23.54         8.65 o                         
  17   3   1         18.67         13.10         8.36 o                         
   1   4   1        591.16        619.90        18.23 o                         
   2   4   1      17610.57      15551.65      1234.20 o                         
   3   4   1         78.64         82.18         4.93 o                         
   4   4   1       1167.59       1154.63        32.91 o                         
   5   4   1       3549.35       3530.58        84.92 o                         
   7   4   1       2230.10       2338.96        57.05 o                         
   9   4   1         59.70         54.66         3.28 o                         
  10   4   1        264.72        264.86         9.52 o                         
  11   4   1        539.68        532.65        14.21 o                         
  12   4   1         37.15         41.10         4.04 o                         
  13   4   1        193.91        187.09         6.77 o                         
  14   4   1         35.81         43.77         5.12 o                         
  15   4   1          9.71          0.60         6.50 o                         
  16   4   1         69.16         64.54         8.63 o                         
  17   4   1         16.01          7.76        10.19 o                         
   0   5   1       1503.23       1522.89        67.31 o                         
   1   5   1        952.28        950.90        32.54 o                         
   2   5   1        623.52        620.06        18.95 o                         
   3   5   1       7606.16       7438.80       252.69 o                         
   4   5   1      18767.08      18452.23       633.88 o                         
   5   5   1       1115.85       1215.46        35.91 o                         
   6   5   1       1042.33       1023.98        26.61 o                         
   7   5   1        491.78        563.17        13.92 o                         
   8   5   1        147.16        131.79         7.24 o                         
   9   5   1        572.73        547.86        14.38 o                         
  10   5   1        791.98        838.88        22.31 o                         
  11   5   1        153.45        138.05         5.08 o                         
  12   5   1        138.23        134.87         5.44 o                         
  13   5   1         35.10         34.46         4.66 o                         
  14   5   1        457.42        431.71        15.62 o                         
  15   5   1          7.71         -6.41         6.41 o                         
  16   5   1          3.21         -0.39        14.46 o                         
  17   5   1          3.49        -19.17        19.17 o                         
   1   6   1        275.97        283.87        11.74 o                         
   2   6   1        842.26        896.14        31.02 o                         
   3   6   1       1225.63       1221.24        39.44 o                         
   4   6   1       2913.76       3408.05       116.86 o                         
   5   6   1       2736.98       2691.24        85.65 o                         
   6   6   1       2857.21       2862.09        78.52 o                         
   7   6   1        404.59        403.46        12.71 o                         
   8   6   1       1702.98       1819.98        49.70 o                         
   9   6   1        346.62        326.52         9.46 o                         
  10   6   1        851.83        836.30        21.25 o                         
  11   6   1        464.98        503.81        14.38 o                         
  12   6   1        577.98        624.06        17.22 o                         
  13   6   1         72.11         54.97         4.75 o                         
  14   6   1        115.87        101.02         7.80 o                         
  15   6   1        198.96        190.06        10.94 o                         
  16   6   1         40.02         39.22         9.69 o                         
   0   7   1       5346.88       5567.11       300.34 o                         
   1   7   1        393.16        490.63        17.22 o                         
   2   7   1        193.32        208.32         8.01 o                         
   3   7   1         74.08         55.39         3.21 o                         
   4   7   1       3140.97       3083.07       106.21 o                         
   5   7   1        247.48        250.54        10.00 o                         
   6   7   1        680.32        736.89        23.28 o                         
   7   7   1        784.16        727.39        21.58 o                         
   8   7   1        516.30        504.38        20.62 o                         
   9   7   1        288.10        278.50         9.32 o                         
  10   7   1        199.14        195.00         8.11 o                         
  11   7   1        288.83        272.05        10.08 o                         
  12   7   1        435.14        453.53        13.72 o                         
  13   7   1        554.56        567.64        17.50 o                         
  14   7   1        130.30        124.80         6.97 o                         
  15   7   1        118.61        105.93         7.86 o                         
  16   7   1         13.70          7.14         9.36 o                         
   1   8   1       1694.18       1712.62        53.61 o                         
   2   8   1       4705.69       4707.44       160.46 o                         
   3   8   1       1627.23       1595.78        50.77 o                         
   4   8   1        500.76        455.39        16.83 o                         
   5   8   1       1584.64       1512.41        50.30 o                         
   6   8   1        260.17        261.43        10.54 o                         
   7   8   1       1736.08       1760.54        62.42 o                         
   8   8   1        402.41        425.01        14.82 o                         
   9   8   1        485.34        517.67        14.95 o                         
  10   8   1        366.81        381.27        12.51 o                         
  11   8   1         36.14         30.49         4.43 o                         
  12   8   1         27.35         27.52         5.40 o                         
  13   8   1         75.02         65.69         8.31 o                         
  14   8   1         17.44         18.10         8.01 o                         
  15   8   1        167.84        124.23        10.75 o                         
   0   9   1        276.13        268.19        13.79 o                         
   1   9   1        479.85        471.44        16.09 o                         
   2   9   1        524.25        485.86        16.20 o                         
   3   9   1       3851.75       3930.02       135.35 o                         
   4   9   1        558.06        520.55        17.39 o                         
   5   9   1        321.36        323.43        12.12 o                         
   6   9   1        165.01        194.07         9.34 o                         
   7   9   1         72.05         66.94         5.01 o                         
   8   9   1       1220.50       1185.65        42.96 o                         
   9   9   1         60.16         65.41         6.76 o                         
  10   9   1        101.49        123.36         7.75 o                         
  11   9   1        181.03        149.47         7.22 o                         
  12   9   1         46.54         42.39         5.34 o                         
  13   9   1        184.77        196.18        10.55 o                         
  14   9   1         93.33        111.73         8.38 o                         
  15   9   1         25.16         21.03         7.90 o                         
   1  10   1        246.85        219.56         8.80 o                         
   2  10   1       2690.85       2674.44        83.62 o                         
   3  10   1        762.42        739.39        26.58 o                         
   4  10   1        135.29        121.32         5.48 o                         
   5  10   1       1499.26       1548.82        56.04 o                         
   6  10   1        902.00        901.84        31.06 o                         
   7  10   1        183.95        205.15        10.15 o                         
   8  10   1         69.68         82.57         6.07 o                         
   9  10   1        292.48        267.18        13.14 o                         
  10  10   1        528.24        501.58        20.28 o                         
  11  10   1        101.67        112.19         8.65 o                         
  12  10   1        259.32        229.76        13.05 o                         
  13  10   1         21.76         -6.30        10.20 o                         
  14  10   1         19.39         28.62        11.08 o                         
   0  11   1       3591.17       3560.54       157.07 o                         
   1  11   1         30.46         31.98         3.48 o                         
   2  11   1       1780.42       1838.23        58.15 o                         
   3  11   1        369.87        399.19        13.87 o                         
   4  11   1        338.11        326.96        13.98 o                         
   5  11   1         20.69         22.41         3.90 o                         
   6  11   1         13.69         13.10         4.20 o                         
   7  11   1        384.92        394.04        15.01 o                         
   8  11   1        120.34        114.56         6.42 o                         
   9  11   1         65.81         66.96         6.02 o                         
  10  11   1         22.69         25.08         6.04 o                         
  11  11   1        285.70        279.14        12.44 o                         
  12  11   1        119.94        103.17        11.95 o                         
  13  11   1        343.24        358.69        31.12 o                         
   1  12   1         21.51         23.85         3.99 o                         
   2  12   1        154.47        128.54         6.10 o                         
   3  12   1        180.22        167.42         7.84 o                         
   4  12   1         47.10         37.08         4.43 o                         
   5  12   1       1041.07       1102.00        40.75 o                         
   6  12   1         59.51         69.33         5.21 o                         
   7  12   1        889.72        964.63        31.40 o                         
   8  12   1         65.73         68.60         6.11 o                         
   9  12   1         87.68         84.00         6.62 o                         
  10  12   1        125.46        113.61         8.15 o                         
  11  12   1         61.41         52.84         8.99 o                         
  12  12   1          6.14         16.70        14.78 o                         
   0  13   1          8.06         -5.07         5.07 o                         
   1  13   1        982.26       1011.80        32.93 o                         
   2  13   1         29.36         24.28         4.20 o                         
   3  13   1        468.62        528.63        18.97 o                         
   4  13   1        310.98        287.36        12.56 o                         
   5  13   1         42.69         34.95         5.20 o                         
   6  13   1         29.38         30.88         6.02 o                         
   7  13   1        277.42        273.43        12.88 o                         
   8  13   1        813.23        823.45        29.11 o                         
   9  13   1        125.66        120.98         8.40 o                         
  10  13   1        212.74        223.95        12.22 o                         
  11  13   1         50.30         27.81         9.78 o                         
   1  14   1        134.44        121.40         6.63 o                         
   2  14   1          9.55         -4.45         4.45 o                         
   3  14   1        366.47        371.65        14.44 o                         
   4  14   1         13.65         12.92         4.74 o                         
   5  14   1        487.82        549.81        20.26 o                         
   6  14   1        348.35        316.71        14.81 o                         
   7  14   1          2.88          2.49         8.41 o                         
   8  14   1         30.96         23.43         7.48 o                         
   9  14   1        375.02        373.72        18.88 o                         
  10  14   1        145.97        142.18        12.20 o                         
   0  15   1        841.55        788.32        38.65 o                         
   1  15   1         30.47         30.11         4.87 o                         
   2  15   1        158.49        142.29         7.33 o                         
   3  15   1        280.33        312.71        14.39 o                         
   4  15   1         25.81         16.87         6.52 o                         
   5  15   1          2.76         -1.43         5.72 o                         
   6  15   1         21.76          7.68         6.32 o                         
   7  15   1         34.06         39.58         8.51 o                         
   8  15   1         24.03          7.52         8.29 o                         
   1  16   1        219.68        216.47        10.18 o                         
   2  16   1         94.35         57.75         6.06 o                         
   3  16   1         49.92         52.30         6.24 o                         
   4  16   1          3.92          4.54         6.14 o                         
   5  16   1        231.45        245.20        11.45 o                         
   6  16   1        106.51        103.66         8.33 o                         
   0  17   1         57.05         71.25         9.50 o                         
   1  17   1         16.61         17.35         6.17 o                         
   2  17   1         31.69         24.56         6.56 o                         
   2   0   2       7897.22       7079.10       240.15 o                         
   4   0   2       3151.47       2936.43       107.06 o                         
   6   0   2        616.67        649.12        24.54 o                         
   8   0   2        806.65        841.58        32.94 o                         
  10   0   2       1161.38       1169.61        42.04 o                         
  12   0   2         55.43         64.85         7.37 o                         
  14   0   2         88.77         78.09         7.45 o                         
  16   0   2         48.16         48.62        11.39 o                         
   1   1   2       1723.98       1615.50        42.82 o                         
   2   1   2      10441.48       9362.64       221.70 o                         
   3   1   2       1555.19       1513.55        37.24 o                         
   4   1   2        580.24        568.45        14.94 o                         
   5   1   2        360.96        402.74        10.64 o                         
   6   1   2       3582.26       3669.40        96.65 o                         
   7   1   2       1411.28       1492.26        36.39 o                         
   8   1   2       1506.49       1408.94        32.33 o                         
   9   1   2        246.88        252.90         7.99 o                         
  10   1   2        426.98        448.12        12.14 o                         
  11   1   2          6.08          1.65         3.31 o                         
  12   1   2        230.93        228.44         7.84 o                         
  13   1   2         55.72         48.16         4.49 o                         
  14   1   2         16.06         16.87         4.76 o                         
  15   1   2         32.64         25.08         7.21 o                         
  16   1   2        101.15        109.88         9.44 o                         
  17   1   2         13.04         25.76         9.76 o                         
   0   2   2       1948.54       1851.27        74.31 o                         
   1   2   2       2882.88       3013.27        76.57 o                         
   2   2   2       2317.02       2230.32        60.68 o                         
   3   2   2        540.05        534.20        15.81 o                         
   4   2   2       2975.57       2820.44        69.51 o                         
   5   2   2        135.96        133.26         4.50 o                         
   6   2   2       1316.04       1245.07        42.63 o                         
   7   2   2        558.96        562.48        14.67 o                         
   8   2   2       3978.43       3905.01       102.81 o                         
   9   2   2        431.33        446.72        11.77 o                         
  10   2   2       2548.04       2647.75        67.75 o                         
  11   2   2         76.22         65.56         4.09 o                         
  12   2   2        167.93        154.09         5.60 o                         
  13   2   2        189.64        178.93         6.49 o                         
  14   2   2        193.77        187.67         6.70 o                         
  15   2   2          5.67          8.42         5.65 o                         
  16   2   2          8.65          9.18         7.68 o                         
  17   2   2          2.77          8.64         9.36 o                         
   1   3   2       1000.05        943.01        30.48 o                         
   2   3   2       7382.71       6820.45       226.97 o                         
   3   3   2        263.41        261.67         8.23 o                         
   4   3   2       1385.06       1452.56        35.43 o                         
   5   3   2        122.51        118.77         7.03 o                         
   6   3   2       4958.11       5109.66       123.66 o                         
   7   3   2        894.64        907.21        22.03 o                         
   8   3   2       1479.64       1527.48        36.90 o                         
   9   3   2       1862.95       1897.25        46.51 o                         
  10   3   2        292.63        302.07         8.57 o                         
  11   3   2       1086.07       1084.31        29.50 o                         
  12   3   2        333.13        337.97        11.62 o                         
  13   3   2          8.51          4.55         4.10 o                         
  14   3   2        313.15        312.33        11.56 o                         
  15   3   2         33.54         18.28         6.43 o                         
  16   3   2        138.70        137.86         9.27 o                         
  17   3   2         13.44         -4.85        12.39 o                         
   0   4   2      15402.18      13560.42       757.73 o                         
   1   4   2       1742.30       1636.79        55.91 o                         
   2   4   2       3824.38       3711.99       119.41 o                         
   3   4   2        897.28        873.34        27.36 o                         
   5   4   2        485.96        527.71        14.79 o                         
   6   4   2       1909.28       2000.34        47.35 o                         
   7   4   2        464.32        433.96        10.92 o                         
   8   4   2       1060.57       1078.84        26.21 o                         
   9   4   2        133.87        121.72         4.75 o                         
  10   4   2        786.33        781.90        21.42 o                         
  11   4   2        594.65        628.00        16.69 o                         
  12   4   2         25.10         29.36         4.20 o                         
  13   4   2         75.58         68.36         4.98 o                         
  14   4   2         73.06         58.83         5.50 o                         
  15   4   2        101.04         85.24         6.95 o                         
  16   4   2         17.15         14.59         7.13 o                         
  17   4   2         42.60         23.90        11.08 o                         
   1   5   2       4869.89       4677.60       164.32 o                         
   2   5   2       5443.07       5434.65       168.71 o                         
   3   5   2        299.46        269.70        10.90 o                         
   4   5   2        659.01        675.60        19.89 o                         
   6   5   2       2922.45       2898.53        80.03 o                         
   7   5   2        475.70        469.64        12.89 o                         
   8   5   2       2245.44       2320.82        58.86 o                         
   9   5   2         17.08         20.99         2.75 o                         
  10   5   2        124.99        125.10         5.00 o                         
  11   5   2          4.98          0.09         3.28 o                         
  12   5   2        284.37        293.64         9.85 o                         
  13   5   2         27.34         24.46         4.57 o                         
  14   5   2         52.49         52.58         9.80 o                         
  15   5   2         99.52         92.16         6.94 o                         
  16   5   2         41.74         34.60         7.69 o                         
   0   6   2       3945.06       3622.26       158.72 o                         
   1   6   2        265.45        267.62        10.83 o                         
   2   6   2       1081.05       1182.97        39.47 o                         
   3   6   2        271.56        241.87         8.19 o                         
   4   6   2       2716.59       2730.58        79.40 o                         
   5   6   2        268.33        291.43        10.16 o                         
   7   6   2       1200.34       1236.74        34.68 o                         
   8   6   2       2794.72       2832.25        82.66 o                         
   9   6   2        458.53        461.59        16.37 o                         
  10   6   2        325.49        326.78        10.17 o                         
  11   6   2         59.81         55.94         3.79 o                         
  12   6   2        181.71        171.55         6.05 o                         
  13   6   2         96.01         88.39         5.15 o                         
  14   6   2         55.15         51.31         5.42 o                         
  15   6   2         25.07         27.30         6.70 o                         
  16   6   2          7.42         -6.48        10.57 o                         
   1   7   2       1175.73       1214.01        38.01 o                         
   2   7   2       3618.86       3517.00       122.41 o                         
   3   7   2        695.42        767.18        23.94 o                         
   4   7   2        469.22        477.75        19.64 o                         
   6   7   2       1072.98       1070.58        32.71 o                         
   7   7   2        389.82        404.81        13.36 o                         
   8   7   2        137.45        103.15         8.59 o                         
   9   7   2       1306.27       1275.36        35.26 o                         
  10   7   2        132.13        118.56         6.38 o                         
  11   7   2        974.68       1027.11        30.21 o                         
  12   7   2        179.63        171.93         6.91 o                         
  13   7   2         18.12         20.75         6.24 o                         
  14   7   2        161.71        170.27         9.06 o                         
  15   7   2         43.22         33.57         8.70 o                         
   0   8   2       3981.70       4028.21       178.23 o                         
   1   8   2        428.51        427.86        14.35 o                         
   2   8   2       1188.12       1223.57        42.52 o                         
   3   8   2       1999.40       2027.68        71.83 o                         
   4   8   2       1473.33       1467.30        45.58 o                         
   5   8   2        160.81        166.14         8.15 o                         
   6   8   2        580.70        603.25        21.17 o                         
   7   8   2        196.72        186.01         9.27 o                         
   8   8   2        540.82        549.89        20.02 o                         
   9   8   2        427.29        429.80        15.99 o                         
  10   8   2        346.29        383.19        13.30 o                         
  11   8   2        212.71        199.39         8.73 o                         
  12   8   2         52.93         61.44         5.60 o                         
  13   8   2         36.99         29.27         8.60 o                         
  14   8   2         42.02         44.10         7.24 o                         
  15   8   2         98.53         95.21         8.66 o                         
   1   9   2       2552.19       2551.68        80.69 o                         
   2   9   2        583.68        552.12        17.99 o                         
   3   9   2       2044.12       2026.45        69.67 o                         
   4   9   2        301.90        308.50        11.00 o                         
   5   9   2        770.02        771.03        24.87 o                         
   6   9   2       1716.22       1746.88        55.58 o                         
   7   9   2        107.21        102.92         5.26 o                         
   8   9   2        146.98        146.84         7.81 o                         
   9   9   2         73.02         80.21         6.00 o                         
  10   9   2        277.17        295.83        13.78 o                         
  11   9   2         93.02         87.84         7.42 o                         
  12   9   2        345.19        380.65        18.55 o                         
  13   9   2         56.65         60.57         9.48 o                         
  14   9   2         13.18          4.86         6.06 o                         
   0  10   2       1032.25       1007.73        47.67 o                         
   1  10   2        754.70        734.82        23.85 o                         
   2  10   2        341.74        328.99        12.15 o                         
   3  10   2        546.98        501.64        18.85 o                         
   4  10   2        254.97        252.02        10.33 o                         
   5  10   2        155.30        155.83         7.02 o                         
   6  10   2         57.86         67.39         4.81 o                         
   7  10   2        821.80        839.06        28.17 o                         
   8  10   2        209.95        216.50         9.54 o                         
   9  10   2        168.06        192.33         9.15 o                         
  10  10   2        241.41        247.67        11.56 o                         
  11  10   2         10.13          9.41         6.60 o                         
  12  10   2        146.05        125.01        10.46 o                         
  13  10   2         87.97         82.80        10.67 o                         
  14  10   2         90.89        107.07        13.15 o                         
   1  11   2       1484.79       1504.28        48.94 o                         
   2  11   2        366.15        340.41        14.00 o                         
   3  11   2        129.61        127.25         6.71 o                         
   4  11   2        668.55        659.67        24.17 o                         
   5  11   2        447.31        435.51        17.42 o                         
   6  11   2        271.56        275.31        11.16 o                         
   7  11   2         96.36         91.51         6.02 o                         
   8  11   2         19.11          6.00         5.19 o                         
   9  11   2        537.34        541.26        21.12 o                         
  10  11   2        163.89        145.77         8.95 o                         
  11  11   2        493.28        500.42        25.59 o                         
  12  11   2          7.07         13.27         9.39 o                         
  13  11   2          5.46         -9.70         9.70 o                         
   0  12   2        900.95        841.61        40.70 o                         
   1  12   2        173.67        192.67         9.23 o                         
   2  12   2         45.88         34.69         4.29 o                         
   3  12   2        768.95        822.21        27.75 o                         
   4  12   2        555.03        568.05        19.82 o                         
   5  12   2         87.25         90.05         6.42 o                         
   6  12   2        175.04        162.92         8.99 o                         
   7  12   2        355.84        333.92        14.59 o                         
   8  12   2         81.61         59.44         6.36 o                         
   9  12   2         78.78         77.35         7.27 o                         
  10  12   2         95.86         98.46         8.63 o                         
  11  12   2         41.19         35.56        11.67 o                         
  12  12   2         53.80         59.90        10.92 o                         
   1  13   2        277.78        318.43        13.10 o                         
   2  13   2        200.79        179.00         8.58 o                         
   3  13   2         65.08         58.54         7.65 o                         
   4  13   2        197.07        202.21         9.49 o                         
   5  13   2        291.32        299.45        12.53 o                         
   6  13   2        592.46        564.69        23.69 o                         
   7  13   2          7.21          6.26         6.34 o                         
   8  13   2         13.55         10.96         6.42 o                         
   9  13   2         23.98         44.09         7.80 o                         
  10  13   2         73.89         66.04         9.53 o                         
  11  13   2        226.71        238.53        14.79 o                         
   0  14   2        155.52        168.72        11.43 o                         
   1  14   2          9.80         14.71         4.75 o                         
   2  14   2         90.47         92.73         6.07 o                         
   3  14   2        152.50        168.93         7.79 o                         
   4  14   2        205.04        189.39         9.41 o                         
   5  14   2        109.19         96.02         7.14 o                         
   6  14   2         10.43          8.62         6.61 o                         
   7  14   2        470.42        515.48        22.91 o                         
   8  14   2         70.58         71.62         8.85 o                         
   9  14   2        119.92        137.03        13.83 o                         
   1  15   2        115.61        125.12         7.27 o                         
   2  15   2        140.85        106.96         7.05 o                         
   3  15   2         30.02         30.27         5.84 o                         
   4  15   2         61.41         44.10         6.22 o                         
   5  15   2        118.41        142.24         8.29 o                         
   6  15   2         31.40         35.24         7.40 o                         
   7  15   2         30.60         29.85         8.02 o                         
   8  15   2         11.51         23.63        10.38 o                         
   0  16   2         45.76         46.80         9.27 o                         
   1  16   2        276.62        305.03        14.06 o                         
   2  16   2         94.42         93.34         7.82 o                         
   3  16   2        188.42        198.77        10.99 o                         
   4  16   2        111.05         90.26         7.93 o                         
   5  16   2        214.84        223.63        11.38 o                         
   2   0   3       7431.56       6904.62       241.15 o                         
   4   0   3       3271.78       3262.82       111.29 o                         
   6   0   3       1512.30       1586.90        70.73 o                         
   8   0   3        559.96        506.45        20.79 o                         
  10   0   3        249.05        284.17        13.60 o                         
  12   0   3        359.59        369.55        17.16 o                         
  14   0   3        105.09         96.07         8.17 o                         
  16   0   3         44.02         46.84        18.77 o                         
   0   1   3       5540.62       5155.53       152.34 o                         
   1   1   3       8096.71       7948.90       175.39 o                         
   2   1   3       1288.38       1265.62        31.12 o                         
   3   1   3       1472.94       1396.13        35.11 o                         
   4   1   3       3534.33       3403.79        86.56 o                         
   5   1   3        904.93        901.73        22.62 o                         
   6   1   3       2973.40       2940.38        75.04 o                         
   7   1   3        183.55        222.07         7.43 o                         
   8   1   3        886.45        894.63        22.21 o                         
   9   1   3         86.14         81.97         3.72 o                         
  10   1   3        508.14        494.61        12.99 o                         
  11   1   3        244.96        240.16         8.98 o                         
  12   1   3        141.95        156.28         6.05 o                         
  13   1   3         72.65         69.05         4.93 o                         
  14   1   3        155.06        160.24         6.83 o                         
  15   1   3         84.04         75.52         6.44 o                         
  16   1   3          7.07         -1.88        10.25 o                         
  17   1   3          1.51         19.27         9.82 o                         
   1   2   3       2217.44       2238.63        50.21 o                         
   2   2   3       7512.35       6999.13       180.82 o                         
   3   2   3        191.60        174.08         5.38 o                         
   4   2   3       1029.78       1023.30        29.34 o                         
   5   2   3        488.23        528.90        13.57 o                         
   6   2   3       2403.62       2415.76        58.06 o                         
   7   2   3        178.11        168.45         6.02 o                         
   8   2   3       1251.34       1248.51        32.07 o                         
   9   2   3         23.83         26.02         3.04 o                         
  10   2   3        658.71        729.74        20.29 o                         
  11   2   3         48.52         45.46         3.83 o                         
  12   2   3       1024.39       1079.87        29.72 o                         
  13   2   3         20.65         12.98         4.52 o                         
  14   2   3        284.20        260.02         9.05 o                         
  15   2   3         51.12         51.68         7.31 o                         
  16   2   3         28.78         29.10        12.69 o                         
  17   2   3          0.07        -11.84        11.84 o                         
   0   3   3       8054.92       7447.47       332.34 o                         
   1   3   3       2251.18       2370.04        77.80 o                         
   2   3   3        391.91        367.23        11.96 o                         
   3   3   3        957.07       1069.37        25.70 o                         
   4   3   3       5770.72       5697.26       151.93 o                         
   5   3   3        320.36        310.88         8.24 o                         
   6   3   3       1497.41       1427.10        37.57 o                         
   7   3   3         75.34         63.15         2.95 o                         
   8   3   3        851.32        813.40        19.46 o                         
   9   3   3        253.81        262.68         8.61 o                         
  10   3   3        917.94        922.78        23.28 o                         
  11   3   3        129.19        124.29         5.50 o                         
  12   3   3         20.56         13.25         4.02 o                         
  13   3   3        104.75         97.93         5.74 o                         
  14   3   3        172.88        159.08         8.03 o                         
  15   3   3         72.71         71.82         6.95 o                         
  16   3   3         37.08         41.81         9.32 o                         
   1   4   3        312.23        304.49        11.32 o                         
   2   4   3       3623.16       3456.65       118.41 o                         
   3   4   3        173.95        180.60         9.27 o                         
   4   4   3       2426.46       2463.21        76.34 o                         
   5   4   3       1518.15       1501.97        42.26 o                         
   6   4   3       1546.59       1509.34        34.36 o                         
   7   4   3        301.92        293.65         8.19 o                         
   8   4   3        588.35        568.65        14.04 o                         
   9   4   3          1.12         -1.61         2.70 o                         
  10   4   3        189.78        196.05         7.91 o                         
  11   4   3        281.45        299.29         9.23 o                         
  12   4   3        117.71        110.32         6.54 o                         
  13   4   3         27.63         21.18         4.52 o                         
  14   4   3         17.44         15.88         5.80 o                         
  15   4   3          6.70         -2.52         6.42 o                         
  16   4   3         48.62         36.38         7.59 o                         
   0   5   3       2890.02       2728.33       130.44 o                         
   1   5   3        420.39        425.91        14.26 o                         
   2   5   3        452.97        408.65        15.37 o                         
   3   5   3       2781.18       2905.62        91.86 o                         
   4   5   3       6132.26       6401.44       208.66 o                         
   5   5   3       1559.35       1546.49        45.62 o                         
   6   5   3        567.08        556.19        14.51 o                         
   7   5   3        169.45        144.55         6.28 o                         
   8   5   3        188.10        186.04         7.43 o                         
   9   5   3        304.05        294.13         9.09 o                         
  10   5   3        473.46        464.93        13.84 o                         
  11   5   3        118.91        115.74         4.84 o                         
  12   5   3         45.48         48.66         4.18 o                         
  13   5   3          5.15          2.30         4.64 o                         
  14   5   3        231.68        220.75        10.00 o                         
  15   5   3          1.36          0.84         5.88 o                         
  16   5   3          4.53         13.24         9.83 o                         
   1   6   3        684.47        633.32        20.91 o                         
   2   6   3       2259.08       2280.95        75.03 o                         
   3   6   3       1366.03       1352.67        43.22 o                         
   4   6   3        316.69        321.11        10.27 o                         
   5   6   3       1059.07       1066.93        37.25 o                         
   6   6   3       1160.32       1168.54        37.37 o                         
   7   6   3        143.82        128.05         5.60 o                         
   8   6   3       1146.49       1169.01        33.05 o                         
   9   6   3        235.30        231.62         8.46 o                         
  10   6   3        391.71        399.21        13.83 o                         
  11   6   3        267.11        269.12        10.53 o                         
  12   6   3        222.06        220.52         7.82 o                         
  13   6   3         25.48         19.92         4.77 o                         
  14   6   3        128.25        116.43         6.41 o                         
  15   6   3        138.84        137.19         9.28 o                         
   0   7   3       1399.86       1275.35        67.20 o                         
   1   7   3        194.65        179.09         8.02 o                         
   2   7   3        405.58        410.34        14.19 o                         
   4   7   3       1257.29       1273.26        45.31 o                         
   5   7   3          8.31          9.03         3.16 o                         
   6   7   3        763.19        759.58        25.78 o                         
   7   7   3        453.44        458.05        17.33 o                         
   8   7   3        669.58        694.71        22.78 o                         
   9   7   3        673.04        664.92        18.33 o                         
  10   7   3        235.11        237.46         8.90 o                         
  11   7   3         30.28         22.39         4.52 o                         
  12   7   3        302.52        307.50        12.80 o                         
  13   7   3        270.34        267.91        13.43 o                         
  14   7   3         66.53         77.35         7.29 o                         
  15   7   3         48.45         51.91         8.13 o                         
   1   8   3        789.41        784.63        25.48 o                         
   2   8   3       2681.15       2638.55        88.53 o                         
   3   8   3        258.97        257.92        13.22 o                         
   4   8   3         42.60         39.91         3.93 o                         
   5   8   3        384.73        393.61        13.76 o                         
   7   8   3       1649.95       1655.27        55.31 o                         
   8   8   3        273.01        286.92        11.98 o                         
   9   8   3         97.66         82.30         5.68 o                         
  10   8   3        187.25        181.21         8.55 o                         
  11   8   3        119.52        100.74         7.15 o                         
  12   8   3         36.91         37.17         5.45 o                         
  13   8   3         23.48         27.07         5.74 o                         
  14   8   3         13.65         15.87         6.50 o                         
  15   8   3         55.59         50.32        23.36 o                         
   1   9   3        809.74        789.97        29.53 o                         
   2   9   3         38.28         33.32         4.38 o                         
   3   9   3       1611.85       1634.20        56.03 o                         
   4   9   3       1074.07       1082.88        38.95 o                         
   5   9   3         22.43         26.21         3.95 o                         
   6   9   3        243.00        234.47        10.64 o                         
   7   9   3        211.82        180.64        13.38 o                         
   8   9   3        382.55        381.71        15.32 o                         
   9   9   3        115.84        122.20         7.00 o                         
  10   9   3         43.89         32.76         5.94 o                         
  11   9   3         72.66         67.30         7.52 o                         
  12   9   3        128.68        110.05        11.69 o                         
  13   9   3        108.25        105.17        10.72 o                         
  14   9   3         60.64         75.81        14.95 o                         
   1  10   3        752.48        743.68        24.63 o                         
   2  10   3       1013.62        975.94        30.53 o                         
   3  10   3        617.24        607.11        21.41 o                         
   4  10   3         34.95         24.21         4.64 o                         
   5  10   3        655.91        687.43        27.60 o                         
   6  10   3        644.14        660.11        24.64 o                         
   7  10   3         80.59         83.65         5.92 o                         
   8  10   3         43.38         49.65         5.56 o                         
   9  10   3        260.09        242.28        11.22 o                         
  10  10   3        255.04        241.09        11.86 o                         
  11  10   3        105.52        106.85         9.84 o                         
  12  10   3        129.75        128.64        11.02 o                         
  13  10   3          2.92          8.12         9.60 o                         
   0  11   3       1481.03       1430.86        64.84 o                         
   1  11   3        816.15        812.46        25.65 o                         
   2  11   3        655.55        670.08        22.61 o                         
   3  11   3        643.47        690.38        24.62 o                         
   4  11   3        314.13        290.13        12.72 o                         
   5  11   3         23.16         31.61         5.21 o                         
   6  11   3         28.01         29.57         5.88 o                         
   7  11   3        211.60        218.08        11.22 o                         
   8  11   3        170.01        162.00         7.62 o                         
   9  11   3         86.81         86.33         7.12 o                         
  10  11   3         49.99         54.98         7.92 o                         
  11  11   3        163.80        159.22        12.83 o                         
  12  11   3         30.72         20.32        10.78 o                         
   1  12   3         91.17         95.88         5.99 o                         
   2  12   3        165.03        147.79         7.21 o                         
   3  12   3        141.85        159.70         9.20 o                         
   4  12   3         83.24         80.30         5.79 o                         
   5  12   3        319.32        367.06        16.41 o                         
   6  12   3        156.14        148.36        11.72 o                         
   7  12   3        282.84        315.51        16.52 o                         
   8  12   3          7.29          4.58         6.34 o                         
   9  12   3        221.52        190.01        10.14 o                         
  10  12   3         81.49         83.07         9.65 o                         
  11  12   3         99.49         91.75        10.11 o                         
   0  13   3          6.10          4.74         6.64 o                         
   1  13   3        257.19        281.93        12.96 o                         
   2  13   3         51.38         44.53         5.26 o                         
   3  13   3        332.48        358.41        15.61 o                         
   4  13   3        130.17        110.22         6.86 o                         
   5  13   3         13.74         11.79         5.82 o                         
   6  13   3         23.76         17.05         6.62 o                         
   7  13   3        271.31        296.21        14.69 o                         
   8  13   3        378.09        396.87        22.80 o                         
   9  13   3         53.80         46.59         9.34 o                         
  10  13   3        154.56        168.09        12.46 o                         
   1  14   3        474.75        466.47        17.10 o                         
   2  14   3         31.42         14.36         5.45 o                         
   3  14   3        162.15        169.12         8.65 o                         
   4  14   3         43.89         40.20         6.27 o                         
   5  14   3        226.82        227.57        11.13 o                         
   6  14   3        148.43        137.40         8.95 o                         
   7  14   3         22.73         47.25         9.31 o                         
   8  14   3         11.96         24.02        10.65 o                         
   9  14   3        237.71        247.29        18.43 o                         
   0  15   3        312.97        283.54        17.81 o                         
   1  15   3         58.95         64.40         6.75 o                         
   2  15   3         47.57         45.45         6.66 o                         
   3  15   3        119.45        132.47         8.41 o                         
   4  15   3         69.25         48.01         7.11 o                         
   5  15   3         77.51         90.99         8.35 o                         
   6  15   3         10.67         18.99         8.44 o                         
   7  15   3        148.78        132.59        11.41 o                         
   1  16   3         95.91         87.33         8.32 o                         
   2  16   3         35.63         21.99         7.69 o                         
   3  16   3          1.40          4.17         8.12 o                         
   4  16   3         16.27          7.95         9.73 o                         
   0   0   4      12949.83      12036.11       544.47 o                         
   2   0   4       1901.24       1839.67        65.59 o                         
   4   0   4       1976.64       1935.44        67.53 o                         
   6   0   4        759.66        734.79        26.41 o                         
   8   0   4        483.07        500.12        18.93 o                         
  10   0   4        374.22        360.68        18.57 o                         
  12   0   4         31.98         30.24         6.26 o                         
  14   0   4        125.17        122.51        10.27 o                         
  16   0   4         19.04         18.59        26.26 o                         
   1   1   4        774.73        715.01        17.76 o                         
   2   1   4       4741.05       4561.48       106.66 o                         
   3   1   4       1352.72       1325.07        32.21 o                         
   4   1   4       1090.40       1049.33        24.24 o                         
   5   1   4        262.60        273.11         7.71 o                         
   6   1   4       1446.24       1456.80        37.32 o                         
   7   1   4        422.32        464.16        13.26 o                         
   8   1   4        202.71        184.32         8.14 o                         
   9   1   4         48.50         49.14         3.49 o                         
  10   1   4        197.51        215.63         9.32 o                         
  11   1   4          1.45         -1.54         3.91 o                         
  12   1   4        274.78        288.51        10.43 o                         
  13   1   4         25.99         17.93         4.75 o                         
  14   1   4          3.01         -3.42         5.16 o                         
  15   1   4         30.75         33.95         7.46 o                         
  16   1   4         13.46         16.04         8.81 o                         
   0   2   4       1374.31       1271.60        40.87 o                         
   1   2   4        797.33        882.05        20.36 o                         
   2   2   4        953.16        919.33        25.28 o                         
   3   2   4        978.20       1019.71        26.45 o                         
   4   2   4       2657.19       2640.45        60.14 o                         
   5   2   4        507.02        540.46        14.57 o                         
   6   2   4        922.04        908.50        22.96 o                         
   7   2   4        168.82        190.38         6.13 o                         
   8   2   4        711.76        770.12        21.35 o                         
   9   2   4         64.03         50.14         3.55 o                         
  10   2   4        686.27        714.25        20.30 o                         
  11   2   4          7.38          9.45         3.85 o                         
  12   2   4        258.68        303.93        10.45 o                         
  13   2   4        118.09        104.00         5.97 o                         
  14   2   4        124.57        112.56         6.73 o                         
  15   2   4          2.25         -6.65         6.65 o                         
  16   2   4          4.64         -6.90        10.73 o                         
   1   3   4        513.18        527.73        13.76 o                         
   2   3   4       1542.37       1431.53        38.50 o                         
   3   3   4         35.22         32.19         1.91 o                         
   4   3   4       1204.65       1196.72        31.23 o                         
   5   3   4        532.12        527.67        13.96 o                         
   6   3   4        945.46        975.94        24.67 o                         
   7   3   4        223.22        242.29         7.40 o                         
   8   3   4        711.18        686.17        18.09 o                         
   9   3   4        518.17        560.45        16.39 o                         
  10   3   4        163.18        174.10         6.00 o                         
  11   3   4        318.47        328.71        11.69 o                         
  12   3   4        283.20        301.29        10.69 o                         
  13   3   4          4.88          1.21         4.90 o                         
  14   3   4        167.47        144.41         7.98 o                         
  15   3   4         12.37          5.82         7.24 o                         
  16   3   4         16.57          1.45        10.52 o                         
   0   4   4       5656.61       5575.26       265.76 o                         
   1   4   4        332.95        333.71        11.21 o                         
   2   4   4         89.51         74.94         4.01 o                         
   3   4   4        250.38        254.10         8.41 o                         
   4   4   4       2654.60       2669.83        67.72 o                         
   5   4   4        106.60         97.88         3.94 o                         
   6   4   4        904.86        907.47        21.78 o                         
   7   4   4        149.99        149.34         5.49 o                         
   8   4   4        252.85        272.44         8.16 o                         
   9   4   4         44.09         37.82         3.30 o                         
  10   4   4        485.31        480.18        13.30 o                         
  11   4   4        230.09        236.12         8.62 o                         
  12   4   4         29.68         35.45         4.38 o                         
  13   4   4         26.00         20.92         5.48 o                         
  14   4   4         59.58         54.92         5.92 o                         
  15   4   4         46.71         49.80         6.82 o                         
  16   4   4          1.26          4.14         7.69 o                         
   1   5   4       2173.88       2173.54        72.27 o                         
   2   5   4       2103.17       2082.42        65.01 o                         
   3   5   4        211.19        227.17        11.37 o                         
   4   5   4        167.08        151.25         6.97 o                         
   5   5   4        850.70        900.28        25.38 o                         
   6   5   4       1162.44       1153.50        33.81 o                         
   7   5   4        178.18        179.68         6.71 o                         
   8   5   4        706.74        692.39        21.77 o                         
   9   5   4         40.06         40.47         3.11 o                         
  10   5   4        216.82        214.85         7.01 o                         
  11   5   4         22.78         19.13         3.70 o                         
  12   5   4        130.48        117.70         5.53 o                         
  13   5   4         16.91         14.61         4.93 o                         
  14   5   4          9.13          4.23         6.39 o                         
  15   5   4         64.38         66.86         8.63 o                         
   0   6   4       1081.72        988.46        42.11 o                         
   1   6   4        144.49        136.44         5.86 o                         
   2   6   4        239.54        246.42        10.60 o                         
   3   6   4        323.89        335.51        13.40 o                         
   4   6   4       1340.95       1311.57        40.59 o                         
   5   6   4         20.15         18.90         3.27 o                         
   6   6   4        414.51        430.00        14.02 o                         
   7   6   4        167.74        172.53         8.37 o                         
   8   6   4       1013.07       1099.57        36.49 o                         
   9   6   4        160.33        150.41         6.60 o                         
  10   6   4         54.42         57.25         4.75 o                         
  11   6   4         78.23         83.69         5.59 o                         
  12   6   4         58.63         51.99         6.92 o                         
  13   6   4         49.08         42.18         7.93 o                         
  14   6   4         63.78         80.95         8.90 o                         
  15   6   4         13.01         19.56         5.62 o                         
   1   7   4        417.83        409.70        14.53 o                         
   2   7   4       1675.81       1598.25        54.96 o                         
   3   7   4        361.27        353.78        13.43 o                         
   4   7   4         51.51         45.56         4.46 o                         
   5   7   4        480.03        480.90        15.50 o                         
   6   7   4        604.26        621.86        20.85 o                         
   7   7   4        114.26        128.26         5.89 o                         
   8   7   4        419.64        439.88        14.57 o                         
   9   7   4        229.26        259.17        12.36 o                         
  10   7   4        380.26        419.41        12.92 o                         
  11   7   4        271.16        279.42        11.71 o                         
  12   7   4         42.46         42.84         6.82 o                         
  13   7   4         26.69         30.41         6.32 o                         
  14   7   4         14.82         12.74         8.51 o                         
   0   8   4       1390.27       1413.95        67.19 o                         
   1   8   4         99.15        100.76         5.62 o                         
   2   8   4        282.08        264.11        11.50 o                         
   3   8   4        974.03        983.42        33.95 o                         
   4   8   4        882.07        892.33        29.86 o                         
   5   8   4        255.62        265.53        10.75 o                         
   6   8   4        587.48        590.72        21.99 o                         
   7   8   4        142.99        159.01         6.99 o                         
   8   8   4        279.52        293.08        13.04 o                         
   9   8   4        115.61        110.04         6.84 o                         
  10   8   4        142.67        127.02         7.90 o                         
  11   8   4         57.21         60.43         9.21 o                         
  12   8   4         26.41         33.71         8.92 o                         
  13   8   4         96.08         81.16        10.33 o                         
  14   8   4         31.66         33.19         6.59 o                         
   1   9   4        266.76        288.82        12.77 o                         
   2   9   4        659.12        624.87        19.39 o                         
   3   9   4       1894.43       1938.05        59.21 o                         
   4   9   4        123.68        121.11         7.03 o                         
   5   9   4        541.08        541.03        23.34 o                         
   6   9   4        192.43        173.48         8.98 o                         
   7   9   4        184.35        181.26         7.86 o                         
   8   9   4        137.78        122.03         7.23 o                         
   9   9   4         47.34         48.00         6.66 o                         
  10   9   4        145.13        159.61         8.94 o                         
  11   9   4         28.36          6.57         8.91 o                         
  12   9   4        113.05        116.86        10.74 o                         
  13   9   4         45.10         41.08         9.84 o                         
   0  10   4       1056.96       1028.53        51.67 o                         
   1  10   4        434.80        445.80        17.28 o                         
   2  10   4        872.66        887.54        29.25 o                         
   3  10   4       1237.58       1201.28        41.22 o                         
   4  10   4        237.21        236.58        13.85 o                         
   5  10   4          8.33          0.93         5.05 o                         
   6  10   4         21.70         16.72         4.76 o                         
   7  10   4        233.78        224.85        11.24 o                         
   8  10   4        136.24        140.15         7.76 o                         
   9  10   4         24.03         17.53         6.33 o                         
  10  10   4        110.02         98.79         9.68 o                         
  11  10   4         17.41          8.85         8.78 o                         
  12  10   4         81.23         81.77        16.60 o                         
   1  11   4        623.72        645.55        22.69 o                         
   2  11   4        315.23        308.75        12.49 o                         
   3  11   4        259.09        278.67        12.63 o                         
   4  11   4        227.58        197.81         9.67 o                         
   5  11   4        272.70        288.02        12.16 o                         
   6  11   4         90.66         76.14         6.94 o                         
   7  11   4        106.39        106.58         7.10 o                         
   8  11   4         18.02         21.80         6.36 o                         
   9  11   4        104.54        117.24        10.91 o                         
  10  11   4        118.67        119.00        10.82 o                         
  11  11   4        121.65        138.54        11.61 o                         
  12  11   4          9.54          7.63        11.88 o                         
   0  12   4        363.00        315.69        19.63 o                         
   1  12   4        125.84        129.79         7.05 o                         
   2  12   4          1.60         -1.29         4.89 o                         
   3  12   4        201.71        241.15        11.55 o                         
   4  12   4         86.51         66.86         6.30 o                         
   5  12   4        209.40        196.10        10.33 o                         
   6  12   4         55.11         49.87         7.25 o                         
   7  12   4        175.01        172.61        10.69 o                         
   8  12   4        124.17        128.79        11.70 o                         
   9  12   4         58.28         62.56         9.66 o                         
  10  12   4         57.77         71.86         9.74 o                         
   1  13   4         97.12        120.18         7.51 o                         
   2  13   4        145.46        121.96         7.45 o                         
   3  13   4         76.91         77.50         6.67 o                         
   4  13   4         93.99         99.94         7.29 o                         
   5  13   4        167.12        160.80         9.05 o                         
   6  13   4        216.72        190.44        10.77 o                         
   7  13   4         44.57         51.94        12.58 o                         
   8  13   4         11.46          2.06        12.66 o                         
   9  13   4         34.07         33.36        10.80 o                         
   0  14   4        307.37        309.95        20.54 o                         
   1  14   4          6.72          7.74         6.26 o                         
   2  14   4          1.91         -6.21         6.21 o                         
   3  14   4         37.28         39.96         6.92 o                         
   4  14   4         66.27         52.63         7.61 o                         
   5  14   4         79.92         69.32         8.87 o                         
   6  14   4         14.66         21.74        10.85 o                         
   7  14   4        176.37        198.98        16.41 o                         
   1  15   4         56.21         72.58         7.97 o                         
   2  15   4         21.73         15.37         7.69 o                         
   3  15   4         63.66         76.29         9.20 o                         
   4  15   4          8.98          6.73         9.08 o                         
   5  15   4        123.04        137.82        11.61 o                         
   2   0   5       1879.16       1787.79        57.44 o                         
   4   0   5        192.40        178.32         8.81 o                         
   6   0   5        500.93        501.72        18.86 o                         
   8   0   5        643.18        633.83        23.30 o                         
  10   0   5        200.50        237.76        14.62 o                         
  12   0   5         47.30         47.92         7.35 o                         
  14   0   5         36.90         25.55         9.49 o                         
   0   1   5       3473.23       3318.66       138.86 o                         
   1   1   5       1001.15       1054.78        24.70 o                         
   2   1   5        434.10        413.26        10.43 o                         
   3   1   5        448.71        450.65        11.80 o                         
   4   1   5        496.69        474.30        13.67 o                         
   5   1   5        259.63        269.28         8.21 o                         
   6   1   5        229.28        203.76         7.72 o                         
   7   1   5         17.04         17.23         2.91 o                         
   8   1   5        366.86        412.16        12.52 o                         
   9   1   5         83.86         80.82         4.38 o                         
  10   1   5        502.54        530.40        14.17 o                         
  11   1   5        113.55        128.29         5.55 o                         
  12   1   5         11.01         12.01         4.90 o                         
  13   1   5          9.07          9.07         5.46 o                         
  14   1   5         38.94         33.87         6.15 o                         
  15   1   5         44.60         24.93         9.63 o                         
   1   2   5        656.21        655.08        15.27 o                         
   2   2   5       2276.12       2183.36        50.30 o                         
   3   2   5        363.57        369.03         9.79 o                         
   4   2   5        669.12        670.69        16.58 o                         
   5   2   5         13.10          9.08         2.46 o                         
   6   2   5        446.73        460.76        12.77 o                         
   7   2   5         82.83         75.18         3.66 o                         
   8   2   5        552.36        535.36        15.04 o                         
   9   2   5         70.88         80.03         4.41 o                         
  10   2   5        109.07        131.50         5.55 o                         
  11   2   5         16.86         16.03         4.19 o                         
  12   2   5         95.26         87.20         5.50 o                         
  13   2   5          8.04         -5.79         5.79 o                         
  14   2   5         82.49         69.20         7.52 o                         
  15   2   5         15.54         23.84         8.77 o                         
   0   3   5       3439.95       3444.89       120.46 o                         
   1   3   5        378.48        421.36        11.54 o                         
   2   3   5        183.63        179.96         5.93 o                         
   3   3   5        194.66        227.22         6.71 o                         
   4   3   5       1022.23        992.98        26.23 o                         
   5   3   5        167.82        176.44         5.76 o                         
   6   3   5        398.31        389.54        11.46 o                         
   7   3   5         30.41         29.07         2.99 o                         
   8   3   5        920.89       1007.98        24.67 o                         
   9   3   5         53.08         55.41         3.83 o                         
  10   3   5        196.99        191.95         8.05 o                         
  11   3   5         69.73         72.48         4.78 o                         
  12   3   5         13.20          9.57         4.74 o                         
  13   3   5         28.26         26.24         5.52 o                         
  14   3   5         58.48         74.48         7.15 o                         
  15   3   5         29.93         13.81         7.57 o                         
   1   4   5        134.53        134.90         5.51 o                         
   2   4   5        785.14        767.73        21.74 o                         
   3   4   5         15.77         13.18         2.67 o                         
   4   4   5        425.85        423.55        13.76 o                         
   5   4   5        146.16        152.40         5.43 o                         
   6   4   5        869.64        903.42        21.73 o                         
   7   4   5        113.24         94.99         3.86 o                         
   8   4   5        268.05        248.39         8.23 o                         
   9   4   5         79.90         88.80         4.35 o                         
  10   4   5         24.39         12.07         3.73 o                         
  11   4   5        109.89        113.39         5.12 o                         
  12   4   5        116.50        116.05         6.36 o                         
  13   4   5         22.85         24.89         5.67 o                         
  14   4   5         10.38          1.76         6.42 o                         
  15   4   5          6.26        -10.40        10.40 o                         
   0   5   5       1171.51       1135.48        55.70 o                         
   1   5   5        250.73        269.97        10.04 o                         
   2   5   5        132.59        122.82         5.43 o                         
   3   5   5        391.93        408.59        15.64 o                         
   4   5   5        917.71        962.15        51.37 o                         
   5   5   5        263.66        271.40        10.00 o                         
   6   5   5        262.52        251.75         7.99 o                         
   7   5   5        471.59        501.90        15.07 o                         
   8   5   5        127.26        147.80         5.50 o                         
   9   5   5         61.77         58.96         4.59 o                         
  10   5   5        221.10        209.98         8.72 o                         
  11   5   5          2.81          0.31         3.81 o                         
  12   5   5         34.67         35.10         4.69 o                         
  13   5   5         42.20         37.39         5.32 o                         
  14   5   5         32.16         28.18         5.83 o                         
   1   6   5        391.90        388.30        13.69 o                         
   2   6   5        902.77        880.49        26.82 o                         
   3   6   5        498.40        501.83        18.25 o                         
   4   6   5        124.32        117.78         6.30 o                         
   5   6   5        188.63        194.93        12.87 o                         
   6   6   5        775.04        815.82        28.04 o                         
   7   6   5         51.91         55.12         4.86 o                         
   8   6   5        316.85        307.87        11.15 o                         
   9   6   5        193.27        199.11         7.82 o                         
  10   6   5         40.91         37.66         5.20 o                         
  11   6   5          8.95          7.30         5.87 o                         
  12   6   5        111.39        107.56         7.64 o                         
  13   6   5          7.13         13.55         6.63 o                         
  14   6   5         94.06        103.57         8.63 o                         
   0   7   5        976.48        949.42        48.84 o                         
   1   7   5        105.68        116.23         5.65 o                         
   2   7   5         53.74         49.64         4.59 o                         
   3   7   5        183.84        218.84         9.02 o                         
   4   7   5        354.17        368.47        15.97 o                         
   5   7   5         26.04         20.60         4.98 o                         
   6   7   5        156.33        149.24         7.33 o                         
   7   7   5         34.34         46.11         5.02 o                         
   8   7   5        148.07        154.40         7.30 o                         
   9   7   5        345.79        354.31        14.46 o                         
  10   7   5        279.92        264.37        15.10 o                         
  11   7   5          4.30          3.99         7.86 o                         
  12   7   5        108.32        109.24         9.65 o                         
  13   7   5         31.65         21.94         6.56 o                         
  14   7   5          4.64          9.51         9.24 o                         
   1   8   5        404.56        411.74        15.82 o                         
   2   8   5        418.47        469.59        33.60 o                         
   3   8   5         68.35         71.70         5.39 o                         
   4   8   5         53.14         43.99         4.87 o                         
   5   8   5         14.33         12.82         4.96 o                         
   6   8   5        554.70        575.96        19.97 o                         
   7   8   5        386.34        375.69        15.86 o                         
   8   8   5          3.15         -0.09         5.17 o                         
   9   8   5         95.18         93.96         7.45 o                         
  10   8   5         11.73          3.89        12.79 o                         
  11   8   5         68.91         65.20         8.94 o                         
  12   8   5         58.87         63.90         9.68 o                         
  13   8   5          2.25          6.66        10.92 o                         
   0   9   5       1040.18       1028.53        44.48 o                         
   1   9   5        292.83        319.72        13.83 o                         
   2   9   5         15.07          8.22         4.59 o                         
   3   9   5        337.53        368.76        15.29 o                         
   4   9   5        183.37        172.37         8.45 o                         
   5   9   5         35.16         29.39         5.63 o                         
   6   9   5        100.57         90.57         6.88 o                         
   7   9   5        168.16        171.73         8.05 o                         
   8   9   5        209.33        207.06        11.15 o                         
   9   9   5         81.48         74.38         8.91 o                         
  10   9   5         11.61         18.40         9.89 o                         
  11   9   5         19.08         22.65        11.67 o                         
  12   9   5         83.80         87.33        15.55 o                         
   1  10   5        433.34        438.75        15.61 o                         
   2  10   5        321.38        310.40        13.20 o                         
   3  10   5        136.16        127.33         7.39 o                         
   4  10   5         49.56         33.13         5.64 o                         
   5  10   5        169.16        197.14         9.65 o                         
   6  10   5        203.82        197.80        10.91 o                         
   7  10   5         10.15         17.86         6.92 o                         
   8  10   5          3.85         -2.01         6.81 o                         
   9  10   5         61.82         80.61         9.94 o                         
  10  10   5         17.88         23.25         8.48 o                         
  11  10   5        113.07        107.04        11.35 o                         
   0  11   5         33.54         12.96         7.70 o                         
   1  11   5        326.59        319.84        13.72 o                         
   2  11   5        142.29        130.03         7.27 o                         
   3  11   5         82.02         88.46         6.93 o                         
   4  11   5        206.40        183.33        10.03 o                         
   5  11   5          3.95          1.92         6.37 o                         
   6  11   5         20.46         14.12         6.59 o                         
   7  11   5        129.55        124.43        12.83 o                         
   8  11   5        120.96        118.38        13.55 o                         
   9  11   5         17.50         14.38         8.67 o                         
  10  11   5         34.07         42.80         9.28 o                         
   1  12   5         46.22         52.37         6.65 o                         
   2  12   5         98.43         82.91         6.90 o                         
   3  12   5         11.01         13.58         5.99 o                         
   4  12   5         40.22         18.68         6.55 o                         
   5  12   5        197.88        201.45        10.55 o                         
   6  12   5        121.61        109.88        14.98 o                         
   7  12   5         25.81         15.14        10.93 o                         
   8  12   5          0.62         -9.96         9.96 o                         
   9  12   5         70.40         85.48        11.75 o                         
   0  13   5         15.49         14.25        10.32 o                         
   1  13   5         44.58         45.85         6.89 o                         
   2  13   5         29.81         17.23         6.81 o                         
   3  13   5         95.41        101.03         8.57 o                         
   4  13   5         77.64         69.30         8.87 o                         
   5  13   5         22.27          6.82         9.39 o                         
   6  13   5          1.73          1.67        11.70 o                         
   7  13   5         71.10         83.32        10.65 o                         
   8  13   5         35.93         31.07        11.09 o                         
   1  14   5        243.26        263.54        14.23 o                         
   2  14   5         26.32         19.55         9.69 o                         
   3  14   5         61.46         63.02        11.35 o                         
   4  14   5         12.95         25.59        11.18 o                         
   5  14   5         85.56         96.62        10.74 o                         
   6  14   5         13.17          6.01         9.32 o                         
   0  15   5         39.86         23.71        13.11 o                         
   1  15   5          9.80          5.07         9.14 o                         
   2  15   5         35.21         14.90        15.22 o                         
   0   0   6       3422.59       3413.68       154.84 o                         
   2   0   6        424.84        457.09        15.27 o                         
   4   0   6       1057.57       1115.08        37.77 o                         
   6   0   6        290.72        266.39        13.05 o                         
   8   0   6        125.26        150.93         7.82 o                         
  10   0   6         58.94         45.62         6.52 o                         
  12   0   6         28.19         31.02         7.29 o                         
  14   0   6         67.28         77.38        14.09 o                         
   1   1   6        284.00        270.48         8.21 o                         
   2   1   6       1363.82       1377.01        30.24 o                         
   3   1   6         55.75         52.83         2.76 o                         
   4   1   6        415.15        377.77        10.70 o                         
   5   1   6        232.96        231.70         8.17 o                         
   6   1   6        421.03        445.96        13.28 o                         
   7   1   6        107.36        119.01         4.80 o                         
   8   1   6         19.41         21.06         3.64 o                         
   9   1   6         16.99         13.81         4.03 o                         
  10   1   6         45.76         41.83         4.46 o                         
  11   1   6          2.59         -0.05         4.60 o                         
  12   1   6        117.95        104.26         6.68 o                         
  13   1   6          8.24         14.18         7.19 o                         
  14   1   6          5.76         -2.64         7.76 o                         
   0   2   6        545.60        557.96        19.75 o                         
   1   2   6         82.77         78.64         2.92 o                         
   2   2   6        101.36         91.00         3.55 o                         
   3   2   6         12.73         10.09         2.28 o                         
   4   2   6        876.50        877.89        21.96 o                         
   5   2   6         52.68         51.33         3.27 o                         
   6   2   6        131.09        133.04         4.95 o                         
   7   2   6         62.34         56.07         3.97 o                         
   8   2   6         52.31         49.03         4.05 o                         
   9   2   6         12.13         16.70         3.96 o                         
  10   2   6         80.19         76.87         5.07 o                         
  11   2   6          1.26         -5.11         5.21 o                         
  12   2   6        116.46        137.52         7.47 o                         
  13   2   6         62.24         47.39         7.52 o                         
  14   2   6         38.55         42.67         7.36 o                         
   1   3   6         50.52         52.70         2.81 o                         
   2   3   6        268.16        270.55         8.28 o                         
   3   3   6         35.88         36.98         2.82 o                         
   4   3   6        172.35        157.83         5.71 o                         
   5   3   6        340.70        368.80        10.63 o                         
   6   3   6         21.73         27.24         3.20 o                         
   7   3   6         65.13         67.64         3.77 o                         
   8   3   6        241.99        233.69         7.80 o                         
   9   3   6         48.87         49.80         4.15 o                         
  10   3   6        155.87        171.06         6.24 o                         
  11   3   6         74.89         68.06         5.41 o                         
  12   3   6        100.11        102.46         6.29 o                         
  13   3   6         16.04         14.97         6.08 o                         
  14   3   6         28.08         10.94         7.18 o                         
   0   4   6        321.55        290.55        16.72 o                         
   1   4   6        101.78         97.43         4.46 o                         
   2   4   6         61.87         61.03         3.63 o                         
   3   4   6         54.25         50.01         3.38 o                         
   4   4   6       1262.65       1322.46        36.33 o                         
   5   4   6         82.31         92.67         3.77 o                         
   6   4   6        349.83        353.03        10.39 o                         
   7   4   6         37.32         40.88         3.34 o                         
   8   4   6         46.92         63.62         3.74 o                         
   9   4   6         57.76         50.41         4.13 o                         
  10   4   6        164.34        150.04         7.35 o                         
  11   4   6        123.33        112.15         6.14 o                         
  12   4   6         15.26         18.76         5.35 o                         
  13   4   6          5.29          1.82         6.87 o                         
  14   4   6         31.57         15.08         8.76 o                         
   1   5   6        114.96        105.89         6.03 o                         
   2   5   6        501.34        482.91        17.67 o                         
   3   5   6        121.14        115.43         5.99 o                         
   4   5   6         27.65         21.83         4.61 o                         
   5   5   6         86.19         99.17         6.28 o                         
   6   5   6        233.91        241.83         9.56 o                         
   7   5   6         66.78         61.24         4.08 o                         
   8   5   6        161.17        146.81         6.65 o                         
   9   5   6         39.83         26.00         4.51 o                         
  10   5   6         61.15         68.20         5.92 o                         
  11   5   6         26.92         26.83         6.24 o                         
  12   5   6         27.70         31.34         6.92 o                         
  13   5   6          6.27         -5.41        10.48 o                         
   0   6   6        121.03        131.50        12.51 o                         
   1   6   6         66.95         60.45         5.06 o                         
   2   6   6        176.88        167.17         7.15 o                         
   3   6   6        150.80        139.95         6.76 o                         
   4   6   6        375.04        405.82        14.18 o                         
   5   6   6          2.78          2.69         5.05 o                         
   6   6   6        198.57        204.21         9.74 o                         
   7   6   6         34.47         25.87         4.80 o                         
   8   6   6        141.79        142.56         8.28 o                         
   9   6   6         18.26         14.82         4.30 o                         
  10   6   6         10.92          8.17         5.03 o                         
  11   6   6         26.03         17.71         5.85 o                         
  12   6   6         53.42         48.78         6.84 o                         
  13   6   6         14.42          5.62         7.33 o                         
   1   7   6        111.34        111.42         6.14 o                         
   2   7   6        294.11        301.27        13.30 o                         
   3   7   6         10.80         11.70         4.63 o                         
   4   7   6          1.76         -4.35         4.81 o                         
   5   7   6        336.31        388.22        16.82 o                         
   6   7   6        202.03        215.36        10.89 o                         
   7   7   6         30.62         25.88         6.53 o                         
   8   7   6         82.47         64.21         6.14 o                         
   9   7   6         11.53         12.38         8.62 o                         
  10   7   6        155.58        154.86        13.23 o                         
  11   7   6         21.99         16.18         8.87 o                         
  12   7   6          3.72          0.26         9.82 o                         
   0   8   6        359.70        321.32        19.37 o                         
   1   8   6         10.91          6.51         4.77 o                         
   2   8   6        154.67        151.19         7.68 o                         
   3   8   6        182.34        194.41         9.12 o                         
   4   8   6        272.88        277.29        12.72 o                         
   5   8   6         43.11         19.24         5.66 o                         
   6   8   6         58.03         58.20         6.97 o                         
   7   8   6         61.61         77.97         8.03 o                         
   8   8   6         74.94         82.68         8.15 o                         
   9   8   6          6.74          7.52         7.23 o                         
  10   8   6         17.58         12.96         8.03 o                         
  11   8   6          5.18          3.21         8.67 o                         
  12   8   6          8.79         13.89         9.87 o                         
   1   9   6         17.68         19.76         5.98 o                         
   2   9   6        211.61        191.23        11.20 o                         
   3   9   6        265.42        279.22        13.23 o                         
   4   9   6         46.16         45.44         6.10 o                         
   5   9   6         38.24         36.93         6.53 o                         
   6   9   6          3.19         -6.71         7.81 o                         
   7   9   6         33.88         27.48        12.68 o                         
   8   9   6         81.40         63.11        13.55 o                         
   9   9   6         26.93         19.17         7.32 o                         
  10   9   6         48.62         47.97         8.71 o                         
  11   9   6          5.71         12.03        10.36 o                         
   0  10   6         65.11         64.37         8.91 o                         
   1  10   6         21.05         15.75         5.90 o                         
   2  10   6         38.18         32.04         6.07 o                         
   3  10   6        351.85        356.88        15.62 o                         
   4  10   6         32.40         31.96         7.19 o                         
   5  10   6         27.70         15.91         6.87 o                         
   6  10   6         21.23         11.68         9.27 o                         
   7  10   6         15.74         33.99         9.92 o                         
   8  10   6         87.58         80.45        11.13 o                         
   9  10   6          0.30          4.07         7.59 o                         
  10  10   6         37.88         49.19         9.38 o                         
   1  11   6         72.10         65.54         7.44 o                         
   2  11   6        154.82        139.76         8.47 o                         
   3  11   6        104.10        107.10         8.20 o                         
   4  11   6         70.55         60.78         8.88 o                         
   5  11   6         57.98         75.80        12.17 o                         
   6  11   6          3.81         -0.48         8.95 o                         
   7  11   6         53.94         55.85         9.78 o                         
   8  11   6         21.71         11.25        10.22 o                         
   9  11   6         15.31         27.18        11.51 o                         
   0  12   6        134.89        126.90        15.52 o                         
   1  12   6        103.18        102.86        10.22 o                         
   2  12   6         31.54         17.54        10.99 o                         
   3  12   6         56.70         68.10        11.97 o                         
   4  12   6         11.49         14.62         8.61 o                         
   5  12   6          8.33         -2.54         8.64 o                         
   6  12   6         18.44         30.75         9.42 o                         
   7  12   6         38.79         59.72        10.27 o                         
   8  12   6         53.38         50.89        13.52 o                         
   1  13   6         10.02         15.14         8.86 o                         
   2  13   6         50.48         37.45         9.21 o                         
   3  13   6         36.35         67.88        11.47 o                         
   4  13   6         10.93         15.62         9.12 o                         
   5  13   6         44.75         51.77        10.06 o                         
   6  13   6         49.11         41.47        10.25 o                         
   0  14   6         34.30         33.73        13.67 o                         
   1  14   6         10.84          9.60         9.21 o                         
   2  14   6          8.85          8.96         9.48 o                         
   3  14   6          4.21         20.37        17.17 o                         
   2   0   7        446.75        467.62        15.85 o                         
   4   0   7        116.23        115.76         6.19 o                         
   6   0   7         95.19        100.70         6.52 o                         
   8   0   7         57.64         45.61         6.24 o                         
  10   0   7         33.67         47.95         8.00 o                         
  12   0   7         10.58         -2.02         8.34 o                         
   0   1   7       1475.95       1500.35        45.37 o                         
   1   1   7        144.39        142.61         4.52 o                         
   2   1   7        191.12        200.82         6.75 o                         
   3   1   7        219.95        221.73         7.14 o                         
   4   1   7         99.15         88.55         4.02 o                         
   5   1   7         28.01         24.76         3.46 o                         
   6   1   7        127.85        121.87         4.88 o                         
   7   1   7          9.58          7.13         3.84 o                         
   8   1   7        178.15        238.98         8.03 o                         
   9   1   7         22.84         12.42         4.71 o                         
  10   1   7        143.47        158.05         6.58 o                         
  11   1   7         27.34         28.22         5.38 o                         
  12   1   7          1.89         -7.72         7.72 o                         
  13   1   7          1.33          4.05         7.30 o                         
   1   2   7         81.80         87.65         3.44 o                         
   2   2   7        288.02        312.97         9.00 o                         
   3   2   7         64.14         55.85         3.15 o                         
   4   2   7        410.64        430.56        10.89 o                         
   5   2   7          9.00         11.13         3.14 o                         
   6   2   7        185.89        215.22         7.65 o                         
   7   2   7         54.67         56.56         4.85 o                         
   8   2   7         78.08         75.80         4.72 o                         
   9   2   7         40.16         45.56         4.97 o                         
  10   2   7          2.50         -5.02         5.02 o                         
  11   2   7          3.84          0.38         5.66 o                         
  12   2   7          8.30          5.70         6.11 o                         
  13   2   7          6.31          6.53         6.99 o                         
   0   3   7        788.68        834.30        30.94 o                         
   1   3   7         16.81         14.49         2.93 o                         
   2   3   7         42.03         38.74         3.22 o                         
   3   3   7         25.83         20.85         3.10 o                         
   4   3   7        288.15        303.88         9.51 o                         
   5   3   7         83.15         88.17         3.71 o                         
   6   3   7         66.20         67.41         4.04 o                         
   7   3   7         37.59         35.81         3.82 o                         
   8   3   7        124.49        133.12         5.55 o                         
   9   3   7         19.15         18.44         4.44 o                         
  10   3   7         21.77         20.79         5.84 o                         
  11   3   7         19.15         -3.12         5.50 o                         
  12   3   7          3.09          0.24         5.92 o                         
  13   3   7          3.82         -2.87         6.75 o                         
   1   4   7         40.24         47.99         3.55 o                         
   2   4   7         60.87         61.82         4.23 o                         
   3   4   7         17.03         21.51         3.50 o                         
   4   4   7          5.46          8.71         3.20 o                         
   5   4   7          6.33          9.91         3.07 o                         
   6   4   7        224.44        244.88         8.14 o                         
   7   4   7         31.66         28.80         3.46 o                         
   8   4   7         72.13         66.54         4.26 o                         
   9   4   7         27.66         31.55         4.28 o                         
  10   4   7          1.49         -3.78         4.87 o                         
  11   4   7         74.33         77.88         5.89 o                         
  12   4   7         48.48         55.79         6.02 o                         
   0   5   7        196.65        170.77        10.53 o                         
   1   5   7          1.18          2.09         4.67 o                         
   2   5   7         12.95         14.92         4.94 o                         
   3   5   7         66.26         69.67         5.83 o                         
   4   5   7         43.28         44.30         5.75 o                         
   5   5   7          5.93          6.74         5.30 o                         
   6   5   7        120.56         93.05         5.27 o                         
   7   5   7        262.16        279.50        11.41 o                         
   8   5   7         83.12        105.43         5.75 o                         
   9   5   7         34.75         29.99         5.63 o                         
  10   5   7         40.49         41.66         6.28 o                         
  11   5   7          7.19          4.93         6.86 o                         
  12   5   7          3.86          4.07         7.20 o                         
   1   6   7        104.52        110.72         6.58 o                         
   2   6   7        483.02        490.08        17.82 o                         
   3   6   7         50.32         39.34         5.51 o                         
   4   6   7         55.67         56.82         6.05 o                         
   5   6   7         17.00         21.62         5.74 o                         
   6   6   7        158.94        151.00         9.86 o                         
   7   6   7          8.56          7.27         7.20 o                         
   8   6   7         90.63         74.20        10.94 o                         
   9   6   7         19.92         29.81         7.45 o                         
  10   6   7          6.39         -7.78         8.38 o                         
  11   6   7          0.29         -7.51         7.51 o                         
  12   6   7         21.12         15.97         8.76 o                         
   0   7   7         68.39         71.55         8.71 o                         
   1   7   7        271.51        295.63        13.57 o                         
   2   7   7         20.88         18.89         5.58 o                         
   3   7   7         12.56         24.23         5.70 o                         
   4   7   7         50.52         54.57         6.36 o                         
   5   7   7         36.89         33.01         6.49 o                         
   6   7   7         60.72         55.71         7.43 o                         
   7   7   7          2.74          7.14        10.23 o                         
   8   7   7         47.71         38.01         9.98 o                         
   9   7   7         41.42         38.32         7.35 o                         
  10   7   7         46.81         45.86         8.75 o                         
  11   7   7          4.09         -2.67         9.22 o                         
   1   8   7         98.00        101.65         7.23 o                         
   2   8   7          2.17         -4.69         5.96 o                         
   3   8   7         34.57         33.32         6.49 o                         
   4   8   7         13.22          1.41         6.39 o                         
   5   8   7         14.56         21.56         8.33 o                         
   6   8   7         81.02         85.79        10.13 o                         
   7   8   7         28.91         30.66        10.18 o                         
   8   8   7          0.81          4.54        10.32 o                         
   9   8   7         57.33         78.78        11.69 o                         
  10   8   7          4.39          7.43         7.91 o                         
   0   9   7        235.91        217.93        15.37 o                         
   1   9   7         62.55         64.34         7.05 o                         
   2   9   7         64.96         72.17         7.41 o                         
   3   9   7         65.93         78.80         9.63 o                         
   4   9   7        199.29        152.74        14.72 o                         
   5   9   7          1.16          9.06         8.59 o                         
   6   9   7         13.85          3.86         8.82 o                         
   7   9   7         40.96         50.67         9.72 o                         
   8   9   7         42.90         39.83        11.22 o                         
   9   9   7         13.20         24.42        11.36 o                         
   1  10   7         91.43        103.65        10.36 o                         
   2  10   7         38.67         37.28         8.79 o                         
   3  10   7          1.74         -1.78         8.23 o                         
   4  10   7         58.15         47.49         9.21 o                         
   5  10   7         14.97         11.76         8.66 o                         
   6  10   7         22.86         29.87         9.41 o                         
   7  10   7          1.15          8.26         9.56 o                         
   8  10   7          0.64         -9.94         9.94 o                         
   0  11   7         15.41         24.72        17.57 o                         
   1  11   7          1.31          1.54         8.50 o                         
   2  11   7         21.20         21.08         8.93 o                         
   3  11   7         25.54         39.37         9.69 o                         
   4  11   7         38.34         30.15         9.20 o                         
   5  11   7          1.22          8.26         9.06 o                         
   6  11   7          2.50         -0.87         9.52 o                         
   7  11   7         14.93         22.85        10.69 o                         
   1  12   7         15.22          4.34         9.16 o                         
   2  12   7         26.47         13.65         9.17 o                         
   3  12   7          8.56         14.49         9.11 o                         
   4  12   7         21.22         18.20         9.80 o                         
   5  12   7         20.78         21.87        10.30 o                         
   0  13   7         20.34         19.59        23.86 o                         
   1  13   7         35.99         16.80        11.01 o                         
   0   0   8       1057.14       1023.66        49.68 o                         
   2   0   8        500.60        497.14        18.03 o                         
   4   0   8        415.28        458.81        16.79 o                         
   6   0   8         12.24         13.00         5.34 o                         
   8   0   8         28.94         44.33         7.06 o                         
  10   0   8         15.38          4.29        16.80 o                         
   1   1   8         57.09         46.87         3.41 o                         
   2   1   8        380.10        415.01        11.12 o                         
   3   1   8         82.22         85.27         3.99 o                         
   4   1   8          4.26          7.45         3.31 o                         
   5   1   8         67.60         61.17         3.93 o                         
   6   1   8          4.34          9.01         3.72 o                         
   7   1   8         21.85         18.32         4.51 o                         
   8   1   8         18.01         15.66         5.08 o                         
   9   1   8          1.62          4.19         5.54 o                         
  10   1   8         15.37         15.27         6.05 o                         
  11   1   8          7.82          5.56         6.22 o                         
   0   2   8        139.17        160.04         7.13 o                         
   1   2   8         26.33         21.89         3.08 o                         
   2   2   8          6.24          4.06         3.45 o                         
   3   2   8         38.23         37.59         3.27 o                         
   4   2   8        115.09        118.52         4.55 o                         
   5   2   8         50.44         49.03         4.15 o                         
   6   2   8          4.72          5.66         3.88 o                         
   7   2   8         13.05          3.68         4.33 o                         
   8   2   8          2.91          0.20         4.81 o                         
   9   2   8         25.94         28.03         5.58 o                         
  10   2   8          0.01          0.94         5.90 o                         
  11   2   8          6.42         11.48         6.87 o                         
   1   3   8          0.37         -3.13         3.31 o                         
   2   3   8         16.11         19.72         3.50 o                         
   3   3   8         35.42         29.27         3.64 o                         
   4   3   8         38.15         40.43         3.92 o                         
   5   3   8         32.46         39.43         4.22 o                         
   6   3   8          3.32         -2.02         3.50 o                         
   7   3   8         69.77         69.70         4.43 o                         
   8   3   8         90.72         89.00         5.47 o                         
   9   3   8          4.05          9.01         5.34 o                         
  10   3   8         55.19         66.14         6.60 o                         
  11   3   8          9.31          8.42         6.17 o                         
   0   4   8        121.66        107.75         6.06 o                         
   1   4   8         42.28         44.28         4.17 o                         
   2   4   8         24.13         25.27         4.01 o                         
   3   4   8          9.07          6.87         4.08 o                         
   4   4   8        270.44        297.07        11.84 o                         
   5   4   8         14.75         16.95         4.67 o                         
   6   4   8        114.26        119.10         6.52 o                         
   7   4   8         41.10         40.13         5.11 o                         
   8   4   8          1.77         10.72         4.57 o                         
   9   4   8         28.88         30.11         5.33 o                         
  10   4   8         25.04         24.28         5.26 o                         
  11   4   8         29.67         13.66         7.64 o                         
   1   5   8          3.84         -1.31         5.68 o                         
   2   5   8         26.83         22.32         5.79 o                         
   3   5   8         76.82         74.31         6.60 o                         
   4   5   8         12.54          2.15         6.18 o                         
   5   5   8          3.42         -5.66         7.11 o                         
   6   5   8         91.68        110.61         9.01 o                         
   7   5   8          7.23          2.98         5.24 o                         
   8   5   8          3.95         -3.88         5.84 o                         
   9   5   8          3.43          3.43         5.69 o                         
  10   5   8          3.55          2.89         6.33 o                         
   0   6   8          5.09        -10.31        12.55 o                         
   1   6   8         36.67         29.88         6.51 o                         
   2   6   8         66.80         50.27         6.60 o                         
   3   6   8         70.80         72.81         7.20 o                         
   4   6   8         86.05         86.79         9.75 o                         
   5   6   8          2.73         -0.88         7.92 o                         
   6   6   8         13.32          9.80         8.47 o                         
   7   6   8          7.97          8.67         9.15 o                         
   8   6   8          7.89          9.09        10.81 o                         
   9   6   8          4.14         27.17        11.95 o                         
  10   6   8         18.15         12.64        13.40 o                         
   1   7   8         28.29         38.22        12.62 o                         
   2   7   8         58.03         73.77        14.00 o                         
   3   7   8          2.05         -1.80         7.76 o                         
   4   7   8          2.67          3.75         8.39 o                         
   5   7   8         71.21         70.54        10.53 o                         
   6   7   8         37.86         37.77        10.15 o                         
   7   7   8         15.08         22.97        10.76 o                         
   8   7   8          7.99          7.62         9.90 o                         
   9   7   8          6.30         14.25        11.89 o                         
   0   8   8        124.59         91.09        13.80 o                         
   1   8   8          1.11          1.41         8.18 o                         
   2   8   8         31.25         26.08        10.18 o                         
   3   8   8         39.43         40.25         9.79 o                         
   4   8   8         27.82         17.72         9.04 o                         
   5   8   8         13.69         18.72         9.24 o                         
   6   8   8         14.29         15.01         9.32 o                         
   7   8   8          0.61         -9.60         9.60 o                         
   8   8   8         16.44         23.57        10.44 o                         
   1   9   8          2.34          6.74         8.81 o                         
   2   9   8         37.47         22.83         8.95 o                         
   3   9   8         13.40         17.96        10.35 o                         
   4   9   8         33.65         38.21         9.50 o                         
   5   9   8          0.80          7.75         9.52 o                         
   6   9   8          1.12         -5.90         9.80 o                         
   7   9   8          2.58          0.87        10.43 o                         
   0  10   8         35.50         34.07        14.18 o                         
   1  10   8         22.02         33.89         9.42 o                         
   2  10   8          3.50         -3.53         8.89 o                         
   3  10   8         34.79         36.68         9.80 o                         
   4  10   8         10.43          8.20        13.64 o                         
   5  10   8          5.70          7.09         9.93 o                         
   1  11   8          1.33          4.37         9.38 o                         
   2  11   8         17.72         24.32        10.06 o                         
   3  11   8          8.66         27.19        10.21 o                         
   2   0   9         39.50         36.61         5.25 o                         
   4   0   9         33.58         34.39         5.69 o                         
   6   0   9         26.00         34.06         6.34 o                         
   8   0   9         10.91          3.87         7.78 o                         
   0   1   9        175.25        164.84         7.65 o                         
   1   1   9         18.92         17.39         3.63 o                         
   2   1   9         19.88         22.49         3.67 o                         
   3   1   9          4.73          3.88         3.72 o                         
   4   1   9          4.97          5.89         3.81 o                         
   5   1   9         13.55         13.38         4.04 o                         
   6   1   9         14.09         12.67         4.31 o                         
   7   1   9         13.19          9.21         4.83 o                         
   8   1   9         15.96         10.57         5.42 o                         
   9   1   9          8.99          6.13         6.36 o                         
   1   2   9          6.19         -0.52         3.80 o                         
   2   2   9         15.11         22.89         4.00 o                         
   3   2   9          0.26         -3.93         3.93 o                         
   4   2   9         97.89        102.58         5.34 o                         
   5   2   9         46.30         52.25         4.48 o                         
   6   2   9         50.68         65.05         4.91 o                         
   7   2   9         21.89         20.16         4.62 o                         
   8   2   9          0.04         -2.44         4.93 o                         
   9   2   9         10.95         10.55         5.99 o                         
   0   3   9         99.97        119.56         7.47 o                         
   1   3   9         10.79         11.16         4.00 o                         
   2   3   9          0.79          5.28         3.98 o                         
   3   3   9          6.19          4.55         4.14 o                         
   4   3   9         41.63         54.36         5.23 o                         
   5   3   9          6.65          4.60         4.49 o                         
   6   3   9          8.06          5.02         4.86 o                         
   7   3   9          6.62         10.58         5.36 o                         
   8   3   9          5.47          2.68         4.92 o                         
   9   3   9          4.10          9.14         5.82 o                         
   1   4   9          3.90         -5.88         5.88 o                         
   2   4   9         10.36         14.20         4.77 o                         
   3   4   9         15.90         13.37         4.88 o                         
   4   4   9         11.83          6.70         5.25 o                         
   5   4   9          2.72          6.60         5.66 o                         
   6   4   9         19.73         16.47         6.13 o                         
   7   4   9          2.73         -0.59         6.92 o                         
   8   4   9         10.02         25.46         8.02 o                         
   0   5   9         37.95         19.40        11.64 o                         
   1   5   9          1.26         -6.27         7.96 o                         
   2   5   9         10.39         14.00         8.08 o                         
   3   5   9         22.09         26.47         8.48 o                         
   4   5   9          3.70         -4.03         8.41 o                         
   5   5   9         10.72         -1.24         8.98 o                         
   6   5   9         32.30         33.46         9.79 o                         
   7   5   9         36.20         37.56        10.52 o                         
   8   5   9         30.02         37.24        10.61 o                         
   1   6   9         11.86          4.70         8.36 o                         
   2   6   9         56.69         64.88         9.13 o                         
   3   6   9          3.07         -1.74        10.96 o                         
   4   6   9          7.23          5.90        10.25 o                         
   5   6   9          1.00          4.30        10.06 o                         
   6   6   9         16.41         31.40        11.56 o                         
   7   6   9          1.25        -10.02        10.17 o                         
   0   7   9          9.36          0.00        16.12 o                         
   1   7   9         33.58         25.68        10.88 o                         
   2   7   9          6.33         16.43         9.76 o                         
   3   7   9          6.84         20.91         9.40 o                         
   4   7   9          7.19          2.02         9.48 o                         
   5   7   9          6.69          6.56         9.85 o                         
   6   7   9         33.82         26.17        10.70 o                         
   1   8   9          7.41         -9.20         9.20 o                         
   2   8   9          3.11         -1.64        11.56 o                         
   3   8   9         21.20         27.10         9.82 o                         
   4   8   9          8.06          6.42         9.81 o                         
   5   8   9          6.16          7.44        10.52 o                         
   0   9   9         74.01         91.33        15.40 o                         
   1   9   9          7.15         14.19         9.97 o                         
   2   9   9          1.07          3.46         9.79 o                         
   3   9   9         29.19         50.32        20.96 o                         
   0   0  10          6.17         -7.20         8.26 o                         
   2   0  10          5.18          7.52         5.99 o                         
   4   0  10          7.77         -1.33         6.19 o                         
   6   0  10          8.40         16.64         6.94 o                         
   1   1  10          4.89         16.71         4.31 o                         
   2   1  10         47.40         54.99         4.73 o                         
   3   1  10          7.34         -2.52         4.35 o                         
   4   1  10          3.28         -0.56         4.61 o                         
   5   1  10          2.66          0.63         4.83 o                         
   6   1  10         10.17         11.97         5.30 o                         
   0   2  10         25.63         31.54         6.95 o                         
   1   2  10         53.90         54.82         5.09 o                         
   2   2  10          1.19          0.87         4.83 o                         
   3   2  10         14.90         16.17         5.35 o                         
   4   2  10          3.91         -5.31         5.31 o                         
   5   2  10          5.22          5.09         5.73 o                         
   6   2  10          0.97          4.54         5.92 o                         
   1   3  10          2.78          6.66         4.96 o                         
   2   3  10         13.16         11.65         5.10 o                         
   3   3  10          7.52          9.24         5.55 o                         
   4   3  10          4.99          4.63         5.36 o                         
   5   3  10          4.68          4.73         5.73 o                         
   0   4  10          0.70          6.52        12.53 o                         
   1   4  10          8.77         13.02         8.73 o                         
   2   4  10          2.60         -3.03         8.74 o                         
   3   4  10          0.56         -5.76         8.89 o                         
   4   4  10         49.34         53.80         9.29 o                         
   5   4  10          1.71          1.06         7.91 o                         
   1   5  10          1.13          3.42         9.26 o                         
   2   5  10          0.27         -4.89         9.29 o                         
   3   5  10          0.75          5.90        21.91 o                         
   4   5  10          0.81         -0.87        14.53 o                         
   0   6  10          0.20          1.03        13.41 o                         
   1   6  10          0.26         -8.58         9.65 o                         
   2   6  10          5.95         -8.65        10.10 o                         
                                                                                
