# Supplementary material for: Crystal structures and Hirshfeld surface analyses of the two isotypic compounds (E)-1-(4-bromo­phen­yl)-2-[2,2-di­chloro-1-(4-nitro­phen­yl)ethen­yl]diazene and (E)-1-(4-chloro­phen­yl)-2-[2,2-di­chloro-1-(4-nitro­phen­yl)ethen­yl]diazene
Source: Acta Crystallogr E Crystallogr Commun. 2019 Jul 19;75(Pt 8):1199–204. doi: 10.1107/S2056989019010004 (PMC6690453; doi:10.1107/S2056989019010004)
Supplement: Supplementary file 3 [file e-75-01199-IIsup3.hkl]

data_II                                                                         
_shelx_title ' GTS-74 in Pna2(1)'                                               
_shelx_refln_list_code          4                                               
_shelx_F_calc_maximum       95.95                                               
_exptl_crystal_F_000       720.00                                               
_reflns_d_resolution_high  0.7992                                               
                                                                                
loop_                                                                           
 _space_group_symop_operation_xyz                                               
 'x, y, z'                                                                      
 '-x, -y, z+1/2'                                                                
 '-x+1/2, y+1/2, z+1/2'                                                         
 'x+1/2, -y+1/2, z'                                                             
                                                                                
_cell_length_a    13.8689                                                       
_cell_length_b    13.3674                                                       
_cell_length_c     8.3620                                                       
_cell_angle_alpha  90.000                                                       
_cell_angle_beta   90.000                                                       
_cell_angle_gamma  90.000                                                       
                                                                                
_shelx_F_squared_multiplier     1.000                                           
                                                                                
loop_                                                                           
 _refln_index_h                                                                 
 _refln_index_k                                                                 
 _refln_index_l                                                                 
 _refln_F_squared_calc                                                          
 _refln_F_squared_meas                                                          
 _refln_F_squared_sigma                                                         
 _refln_observed_status                                                         
   0   0 -10         12.45          3.15        14.81 o                         
   2   0 -10          3.62         14.72        12.62 o                         
   4   0 -10          0.63         -0.86        11.57 o                         
   1   1 -10          4.55         15.59         6.50 o                         
   2   1 -10         25.17         20.27         9.20 o                         
   3   1 -10          3.62         12.82         8.51 o                         
   4   1 -10          5.00          2.91         8.60 o                         
   5   1 -10          1.40         27.81        12.62 o                         
   0   2 -10         11.64          9.18        14.62 o                         
   1   2 -10         54.00         56.31         8.97 o                         
   2   2 -10          1.15          0.35         9.61 o                         
   3   2 -10         23.48         39.46         7.59 o                         
   4   2 -10          3.14          4.50         9.24 o                         
   1   3 -10          1.90         -7.95        10.73 o                         
   2   3 -10          5.62         -2.01        11.95 o                         
   3   3 -10          4.56         -3.20         9.71 o                         
   0   4 -10          3.22         10.13        15.58 o                         
   1   4 -10          7.36          0.38        14.05 o                         
   2   4 -10          2.33         -5.73        12.81 o                         
   2   0  -9         11.67          0.83         7.05 o                         
   4   0  -9         25.38         34.32         5.39 o                         
   6   0  -9         12.98         28.20         8.94 o                         
   8   0  -9         17.95         13.53        15.77 o                         
   0   1  -9         50.32         43.98        10.03 o                         
   1   1  -9         13.75         10.61         3.36 o                         
   2   1  -9         14.27         17.73         3.75 o                         
   3   1  -9          3.26          3.31         3.53 o                         
   4   1  -9         13.49          9.31         3.64 o                         
   5   1  -9         16.42          6.81         5.01 o                         
   6   1  -9          4.58          5.08         4.62 o                         
   7   1  -9         13.34          9.19         5.44 o                         
   8   1  -9          6.61         -2.82         8.35 o                         
   1   2  -9          4.31          5.08         3.74 o                         
   2   2  -9          7.23          9.26         3.48 o                         
   3   2  -9          0.18         -0.92         3.59 o                         
   4   2  -9         66.43         64.96         4.91 o                         
   5   2  -9         26.47         31.05         8.83 o                         
   6   2  -9         18.07         24.47         5.34 o                         
   7   2  -9         14.85         12.44         5.61 o                         
   8   2  -9          2.80         -1.07        10.53 o                         
   0   3  -9         45.24         59.36         7.67 o                         
   1   3  -9         19.82         20.65         3.64 o                         
   2   3  -9          0.29         -0.63         5.31 o                         
   3   3  -9          7.79         14.59         5.34 o                         
   4   3  -9         14.31         23.27         4.94 o                         
   5   3  -9          6.08         -5.01         5.01 o                         
   6   3  -9         12.33         14.09         7.16 o                         
   7   3  -9          2.62         -5.88         5.88 o                         
   8   3  -9          0.98         -0.73         7.51 o                         
   1   4  -9          2.29          9.76         3.68 o                         
   2   4  -9          0.10          4.19         3.59 o                         
   3   4  -9         14.12         19.89         6.47 o                         
   4   4  -9         12.07         13.19         5.38 o                         
   5   4  -9          2.66          6.78         6.08 o                         
   6   4  -9          2.51         16.16         5.88 o                         
   7   4  -9          2.37         -6.31         6.62 o                         
   0   5  -9          9.43         14.04         6.64 o                         
   1   5  -9          0.29          5.17         4.06 o                         
   2   5  -9         12.49         14.30         5.53 o                         
   3   5  -9         15.05         11.15         5.62 o                         
   4   5  -9         16.63          4.55         8.84 o                         
   5   5  -9          4.60          3.49         7.45 o                         
   6   5  -9         20.04          5.66         6.39 o                         
   7   5  -9         19.60         21.10         6.77 o                         
   1   6  -9          1.81         -0.81        13.86 o                         
   2   6  -9         21.00         24.35        10.92 o                         
   3   6  -9          3.26         14.38         7.30 o                         
   4   6  -9          8.58          1.76         6.96 o                         
   5   6  -9          2.28          6.67         7.79 o                         
   6   6  -9          7.60          4.10         7.16 o                         
   0   7  -9          5.25         20.73         8.67 o                         
   1   7  -9         17.63          7.88         6.37 o                         
   2   7  -9          2.97         -7.65         9.00 o                         
   3   7  -9          4.51         25.12        12.47 o                         
   4   7  -9          0.36         26.19        11.18 o                         
   5   7  -9          1.48         13.03         7.96 o                         
   1   8  -9          4.86          7.64        10.72 o                         
   2   8  -9          7.60         13.86        11.76 o                         
   0   0  -8       1423.55       1398.73        34.58 o                         
   2   0  -8        420.73        400.16        11.58 o                         
   4   0  -8        172.32        187.88        13.71 o                         
   6   0  -8          8.33          4.12         5.54 o                         
   8   0  -8          5.25          2.64         7.80 o                         
  10   0  -8          2.28         23.90        10.70 o                         
   1   1  -8         71.49         63.58         3.34 o                         
   2   1  -8        148.83        158.63         5.48 o                         
   3   1  -8         84.09         88.94         6.10 o                         
   4   1  -8          2.50          5.45         2.76 o                         
   5   1  -8         60.66         51.96         3.28 o                         
   6   1  -8          3.54         -2.12         2.93 o                         
   7   1  -8         25.65         25.46         3.43 o                         
   8   1  -8          0.45         -3.60         5.02 o                         
   9   1  -8          2.38         13.94         9.44 o                         
  10   1  -8         12.00         29.28         7.94 o                         
   0   2  -8         28.21         38.50         5.58 o                         
   1   2  -8         25.94         23.48         2.83 o                         
   2   2  -8          0.78         -1.03         2.67 o                         
   3   2  -8         16.24         13.92         2.89 o                         
   4   2  -8         33.54         29.88         3.20 o                         
   5   2  -8         49.38         41.50         4.11 o                         
   6   2  -8          2.55         -1.51         3.39 o                         
   7   2  -8         18.00         12.34         3.40 o                         
   8   2  -8         15.86         11.46         6.37 o                         
   9   2  -8         21.93         42.32        11.45 o                         
  10   2  -8          1.34         16.15        10.80 o                         
   1   3  -8          0.06         -2.77         2.77 o                         
   2   3  -8         14.08          4.89         2.84 o                         
   3   3  -8         30.29         32.41         3.29 o                         
   4   3  -8         17.43         21.53         3.15 o                         
   5   3  -8         12.57         19.49         3.73 o                         
   6   3  -8         30.59         25.48         3.42 o                         
   7   3  -8         41.85         46.21         3.73 o                         
   8   3  -8         45.91         57.90         5.59 o                         
   9   3  -8          7.00         -0.29         5.93 o                         
  10   3  -8         35.43         34.41        15.53 o                         
   0   4  -8         31.80         23.69         5.16 o                         
   1   4  -8         41.44         37.52         3.95 o                         
   2   4  -8         23.88         29.94         3.77 o                         
   3   4  -8          7.07          8.18         3.05 o                         
   4   4  -8        108.99        124.18         6.53 o                         
   5   4  -8          8.67          9.69         3.36 o                         
   6   4  -8         71.61         81.15         6.37 o                         
   7   4  -8         22.43         30.79         3.76 o                         
   8   4  -8          2.13          4.19         9.32 o                         
   9   4  -8         25.12         32.51        19.04 o                         
  10   4  -8         16.58          6.21        11.76 o                         
   1   5  -8          0.97         -3.61         3.61 o                         
   2   5  -8          4.32         -0.06         3.18 o                         
   3   5  -8         71.42         59.61         3.92 o                         
   4   5  -8          9.25         14.47         5.28 o                         
   5   5  -8         18.44         10.63         4.16 o                         
   6   5  -8         34.93         45.08         4.76 o                         
   7   5  -8          3.57         -0.10         4.26 o                         
   8   5  -8          7.27         13.82         8.83 o                         
   9   5  -8          1.55          4.30        10.90 o                         
   0   6  -8         48.54         42.57         5.36 o                         
   1   6  -8         40.41         28.03         3.91 o                         
   2   6  -8         72.14         60.84         4.94 o                         
   3   6  -8         21.49         15.55         4.01 o                         
   4   6  -8         17.37         14.71         3.96 o                         
   5   6  -8          0.96          1.33         4.25 o                         
   6   6  -8          7.48          5.66         5.85 o                         
   7   6  -8          8.37          6.22         5.24 o                         
   8   6  -8         18.33         21.29         9.94 o                         
   9   6  -8          9.00         -0.10        11.76 o                         
   1   7  -8          5.62         10.03         4.18 o                         
   2   7  -8         23.88         32.22         4.20 o                         
   3   7  -8          1.40          1.40         4.47 o                         
   4   7  -8          6.77         11.88         5.00 o                         
   5   7  -8         36.91         43.70         5.92 o                         
   6   7  -8         19.12         17.74         5.99 o                         
   7   7  -8         18.61         17.11        10.68 o                         
   8   7  -8          2.81          8.68        10.48 o                         
   0   8  -8         33.73         27.49        14.76 o                         
   1   8  -8          9.49          4.27         5.03 o                         
   2   8  -8         25.98         33.88        10.18 o                         
   3   8  -8         18.67         24.92         7.83 o                         
   4   8  -8         26.27         24.23         6.41 o                         
   5   8  -8         14.84         16.53        12.04 o                         
   6   8  -8          6.26          2.39        10.47 o                         
   7   8  -8          9.22          5.24         9.15 o                         
   1   9  -8         14.22         37.59         8.95 o                         
   2   9  -8         10.02         16.62        17.55 o                         
   3   9  -8          5.10         -8.05         8.05 o                         
   4   9  -8         18.55         36.96        34.45 o                         
   5   9  -8          6.72         -9.56         9.56 o                         
   6   9  -8          9.01          6.74        11.95 o                         
   0  10  -8         14.48         20.74        13.57 o                         
   1  10  -8         14.85         14.46         9.66 o                         
   2  10  -8          6.73          8.60        11.37 o                         
   3  10  -8         10.91          3.25        11.37 o                         
   4  10  -8          6.44          2.87        10.13 o                         
   2   0  -7        110.48        102.07         6.21 o                         
   4   0  -7        195.06        212.20         7.24 o                         
   6   0  -7          5.13         -0.10         3.19 o                         
   8   0  -7          5.06          5.22         5.25 o                         
  10   0  -7         16.45         12.73         8.66 o                         
  12   0  -7          1.70         14.24        12.43 o                         
   0   1  -7        672.14        671.24        13.14 o                         
   1   1  -7        126.94        131.09         4.47 o                         
   2   1  -7        214.91        221.08         5.77 o                         
   3   1  -7        239.86        244.22         6.02 o                         
   4   1  -7        289.69        286.61         5.78 o                         
   5   1  -7         40.31         36.02         2.77 o                         
   6   1  -7         81.90         86.32         5.93 o                         
   7   1  -7         10.12         11.12         3.49 o                         
   8   1  -7         75.89         87.06         8.58 o                         
   9   1  -7         14.22         11.34         5.19 o                         
  10   1  -7         37.02         38.56         6.01 o                         
  11   1  -7         25.58         15.25         7.49 o                         
  12   1  -7          0.10          9.34         8.18 o                         
   1   2  -7         46.70         44.67         2.64 o                         
   2   2  -7        109.44        111.02         4.22 o                         
   3   2  -7         30.47         24.77         2.45 o                         
   4   2  -7        275.41        289.53         6.91 o                         
   5   2  -7          3.41          2.54         2.52 o                         
   6   2  -7         40.58         41.79         2.82 o                         
   7   2  -7         52.94         50.14         3.63 o                         
   8   2  -7         30.98         28.14         4.46 o                         
   9   2  -7         49.15         46.63         5.18 o                         
  10   2  -7         20.11         18.02         4.81 o                         
  11   2  -7          1.95          0.39         9.42 o                         
  12   2  -7          2.04         11.09         7.91 o                         
   0   3  -7        290.28        314.83         8.68 o                         
   1   3  -7         24.48         21.19         2.46 o                         
   2   3  -7         14.63         11.38         2.32 o                         
   3   3  -7         63.60         61.71         2.90 o                         
   4   3  -7         62.29         58.40         3.42 o                         
   5   3  -7        106.72        110.00         4.28 o                         
   6   3  -7         63.82         76.80         3.52 o                         
   7   3  -7         30.01         24.46         2.94 o                         
   8   3  -7         51.95         41.35         4.81 o                         
   9   3  -7         24.03         26.74         4.87 o                         
  10   3  -7          5.60          1.21         5.93 o                         
  11   3  -7         37.50         35.19        14.09 o                         
  12   3  -7          6.40         35.92         8.65 o                         
   1   4  -7         30.92         25.94         2.62 o                         
   2   4  -7         17.15         14.02         2.42 o                         
   3   4  -7         20.47         21.06         2.67 o                         
   4   4  -7          9.08          5.23         3.35 o                         
   5   4  -7          3.14          3.12         2.57 o                         
   6   4  -7         79.39         77.69         6.52 o                         
   7   4  -7         22.45         20.02         3.01 o                         
   8   4  -7         16.83         11.77         4.59 o                         
   9   4  -7         30.78         27.60         5.57 o                         
  10   4  -7          7.02          0.92         5.43 o                         
  11   4  -7         34.51         72.46        11.12 o                         
   0   5  -7         22.84         13.22         3.55 o                         
   1   5  -7          5.56          5.74         2.66 o                         
   2   5  -7          3.95          0.02         2.52 o                         
   3   5  -7         49.34         42.07         3.72 o                         
   4   5  -7         74.50         61.11         3.70 o                         
   5   5  -7          0.79          1.28         2.65 o                         
   6   5  -7         78.22         68.22         4.59 o                         
   7   5  -7        187.30        179.93         7.89 o                         
   8   5  -7         31.80         59.85         5.63 o                         
   9   5  -7         36.01         37.91         7.30 o                         
  10   5  -7         33.38         39.12         6.58 o                         
  11   5  -7          4.11          3.15        10.61 o                         
   1   6  -7         19.19         20.94         3.07 o                         
   2   6  -7        217.66        209.27        13.07 o                         
   3   6  -7         73.49         63.34         5.75 o                         
   4   6  -7         72.55         62.26         5.10 o                         
   5   6  -7          9.25          2.29         5.33 o                         
   6   6  -7         84.70         81.99         4.41 o                         
   7   6  -7          8.81         10.26         3.22 o                         
   8   6  -7         48.54         41.77         6.08 o                         
   9   6  -7          1.83          4.94        13.29 o                         
  10   6  -7          4.85         39.47        27.04 o                         
  11   6  -7          1.74          7.36         9.18 o                         
   0   7  -7          4.92          7.69         6.54 o                         
   1   7  -7        221.51        212.20         8.80 o                         
   2   7  -7          6.06          1.50         3.20 o                         
   3   7  -7          5.12         -4.22         4.22 o                         
   4   7  -7          0.92          1.92         3.21 o                         
   5   7  -7         19.97         18.44         3.80 o                         
   6   7  -7         28.50         35.55         6.79 o                         
   7   7  -7         16.77         16.19         4.00 o                         
   8   7  -7          6.26         10.53         7.47 o                         
   9   7  -7         33.31         58.66         8.68 o                         
  10   7  -7         11.43         20.84        12.04 o                         
   1   8  -7         49.84         53.27         4.02 o                         
   2   8  -7         42.86         36.19         3.75 o                         
   3   8  -7         31.73         36.66         4.17 o                         
   4   8  -7          0.39         -0.88         6.38 o                         
   5   8  -7         13.81         10.71         3.87 o                         
   6   8  -7         39.28         45.63         4.38 o                         
   7   8  -7         14.13         19.58         4.74 o                         
   8   8  -7          6.38          4.00         6.50 o                         
   9   8  -7         27.47         34.07         5.23 o                         
   0   9  -7        116.55        112.59         8.68 o                         
   1   9  -7         14.74         18.48         3.90 o                         
   2   9  -7         28.70         23.07         4.17 o                         
   3   9  -7         75.12         76.84         4.77 o                         
   4   9  -7        107.14         92.70         5.06 o                         
   5   9  -7          2.99          4.00         5.08 o                         
   6   9  -7         15.84         20.90         6.75 o                         
   7   9  -7          9.56          8.01        15.44 o                         
   8   9  -7         42.55         35.42        12.37 o                         
   1  10  -7         37.13         27.93         5.71 o                         
   2  10  -7         27.23         30.30         8.88 o                         
   3  10  -7          2.18          8.36         6.61 o                         
   4  10  -7         64.72         56.62         6.76 o                         
   5  10  -7          5.02          0.87         6.57 o                         
   6  10  -7          1.38         -0.93        12.43 o                         
   7  10  -7          0.31          0.99        11.14 o                         
   1  11  -7         19.76          4.08         7.99 o                         
   2  11  -7         13.65         -7.91         7.91 o                         
   3  11  -7         24.67         19.12        10.23 o                         
   4  11  -7         15.55         13.76         9.27 o                         
   6  11  -7          0.25         19.98        11.28 o                         
   1  12  -7          2.44        -13.29        14.43 o                         
   2  12  -7          7.29          4.01        12.52 o                         
   3  12  -7          9.40         -5.16        11.76 o                         
   0   0  -6       4174.21       4159.49       114.54 o                         
   2   0  -6        452.17        494.37        11.82 o                         
   4   0  -6        343.46        375.65         8.36 o                         
   6   0  -6        153.30        146.42         7.45 o                         
   8   0  -6         18.96         21.56         3.96 o                         
  10   0  -6          0.41         -5.83         5.83 o                         
  12   0  -6         11.47         25.60         7.35 o                         
  14   0  -6         20.18         34.26         5.87 o                         
   1   1  -6        330.99        333.00         5.83 o                         
   2   1  -6        345.22        364.10         5.94 o                         
   3   1  -6         52.25         47.70         2.38 o                         
   4   1  -6        161.98        151.73         3.90 o                         
   5   1  -6        185.90        174.64         4.68 o                         
   6   1  -6        119.79        120.52         5.19 o                         
   7   1  -6        127.62        127.44         5.29 o                         
   8   1  -6         34.71         38.94         3.51 o                         
   9   1  -6         13.21         18.14         3.45 o                         
  10   1  -6         12.82         15.94         4.64 o                         
  11   1  -6          5.52          4.88         4.69 o                         
  12   1  -6         35.37         30.59         5.84 o                         
  13   1  -6          7.35          2.19         6.05 o                         
  14   1  -6          3.01          7.50         4.00 o                         
   0   2  -6         33.08         37.52         5.93 o                         
   1   2  -6         85.17         82.52         3.21 o                         
   2   2  -6         46.85         44.70         2.31 o                         
   3   2  -6          3.60          4.00         1.79 o                         
   4   2  -6        262.01        258.95         4.87 o                         
   5   2  -6         54.68         58.93         3.22 o                         
   6   2  -6         29.05         28.14         3.46 o                         
   7   2  -6         43.54         37.31         3.50 o                         
   8   2  -6        119.89        128.28         6.28 o                         
   9   2  -6          2.73          6.05         3.40 o                         
  10   2  -6         30.99         37.51         4.88 o                         
  11   2  -6          4.07         -0.55         5.16 o                         
  12   2  -6         66.13         76.83        12.02 o                         
  13   2  -6         48.13         41.72         7.12 o                         
  14   2  -6          7.36          7.28         3.89 o                         
   1   3  -6         55.06         61.46         2.63 o                         
   2   3  -6         13.59         10.66         2.14 o                         
   3   3  -6         37.26         35.03         2.44 o                         
   4   3  -6         87.46         82.80         3.19 o                         
   5   3  -6        147.16        161.33         4.86 o                         
   6   3  -6         64.86         56.67         3.80 o                         
   7   3  -6         37.09         32.61         4.18 o                         
   8   3  -6         54.39         44.67         4.42 o                         
   9   3  -6         93.78         93.54         4.92 o                         
  10   3  -6         95.61         97.23         6.01 o                         
  11   3  -6         50.43         33.83         7.51 o                         
  12   3  -6         49.09         58.61         6.74 o                         
  13   3  -6          8.41          8.14         8.47 o                         
   0   4  -6         31.73         27.85         3.75 o                         
   1   4  -6         78.32         72.15         4.00 o                         
   2   4  -6         63.34         62.06         2.64 o                         
   3   4  -6         20.94         20.68         2.20 o                         
   4   4  -6        423.69        447.56         7.46 o                         
   5   4  -6         47.10         54.09         3.19 o                         
   6   4  -6        126.74        147.43         6.41 o                         
   7   4  -6         18.11         15.23         3.28 o                         
   8   4  -6         12.00         10.95         3.46 o                         
   9   4  -6         27.62         27.41         4.12 o                         
  10   4  -6         89.21         68.24         5.14 o                         
  11   4  -6        114.08         95.22         6.71 o                         
  12   4  -6          4.56         -8.04        10.80 o                         
  13   4  -6         11.50         20.19         5.94 o                         
   1   5  -6        131.33        141.31         6.12 o                         
   2   5  -6         79.86         72.28         3.73 o                         
   3   5  -6        114.84        103.39         6.51 o                         
   4   5  -6         33.20         34.34         3.66 o                         
   5   5  -6         13.01          8.76         2.34 o                         
   6   5  -6         57.28         54.39         4.75 o                         
   7   5  -6         62.15         56.03         4.25 o                         
   8   5  -6         76.19         64.05         4.51 o                         
   9   5  -6         62.46         53.74         4.81 o                         
  10   5  -6          8.22         13.79         4.71 o                         
  11   5  -6          5.35          6.15         6.64 o                         
  12   5  -6          7.21         -8.22         8.22 o                         
  13   5  -6          3.51         10.49         7.37 o                         
   0   6  -6         19.06         23.16         3.72 o                         
   1   6  -6         14.59          8.16         2.45 o                         
   2   6  -6        224.06        218.15         6.03 o                         
   3   6  -6         24.38         20.28         2.66 o                         
   4   6  -6         64.87         69.41         3.83 o                         
   5   6  -6          0.24         -0.63         2.59 o                         
   6   6  -6         54.46         56.74         3.81 o                         
   7   6  -6         74.69         65.36         6.29 o                         
   8   6  -6        203.53        219.83         9.11 o                         
   9   6  -6         28.90         23.97         9.17 o                         
  10   6  -6         23.14         25.32         5.19 o                         
  11   6  -6         16.32          7.22        17.97 o                         
  12   6  -6         22.25         21.43         8.47 o                         
   1   7  -6          7.38          6.97         2.89 o                         
   2   7  -6         78.98         71.68         5.24 o                         
   3   7  -6          5.80          4.03         2.58 o                         
   4   7  -6          1.82         -2.77         2.77 o                         
   5   7  -6        146.44        170.42         5.73 o                         
   6   7  -6         75.98         74.50         5.21 o                         
   7   7  -6         27.01         28.57         3.36 o                         
   8   7  -6         38.38         45.85         5.92 o                         
   9   7  -6          6.38         11.44         5.27 o                         
  10   7  -6         62.75         68.63         7.30 o                         
  11   7  -6         16.63         21.75         7.08 o                         
  12   7  -6          2.41         -7.09         8.41 o                         
   0   8  -6         68.45         55.15         6.12 o                         
   1   8  -6         52.57         46.21         3.24 o                         
   2   8  -6        141.66        139.60         6.67 o                         
   3   8  -6         30.73         34.65         3.16 o                         
   4   8  -6        120.04        127.10         5.42 o                         
   5   8  -6         53.11         45.86         3.80 o                         
   6   8  -6         67.09         63.91         3.94 o                         
   7   8  -6          6.21          8.30         3.31 o                         
   8   8  -6         27.47         28.51         5.20 o                         
   9   8  -6          6.47          3.94         6.07 o                         
  10   8  -6          5.42         -5.97         8.27 o                         
  11   8  -6          0.17         -1.75         5.48 o                         
   1   9  -6         71.71         77.24         3.91 o                         
   2   9  -6         35.09         30.96         3.46 o                         
   3   9  -6        199.38        201.43         6.79 o                         
   4   9  -6          9.18         12.25         3.54 o                         
   5   9  -6          3.86         -0.42         3.27 o                         
   6   9  -6         35.75         21.47         4.34 o                         
   7   9  -6          1.40         -2.31         3.85 o                         
   8   9  -6         48.08         46.83         5.45 o                         
   9   9  -6          1.94          3.41         5.01 o                         
  10   9  -6         14.52         24.63         4.80 o                         
   0  10  -6         20.48         31.29         6.00 o                         
   1  10  -6          9.08          5.14         3.51 o                         
   2  10  -6         78.46         70.10         6.41 o                         
   3  10  -6        139.01        133.07        10.85 o                         
   4  10  -6          7.17         -1.36         4.97 o                         
   5  10  -6         29.92         19.57         4.20 o                         
   6  10  -6         27.63         27.72         6.38 o                         
   7  10  -6          2.38          4.36         7.67 o                         
   8  10  -6         22.89         30.69         9.08 o                         
   9  10  -6          2.42         -6.71        10.91 o                         
   1  11  -6         36.47         35.58         4.31 o                         
   2  11  -6         48.27         42.90         4.49 o                         
   3  11  -6         62.56         54.30         4.93 o                         
   4  11  -6         62.39         62.43         8.14 o                         
   5  11  -6          6.45         15.01         8.35 o                         
   6  11  -6          7.95         14.70        11.13 o                         
   7  11  -6         16.44          8.67        11.66 o                         
   8  11  -6         11.98         16.93         6.98 o                         
   0  12  -6        126.61        113.73        13.00 o                         
   1  12  -6         65.19         88.74         9.13 o                         
   2  12  -6          8.13          5.60         6.52 o                         
   3  12  -6         50.05         46.83        10.70 o                         
   4  12  -6          0.58          5.00         7.44 o                         
   5  12  -6          5.20         -1.01        19.83 o                         
   6  12  -6         21.13          3.54        10.32 o                         
   1  13  -6         12.20         12.71        14.53 o                         
   2  13  -6         25.22         24.37        12.71 o                         
   3  13  -6          9.64         26.09        12.43 o                         
   4  13  -6          7.92         -2.29        12.14 o                         
   2   0  -5        331.06        310.45         6.84 o                         
   4   0  -5         87.18         73.99         4.97 o                         
   6   0  -5        190.14        179.57         6.70 o                         
   8   0  -5        144.59        141.45         7.05 o                         
  10   0  -5         82.94         70.78         6.38 o                         
  12   0  -5         22.89         21.73        13.29 o                         
  14   0  -5         32.37         33.28         5.69 o                         
   0   1  -5       1266.73       1307.23        21.20 o                         
   1   1  -5        998.72       1048.49        13.03 o                         
   2   1  -5        202.00        215.65         4.07 o                         
   3   1  -5        500.65        501.90         6.74 o                         
   4   1  -5        170.62        159.82         4.52 o                         
   5   1  -5        302.04        298.59         6.05 o                         
   6   1  -5         93.20         96.81         4.14 o                         
   7   1  -5          9.56         12.75         2.28 o                         
   8   1  -5         67.95         66.53         3.84 o                         
   9   1  -5         61.72         59.87         4.12 o                         
  10   1  -5        148.27        168.37         7.49 o                         
  11   1  -5        101.51         86.58         5.14 o                         
  12   1  -5         19.20         23.65         4.52 o                         
  13   1  -5          7.36          7.00         2.98 o                         
  14   1  -5          6.97          8.62         3.35 o                         
  15   1  -5         28.18         24.65         4.36 o                         
   1   2  -5        513.20        523.01         6.96 o                         
   2   2  -5        603.04        593.31         7.76 o                         
   3   2  -5        229.35        226.42         4.18 o                         
   4   2  -5        402.93        412.47         7.06 o                         
   5   2  -5         39.55         38.90         2.77 o                         
   6   2  -5         43.76         43.77         3.20 o                         
   7   2  -5         22.26         19.10         4.19 o                         
   8   2  -5        167.21        170.62         5.74 o                         
   9   2  -5         62.55         62.63         6.50 o                         
  10   2  -5        123.05        145.10         7.48 o                         
  11   2  -5         12.38         11.59         4.07 o                         
  12   2  -5         59.12         60.63         6.92 o                         
  13   2  -5         18.09         14.98         3.16 o                         
  14   2  -5         78.19         68.59         4.84 o                         
  15   2  -5         10.64          0.69         8.10 o                         
   0   3  -5       1167.52       1225.40        20.25 o                         
   1   3  -5        322.92        379.05         5.67 o                         
   2   3  -5        169.28        170.14         3.73 o                         
   3   3  -5        276.39        308.13         5.02 o                         
   4   3  -5        258.75        261.19         5.68 o                         
   5   3  -5        221.97        219.52         6.05 o                         
   6   3  -5        120.09        123.87         5.63 o                         
   7   3  -5         16.26         16.44         2.91 o                         
   8   3  -5        396.15        434.69         8.88 o                         
   9   3  -5         24.72         26.25         4.12 o                         
  10   3  -5         61.64         60.47         4.76 o                         
  11   3  -5        107.92        112.19         8.69 o                         
  12   3  -5         17.51         26.02         3.78 o                         
  13   3  -5         26.78         22.18         3.27 o                         
  14   3  -5         13.06         11.96         4.83 o                         
   1   4  -5        137.53        145.75         3.69 o                         
   2   4  -5         39.29         39.36         2.24 o                         
   3   4  -5         59.86         53.20         2.43 o                         
   4   4  -5        467.29        488.86         7.90 o                         
   5   4  -5         95.10         98.74         5.73 o                         
   6   4  -5        231.66        231.82         6.51 o                         
   7   4  -5         39.38         42.57         4.49 o                         
   8   4  -5         81.25         73.13         3.77 o                         
   9   4  -5         35.89         48.70         5.01 o                         
  10   4  -5         44.76         38.08         4.52 o                         
  11   4  -5         32.58         32.47         5.35 o                         
  12   4  -5        112.48        111.65         6.39 o                         
  13   4  -5         28.06         18.88         4.93 o                         
  14   4  -5          1.33         -3.35         5.35 o                         
   0   5  -5        271.40        269.29         9.63 o                         
   1   5  -5        152.10        163.34         6.11 o                         
   2   5  -5         28.97         28.36         2.11 o                         
   3   5  -5        206.45        202.70         5.80 o                         
   4   5  -5        483.85        496.07        14.22 o                         
   5   5  -5        406.17        408.59         8.64 o                         
   6   5  -5        136.30        135.09         6.39 o                         
   7   5  -5        253.95        245.12         7.89 o                         
   8   5  -5         27.51         34.07         3.75 o                         
   9   5  -5         34.13         29.70         3.71 o                         
  10   5  -5        144.40        130.42         7.60 o                         
  11   5  -5          2.82          1.41         5.05 o                         
  12   5  -5          5.85          0.25         4.34 o                         
  13   5  -5         13.25         14.69         5.11 o                         
  14   5  -5         21.08         19.42         6.17 o                         
   1   6  -5         82.41         82.52         3.78 o                         
   2   6  -5        158.89        152.51         5.10 o                         
   3   6  -5        553.11        581.31         9.07 o                         
   4   6  -5         44.40         42.88         2.71 o                         
   5   6  -5        118.97        119.07         4.62 o                         
   6   6  -5        293.68        303.90         8.47 o                         
   7   6  -5         30.98         39.93         5.25 o                         
   8   6  -5        142.51        141.61         7.12 o                         
   9   6  -5         70.36         78.51         5.44 o                         
  10   6  -5         28.05         32.27         4.39 o                         
  11   6  -5          4.61          2.90         4.75 o                         
  12   6  -5         53.44         48.75         7.61 o                         
  13   6  -5         16.28         16.63         5.92 o                         
   0   7  -5        256.83        293.80         8.73 o                         
   1   7  -5         22.47         22.46         2.72 o                         
   2   7  -5         15.51         11.33         2.36 o                         
   3   7  -5         62.09         68.93         3.15 o                         
   4   7  -5         38.65         39.01         2.86 o                         
   5   7  -5          3.66          4.09         2.65 o                         
   6   7  -5         57.57         56.72         3.88 o                         
   7   7  -5         55.95         55.67         4.24 o                         
   8   7  -5         12.81         16.56         4.08 o                         
   9   7  -5        318.41        323.34         9.95 o                         
  10   7  -5         89.60         93.82         5.49 o                         
  11   7  -5          2.76          1.52         3.92 o                         
  12   7  -5         67.78         65.83         6.67 o                         
  13   7  -5         29.63         24.17         8.33 o                         
   1   8  -5        129.75        125.84         5.01 o                         
   2   8  -5        492.44        524.04         8.99 o                         
   3   8  -5         23.72         19.44         2.65 o                         
   4   8  -5          3.02         -2.42         2.42 o                         
   5   8  -5         35.97         36.91         3.37 o                         
   6   8  -5        326.61        340.19         8.69 o                         
   7   8  -5        261.31        243.79         7.62 o                         
   8   8  -5         15.72         18.00         2.88 o                         
   9   8  -5         21.20         22.08         2.64 o                         
  10   8  -5          1.90          3.42         2.96 o                         
  11   8  -5         21.67         18.73         3.72 o                         
  12   8  -5         33.55         30.63         4.49 o                         
   0   9  -5        361.92        350.27        10.37 o                         
   1   9  -5        176.00        186.10         5.83 o                         
   2   9  -5         39.65         31.16         6.04 o                         
   3   9  -5        177.37        167.88         5.83 o                         
   4   9  -5         57.99         51.01         4.19 o                         
   5   9  -5         11.44          7.71         3.28 o                         
   6   9  -5        106.47         88.42         4.50 o                         
   7   9  -5         76.74         78.56         4.52 o                         
   8   9  -5         69.92         75.78         4.73 o                         
   9   9  -5         43.68         37.41         3.94 o                         
  10   9  -5          9.93         12.81         3.88 o                         
  11   9  -5         22.18         20.64         4.11 o                         
  12   9  -5         45.48         36.40         6.43 o                         
   1  10  -5        180.28        181.48         6.49 o                         
   2  10  -5        107.02         99.96         5.09 o                         
   3  10  -5         74.43         73.53         3.87 o                         
   4  10  -5         50.85         38.79         3.57 o                         
   5  10  -5         47.13         59.88         4.45 o                         
   6  10  -5        131.51        131.89         6.56 o                         
   7  10  -5          7.96          7.35         3.82 o                         
   8  10  -5         23.72         17.35         4.30 o                         
   9  10  -5          9.74         19.25         5.01 o                         
  10  10  -5         25.32         30.34         6.02 o                         
  11  10  -5         37.84         36.45         9.25 o                         
   0  11  -5          4.88          7.55         6.67 o                         
   1  11  -5        214.02        231.06         7.66 o                         
   2  11  -5        195.24        173.77         7.32 o                         
   3  11  -5         13.88          6.59         4.32 o                         
   4  11  -5         88.37         90.03         4.58 o                         
   5  11  -5         12.10          5.32         3.89 o                         
   6  11  -5         35.28         32.35         4.46 o                         
   7  11  -5         24.71         28.46         4.86 o                         
   8  11  -5         31.59         28.03         5.49 o                         
   9  11  -5          1.13         -3.20         5.98 o                         
  10  11  -5          4.26         -2.12         8.92 o                         
   1  12  -5         36.90         33.52         5.72 o                         
   2  12  -5         11.79          2.34         4.05 o                         
   3  12  -5         22.17         20.85         4.29 o                         
   4  12  -5         37.31         30.12         4.84 o                         
   5  12  -5         33.61         18.62         5.48 o                         
   6  12  -5         65.24         72.89         6.47 o                         
   7  12  -5          7.29          0.51         5.81 o                         
   8  12  -5          2.47          5.41         8.15 o                         
   0  13  -5         28.63         31.06        11.37 o                         
   1  13  -5         46.11         39.34         5.84 o                         
   2  13  -5         29.71         45.61         6.31 o                         
   3  13  -5         27.87         37.93        10.18 o                         
   4  13  -5         37.03         25.55         5.99 o                         
   5  13  -5         24.27         12.08         8.66 o                         
   6  13  -5          1.70         -1.97        13.43 o                         
   7  13  -5         23.31         15.20         8.44 o                         
   1  14  -5         66.30         55.24        15.68 o                         
   2  14  -5         25.49         20.07        15.10 o                         
   3  14  -5         23.70         17.04         9.02 o                         
   4  14  -5         24.73         46.26        12.90 o                         
   0   0  -4       8089.17       7702.91       162.93 o                         
   2   0  -4       1620.14       1612.06        24.97 o                         
   4   0  -4        286.50        290.59         7.72 o                         
   6   0  -4        229.66        224.34         6.66 o                         
   8   0  -4         64.87         76.66         8.46 o                         
  10   0  -4         59.84         62.48         9.51 o                         
  12   0  -4          9.25          1.04         4.35 o                         
  14   0  -4         16.79         13.32         4.46 o                         
  16   0  -4         13.39         13.30         6.12 o                         
   1   1  -4        806.38        764.01         9.17 o                         
   2   1  -4       1086.31       1060.26        12.38 o                         
   3   1  -4       1230.53       1207.41        16.77 o                         
   4   1  -4        469.45        453.53         7.26 o                         
   5   1  -4        128.92        134.65         4.00 o                         
   6   1  -4        560.42        582.50         8.76 o                         
   7   1  -4        364.46        389.30         9.65 o                         
   8   1  -4         14.57         25.27         2.97 o                         
   9   1  -4         64.51         59.98         3.67 o                         
  10   1  -4         99.87         92.57         5.44 o                         
  11   1  -4         10.05          4.46         3.41 o                         
  12   1  -4         62.56         52.75         3.15 o                         
  13   1  -4         24.68         18.90         2.84 o                         
  14   1  -4          5.99          7.35         3.07 o                         
  15   1  -4         52.66         51.00         3.98 o                         
  16   1  -4          5.41         12.93         5.64 o                         
   0   2  -4         15.43         13.98         2.02 o                         
   1   2  -4        824.88        918.19        11.37 o                         
   2   2  -4        787.63        795.38         9.97 o                         
   3   2  -4        900.55        968.41        13.24 o                         
   4   2  -4        602.98        608.16         9.04 o                         
   5   2  -4        520.96        568.23         9.50 o                         
   6   2  -4        654.84        685.18        11.04 o                         
   7   2  -4        103.63        114.54         7.96 o                         
   8   2  -4        497.88        513.81        10.53 o                         
   9   2  -4         33.18         24.53         3.39 o                         
  10   2  -4        310.17        327.46         8.47 o                         
  11   2  -4         10.58          9.27         3.05 o                         
  12   2  -4        123.00        137.07         5.09 o                         
  13   2  -4        107.37        104.02         5.04 o                         
  14   2  -4         42.93         47.75         3.68 o                         
  15   2  -4          0.42         -1.23         3.69 o                         
   1   3  -4        465.98        483.92         6.36 o                         
   2   3  -4         56.78         48.56         1.84 o                         
   3   3  -4         11.82          8.92         2.05 o                         
   4   3  -4        557.59        575.65        10.69 o                         
   5   3  -4        146.24        153.32         4.79 o                         
   6   3  -4        195.95        199.71         6.07 o                         
   7   3  -4        231.44        241.08         6.66 o                         
   8   3  -4        230.59        222.76         5.87 o                         
   9   3  -4        546.01        582.06        11.76 o                         
  10   3  -4         65.46         61.59         5.28 o                         
  11   3  -4        226.30        199.50         6.75 o                         
  12   3  -4        107.19        111.14         4.63 o                         
  13   3  -4          0.02          0.98         2.94 o                         
  14   3  -4        171.18        165.44         6.89 o                         
  15   3  -4         18.85         15.93         3.93 o                         
   0   4  -4       3335.88       3493.71        61.53 o                         
   1   4  -4        176.98        203.29         4.00 o                         
   2   4  -4         18.96         17.35         1.54 o                         
   3   4  -4         16.05         14.12         1.52 o                         
   4   4  -4        726.33        772.27        12.11 o                         
   5   4  -4         40.00         41.30         3.01 o                         
   6   4  -4        245.66        241.16         7.66 o                         
   7   4  -4         41.10         37.71         2.72 o                         
   8   4  -4         74.44         70.11         3.46 o                         
   9   4  -4         11.30          2.32         5.74 o                         
  10   4  -4        165.53        150.82         7.85 o                         
  11   4  -4        205.32        209.08         9.88 o                         
  12   4  -4          0.97          0.26         2.63 o                         
  13   4  -4          4.98          5.17         3.16 o                         
  14   4  -4         11.08          8.14         3.45 o                         
  15   4  -4         40.92         45.57         4.19 o                         
   1   5  -4       1895.84       1963.79        24.83 o                         
   2   5  -4        413.77        423.25         6.76 o                         
   3   5  -4        145.11        158.31         4.28 o                         
   4   5  -4         57.88         59.18         2.73 o                         
   5   5  -4        726.93        771.46        16.03 o                         
   6   5  -4        328.14        322.14         7.80 o                         
   7   5  -4        116.72        117.26         5.43 o                         
   8   5  -4        286.49        276.68        10.07 o                         
   9   5  -4        129.37        117.27         5.46 o                         
  10   5  -4         35.78         24.57         4.85 o                         
  11   5  -4          9.89          2.87         5.06 o                         
  12   5  -4         20.01         15.80         4.12 o                         
  13   5  -4         25.76         25.03         3.48 o                         
  14   5  -4         17.33         19.77         3.75 o                         
  15   5  -4         38.60         41.56         6.68 o                         
   0   6  -4        207.91        204.82         6.46 o                         
   1   6  -4         62.36         54.96         3.96 o                         
   2   6  -4        407.77        441.33         7.25 o                         
   3   6  -4         54.67         58.51         4.48 o                         
   4   6  -4        287.37        299.98         6.10 o                         
   5   6  -4         25.84         19.81         1.91 o                         
   6   6  -4         84.94         90.40         5.82 o                         
   7   6  -4         94.59        105.43         5.75 o                         
   8   6  -4       1018.22       1093.88        19.02 o                         
   9   6  -4        226.59        217.50         7.28 o                         
  10   6  -4         74.85         80.93         4.08 o                         
  11   6  -4         43.82         36.74         4.18 o                         
  12   6  -4         27.35         21.44         3.12 o                         
  13   6  -4         44.53         45.83         3.78 o                         
  14   6  -4          7.25         11.42         3.97 o                         
   1   7  -4         20.48         18.31         2.07 o                         
   2   7  -4        507.73        498.99         8.03 o                         
   3   7  -4        338.23        342.37         7.13 o                         
   4   7  -4         17.35         13.23         3.84 o                         
   5   7  -4        150.43        145.38         4.80 o                         
   6   7  -4        157.23        160.20         4.23 o                         
   7   7  -4        108.55        112.84         6.42 o                         
   8   7  -4        346.13        343.55         9.04 o                         
   9   7  -4         91.05        101.53         6.17 o                         
  10   7  -4        267.66        291.94         6.95 o                         
  11   7  -4        162.66        187.40         5.83 o                         
  12   7  -4          3.18         -0.58         3.42 o                         
  13   7  -4         18.48         12.64         4.37 o                         
  14   7  -4         17.25         18.89         4.46 o                         
   0   8  -4        488.80        531.82        14.12 o                         
   1   8  -4         30.88         32.46         2.70 o                         
   2   8  -4        220.88        226.88         5.48 o                         
   3   8  -4        284.20        284.41         6.73 o                         
   4   8  -4        176.99        168.27         5.48 o                         
   5   8  -4        344.81        364.66         7.73 o                         
   6   8  -4        650.41        638.59        12.45 o                         
   7   8  -4         24.15         27.22         3.46 o                         
   8   8  -4         47.90         47.35         2.62 o                         
   9   8  -4         58.88         53.88         3.11 o                         
  10   8  -4         79.13         69.89         5.62 o                         
  11   8  -4         14.82          9.70         3.21 o                         
  12   8  -4         11.22         13.17         6.30 o                         
  13   8  -4         32.96         31.78         4.60 o                         
   1   9  -4        227.40        250.85         6.10 o                         
   2   9  -4        167.64        163.08         6.62 o                         
   3   9  -4       1820.90       1936.68        31.10 o                         
   4   9  -4         51.66         52.18         3.81 o                         
   5   9  -4        167.16        166.97         8.86 o                         
   6   9  -4         47.21         43.78         5.96 o                         
   7   9  -4         77.57         77.43         4.49 o                         
   8   9  -4         51.75         41.04         3.32 o                         
   9   9  -4          3.81          1.67         4.77 o                         
  10   9  -4         37.06         40.67         3.56 o                         
  11   9  -4          3.55          5.49         3.46 o                         
  12   9  -4         37.93         36.39         4.22 o                         
  13   9  -4         19.59         24.39         8.92 o                         
   0  10  -4        766.61        814.08        17.93 o                         
   1  10  -4         88.03         89.76         5.49 o                         
   2  10  -4       1559.57       1677.15        24.72 o                         
   3  10  -4        673.79        669.43        13.48 o                         
   4  10  -4        168.69        177.47         7.05 o                         
   5  10  -4         18.43         15.19         3.45 o                         
   6  10  -4          5.83         -1.06         4.00 o                         
   7  10  -4         98.15         92.19         4.68 o                         
   8  10  -4         21.59         24.48         4.21 o                         
   9  10  -4          1.12          0.63         5.38 o                         
  10  10  -4         44.94         38.21         4.45 o                         
  11  10  -4         12.85          5.21         5.88 o                         
  12  10  -4         31.55         32.65         4.60 o                         
   1  11  -4        311.79        317.13         8.11 o                         
   2  11  -4         85.54         79.68         6.75 o                         
   3  11  -4        310.28        309.73        11.33 o                         
   4  11  -4        156.14        133.34         6.47 o                         
   5  11  -4         63.95         67.95         4.52 o                         
   6  11  -4          2.72          0.10         3.43 o                         
   7  11  -4         59.55         54.61         5.75 o                         
   8  11  -4          7.33          3.46         4.97 o                         
   9  11  -4         51.60         55.25         6.14 o                         
  10  11  -4         68.27         71.19         6.87 o                         
  11  11  -4         72.07         79.40         5.48 o                         
   0  12  -4        292.79        298.92        12.77 o                         
   1  12  -4          2.89         -1.22         3.97 o                         
   2  12  -4          3.82          1.66         3.53 o                         
   3  12  -4         14.25         18.21         4.34 o                         
   4  12  -4         24.45         18.95         3.93 o                         
   5  12  -4        154.42        149.12        10.02 o                         
   6  12  -4        159.14        145.21        11.13 o                         
   7  12  -4         47.02         57.76         6.28 o                         
   8  12  -4         49.95         50.45         7.59 o                         
   9  12  -4         12.96         31.13         6.65 o                         
  10  12  -4         90.43         83.21         7.56 o                         
   1  13  -4         45.37         54.40         8.05 o                         
   2  13  -4         77.35         76.63         4.88 o                         
   3  13  -4         42.86         52.54         6.59 o                         
   4  13  -4         48.79         55.75         6.51 o                         
   5  13  -4         24.06         13.44         5.31 o                         
   6  13  -4        104.81         81.88         7.97 o                         
   7  13  -4         22.02         16.70         7.39 o                         
   8  13  -4         36.06         21.83        22.60 o                         
   0  14  -4        270.32        262.14        13.57 o                         
   1  14  -4         14.81         14.68         5.50 o                         
   2  14  -4          0.89          1.46         7.77 o                         
   3  14  -4          2.28          2.09         7.64 o                         
   4  14  -4         22.40         25.93         8.51 o                         
   5  14  -4         51.38         56.55         7.87 o                         
   6  14  -4         14.70         14.24        12.47 o                         
   1  15  -4         92.72        102.86         9.78 o                         
   2  15  -4          8.68          7.87         8.36 o                         
   3  15  -4         27.19         40.70         8.92 o                         
   2   0  -3       2224.83       2191.56        49.97 o                         
   4   0  -3       1522.53       1506.98        27.27 o                         
   6   0  -3       1046.82       1162.23        26.28 o                         
   8   0  -3         48.99         38.40         4.04 o                         
  10   0  -3        199.45        196.22         7.87 o                         
  12   0  -3         82.54         67.92         4.74 o                         
  14   0  -3         88.98         81.45         4.98 o                         
  16   0  -3         11.96         14.15         7.79 o                         
   0   1  -3       1228.02       1213.68        19.21 o                         
   1   1  -3       8026.41       7573.90        92.11 o                         
   2   1  -3        793.93        778.58        10.70 o                         
   3   1  -3       1393.80       1325.61        21.36 o                         
   4   1  -3        678.45        649.59         9.10 o                         
   5   1  -3       1022.08       1003.24        13.39 o                         
   6   1  -3       1546.13       1565.83        23.41 o                         
   7   1  -3        134.80        179.12         5.33 o                         
   8   1  -3        200.00        188.05         5.68 o                         
   9   1  -3         76.90         72.54         3.93 o                         
  10   1  -3        101.12         90.14         3.63 o                         
  11   1  -3        232.76        229.96         5.77 o                         
  12   1  -3        105.64        117.29         4.64 o                         
  13   1  -3         45.21         42.48         2.87 o                         
  14   1  -3         46.51         43.47         3.19 o                         
  15   1  -3         46.06         35.93         3.75 o                         
  16   1  -3          0.36         -1.79         4.19 o                         
   1   2  -3       2444.03       2453.75        26.42 o                         
   2   2  -3       1769.86       1746.77        22.28 o                         
   3   2  -3        109.04         98.63         3.48 o                         
   4   2  -3        869.85        943.12        13.86 o                         
   5   2  -3         91.21        105.98         3.59 o                         
   6   2  -3        538.06        520.25         8.54 o                         
   7   2  -3        222.71        237.62         6.23 o                         
   8   2  -3        238.44        248.79         6.53 o                         
   9   2  -3         30.88         31.26         3.04 o                         
  10   2  -3        568.57        591.84        10.17 o                         
  11   2  -3         33.19         31.34         2.32 o                         
  12   2  -3        556.80        552.70         9.83 o                         
  13   2  -3         48.95         50.87         3.61 o                         
  14   2  -3        277.92        264.17         8.27 o                         
  15   2  -3         26.83         29.11         4.09 o                         
  16   2  -3         14.57         18.04         3.97 o                         
   0   3  -3       2283.46       2245.09        34.84 o                         
   1   3  -3       1744.80       1864.22        20.23 o                         
   2   3  -3        653.23        643.51         8.84 o                         
   3   3  -3       1669.31       1808.17        25.07 o                         
   4   3  -3       2115.09       2166.54        30.07 o                         
   5   3  -3        332.03        329.24         6.18 o                         
   6   3  -3        552.61        526.15         8.71 o                         
   7   3  -3          5.86          3.96         1.83 o                         
   8   3  -3        310.52        293.10         8.41 o                         
   9   3  -3         42.58         39.38         3.08 o                         
  10   3  -3        328.80        337.76         6.50 o                         
  11   3  -3        214.71        216.19         5.56 o                         
  12   3  -3          4.81          6.61         2.53 o                         
  13   3  -3         95.45         96.84         4.56 o                         
  14   3  -3         35.43         36.74         3.47 o                         
  15   3  -3         46.15         49.49         3.91 o                         
  16   3  -3         11.06         11.49         4.29 o                         
   1   4  -3        669.85        723.23         9.75 o                         
   2   4  -3        455.50        454.08         7.24 o                         
   3   4  -3        322.07        336.67         6.97 o                         
   4   4  -3       2137.28       2183.85        33.63 o                         
   5   4  -3        874.55        905.91        15.37 o                         
   6   4  -3        353.15        356.89         7.49 o                         
   7   4  -3        115.16        101.55         5.10 o                         
   8   4  -3        223.01        215.90         5.83 o                         
   9   4  -3         27.41         25.71         2.77 o                         
  10   4  -3        124.41        141.14         6.99 o                         
  11   4  -3        103.10        101.01         4.15 o                         
  12   4  -3        151.68        153.03         5.51 o                         
  13   4  -3         30.20         25.69         3.02 o                         
  14   4  -3          6.64          6.77         3.49 o                         
  15   4  -3         10.44          3.71         3.64 o                         
  16   4  -3          9.07          4.52         6.48 o                         
   0   5  -3        952.52       1045.19        19.18 o                         
   1   5  -3        473.56        513.23         7.52 o                         
   2   5  -3        162.95        150.56         3.93 o                         
   3   5  -3       1271.04       1321.68        18.45 o                         
   4   5  -3       2750.74       3042.49        45.99 o                         
   5   5  -3       2216.63       2295.56        35.36 o                         
   6   5  -3        118.54        104.77         5.52 o                         
   7   5  -3         96.13         91.93         4.51 o                         
   8   5  -3         25.28         26.24         3.25 o                         
   9   5  -3        134.52        128.46         4.87 o                         
  10   5  -3        309.09        282.04         7.13 o                         
  11   5  -3         10.09         12.47         2.45 o                         
  12   5  -3          6.98          4.48         2.82 o                         
  13   5  -3          3.20         -2.70         3.43 o                         
  14   5  -3         65.36         67.11         3.91 o                         
  15   5  -3          0.66         -0.84         3.53 o                         
   1   6  -3        242.33        225.18         4.82 o                         
   2   6  -3        304.87        312.82         6.50 o                         
   3   6  -3       1357.43       1369.05        21.64 o                         
   4   6  -3        181.01        175.34         4.68 o                         
   5   6  -3        597.03        628.78        10.64 o                         
   6   6  -3        317.60        307.34         6.52 o                         
   7   6  -3         86.63         84.07         5.26 o                         
   8   6  -3        532.12        542.69        10.59 o                         
   9   6  -3         73.65         75.95         3.83 o                         
  10   6  -3        143.78        137.16         4.65 o                         
  11   6  -3         72.38         69.00         3.73 o                         
  12   6  -3         77.49         74.16         4.93 o                         
  13   6  -3         20.63         18.01         3.64 o                         
  14   6  -3        137.72        138.85         9.38 o                         
  15   6  -3         69.79         69.49         4.19 o                         
   0   7  -3        195.60        193.22         6.85 o                         
   1   7  -3         59.04         54.50         2.91 o                         
   2   7  -3        126.06        131.76         4.65 o                         
   3   7  -3        497.17        549.16        10.12 o                         
   4   7  -3        133.61        137.70         6.36 o                         
   5   7  -3          1.14          2.62         1.66 o                         
   6   7  -3        244.90        245.13         5.23 o                         
   7   7  -3        106.91        107.32         3.94 o                         
   8   7  -3        136.41        139.49         4.92 o                         
   9   7  -3        933.07        960.57        15.01 o                         
  10   7  -3         82.03         99.65         6.00 o                         
  11   7  -3         20.13         21.87         2.82 o                         
  12   7  -3        175.50        184.60         6.70 o                         
  13   7  -3        187.57        199.82         7.06 o                         
  14   7  -3          7.49          8.06         4.84 o                         
   1   8  -3         99.62        100.87         4.89 o                         
   2   8  -3       1721.99       1822.02        57.82 o                         
   3   8  -3        106.43        111.99         9.51 o                         
   4   8  -3         36.35         37.37         3.07 o                         
   5   8  -3         15.16         14.58         2.94 o                         
   6   8  -3        527.51        531.87        14.12 o                         
   7   8  -3       1130.59       1103.42        19.13 o                         
   8   8  -3         92.74         87.14         4.45 o                         
   9   8  -3         53.82         51.07         3.93 o                         
  10   8  -3         43.12         40.31         3.34 o                         
  11   8  -3        113.89        114.25         5.03 o                         
  12   8  -3         28.47         22.59         3.21 o                         
  13   8  -3         11.78         12.91         3.71 o                         
  14   8  -3         23.34         17.15         3.81 o                         
   0   9  -3        323.49        336.67        11.21 o                         
   1   9  -3        711.78        737.13        12.96 o                         
   2   9  -3        155.35        153.05         5.39 o                         
   3   9  -3        685.64        681.17        14.11 o                         
   4   9  -3        492.15        506.54        11.42 o                         
   5   9  -3         52.94         49.01         3.33 o                         
   6   9  -3        394.84        379.44        11.41 o                         
   7   9  -3        207.84        199.67         6.20 o                         
   8   9  -3         82.13         69.83         3.57 o                         
   9   9  -3         39.71         35.25         3.36 o                         
  10   9  -3          3.26          2.27         3.47 o                         
  11   9  -3         68.96         61.49         6.50 o                         
  12   9  -3         78.00         73.33         4.02 o                         
  13   9  -3         22.20         17.94         3.64 o                         
   1  10  -3        358.01        360.17         9.37 o                         
   2  10  -3        319.60        290.84         7.78 o                         
   3  10  -3        310.94        283.01         9.04 o                         
   4  10  -3         13.66          8.34         3.04 o                         
   5  10  -3        161.62        162.07         6.95 o                         
   6  10  -3        533.22        540.03        11.82 o                         
   7  10  -3         40.83         38.75         5.31 o                         
   8  10  -3         42.83         38.84         3.29 o                         
   9  10  -3         27.25         17.02         3.49 o                         
  10  10  -3         99.83         83.60         6.70 o                         
  11  10  -3         29.86         28.13         4.05 o                         
  12  10  -3         61.57         62.82         4.86 o                         
   0  11  -3        396.71        388.05        18.64 o                         
   1  11  -3        945.79        979.36        17.02 o                         
   2  11  -3       1078.51       1142.67        21.89 o                         
   3  11  -3         16.87         18.29         2.80 o                         
   4  11  -3        137.87        128.49         7.56 o                         
   5  11  -3         20.78         26.15         4.13 o                         
   6  11  -3         84.66         90.78         5.57 o                         
   7  11  -3         14.29         16.95         4.25 o                         
   8  11  -3         28.29         19.04         5.44 o                         
   9  11  -3         10.20          4.22         5.70 o                         
  10  11  -3         21.54         23.95         5.09 o                         
  11  11  -3        153.03        156.24         7.21 o                         
  12  11  -3          6.23          8.67         3.70 o                         
   1  12  -3         24.68         15.26         3.17 o                         
   2  12  -3         47.27         51.44         6.08 o                         
   3  12  -3         32.73         39.69         4.31 o                         
   4  12  -3         47.07         36.88         4.71 o                         
   5  12  -3         91.56         86.81         5.82 o                         
   6  12  -3         89.97         84.18         5.85 o                         
   7  12  -3         79.79         73.39         5.58 o                         
   8  12  -3          6.96         -1.10         5.14 o                         
   9  12  -3         99.61         87.78         5.32 o                         
  10  12  -3         21.20         18.28         4.75 o                         
  11  12  -3         30.76         84.48        11.66 o                         
   0  13  -3         60.19         63.01         6.83 o                         
   1  13  -3         98.86         95.70         4.61 o                         
   2  13  -3         69.98         60.31         4.18 o                         
   3  13  -3        187.53        194.41         8.47 o                         
   4  13  -3         56.84         45.16         4.39 o                         
   5  13  -3         18.37         18.28         4.54 o                         
   6  13  -3         40.25         38.53         4.83 o                         
   7  13  -3         47.15         35.55         4.81 o                         
   8  13  -3        210.31        212.21         9.68 o                         
   9  13  -3         33.62         30.60         7.04 o                         
   1  14  -3        178.46        170.50         8.84 o                         
   2  14  -3         12.91          9.22         4.89 o                         
   3  14  -3         46.91         52.10         5.40 o                         
   4  14  -3         91.92         98.91         6.65 o                         
   5  14  -3         34.43         39.36         5.98 o                         
   6  14  -3         97.30         84.46         6.52 o                         
   7  14  -3         12.47         13.23         5.58 o                         
   8  14  -3         35.67         44.01         6.15 o                         
   0  15  -3        287.46        257.11        19.73 o                         
   1  15  -3          0.07         -7.53         7.67 o                         
   2  15  -3         75.94         79.46         7.72 o                         
   3  15  -3          0.11          2.71         6.02 o                         
   4  15  -3         26.44         17.00         6.25 o                         
   5  15  -3        125.52        128.21         9.39 o                         
   2   0  -2       6111.54       5411.74       112.75 o                         
   4   0  -2        561.81        572.71        19.55 o                         
   6   0  -2         72.27         91.91         5.21 o                         
   8   0  -2         27.45         25.07         4.29 o                         
  10   0  -2        161.40        155.05         5.75 o                         
  12   0  -2         11.81         10.87         3.26 o                         
  14   0  -2          0.78          4.84         3.50 o                         
  16   0  -2         51.83         50.07         9.18 o                         
   1   1  -2       1806.71       1542.50        18.07 o                         
   2   1  -2       2979.78       2758.85        33.88 o                         
   3   1  -2       1069.63        991.92        13.13 o                         
   4   1  -2         18.13         18.57         1.53 o                         
   5   1  -2        404.70        460.17         8.27 o                         
   6   1  -2       1741.16       1889.90        29.23 o                         
   7   1  -2       1039.37       1106.15        17.80 o                         
   8   1  -2        245.47        211.35         4.04 o                         
   9   1  -2        291.32        280.03         4.98 o                         
  10   1  -2        179.50        173.32         4.15 o                         
  11   1  -2         10.16         12.14         1.91 o                         
  12   1  -2         19.41         20.01         2.17 o                         
  13   1  -2         57.66         57.76         3.10 o                         
  14   1  -2         38.37         38.62         3.02 o                         
  15   1  -2         57.77         47.16         3.32 o                         
  16   1  -2         37.87         47.22         6.62 o                         
  17   1  -2         14.64         15.32         7.09 o                         
   0   2  -2        355.89        334.32         6.21 o                         
   1   2  -2       3553.58       3474.25        39.18 o                         
   2   2  -2       1906.59       1769.45        24.32 o                         
   3   2  -2        407.50        414.29         6.70 o                         
   4   2  -2        594.87        566.34         8.61 o                         
   5   2  -2        179.25        174.41         3.89 o                         
   6   2  -2        839.52        837.89        14.01 o                         
   7   2  -2        279.80        292.29         6.33 o                         
   8   2  -2       2235.92       2191.54        29.02 o                         
   9   2  -2        253.62        258.69         5.78 o                         
  10   2  -2        978.63        953.64        12.98 o                         
  11   2  -2         65.18         53.59         2.70 o                         
  12   2  -2         59.41         55.42         2.86 o                         
  13   2  -2        190.39        186.13         6.22 o                         
  14   2  -2         74.09         73.27         3.82 o                         
  15   2  -2          2.48          4.77         4.41 o                         
  16   2  -2         17.14         16.61         6.28 o                         
   1   3  -2        626.01        588.08        10.24 o                         
   2   3  -2       1670.58       1624.73        28.56 o                         
   3   3  -2         95.99         99.65         4.03 o                         
   4   3  -2        161.19        177.64         4.64 o                         
   5   3  -2         73.27         74.38         3.61 o                         
   6   3  -2       1838.19       1999.82        35.36 o                         
   7   3  -2        973.20        980.86        20.48 o                         
   8   3  -2        422.63        440.86         7.53 o                         
   9   3  -2       1727.70       1742.78        27.32 o                         
  10   3  -2        244.26        246.71         5.41 o                         
  11   3  -2        817.62        791.86        12.65 o                         
  12   3  -2        112.76        109.10         4.65 o                         
  13   3  -2         31.28         27.57         3.28 o                         
  14   3  -2        318.05        311.21         7.31 o                         
  15   3  -2         19.56         11.21         4.30 o                         
  16   3  -2         76.03         88.51         7.31 o                         
   0   4  -2       6738.83       6247.38       131.10 o                         
   1   4  -2        766.02        750.65        13.55 o                         
   2   4  -2       2712.15       2634.38        39.71 o                         
   3   4  -2         93.00         88.25         4.13 o                         
   4   4  -2        484.94        525.20        10.63 o                         
   5   4  -2        116.93        130.08         4.89 o                         
   6   4  -2        690.66        731.00        14.36 o                         
   7   4  -2        113.98        108.64         4.24 o                         
   8   4  -2        217.42        222.46         4.69 o                         
   9   4  -2         92.82         83.20         3.42 o                         
  10   4  -2        100.18         96.77         3.99 o                         
  11   4  -2        837.85        865.41        13.39 o                         
  12   4  -2         12.93         14.99         2.47 o                         
  13   4  -2          8.94          4.32         2.53 o                         
  14   4  -2         24.87         17.77         2.80 o                         
  15   4  -2         90.80         84.13         5.74 o                         
  16   4  -2         19.98         20.52         6.28 o                         
   1   5  -2       3256.40       3181.08        55.07 o                         
   2   5  -2       1420.02       1471.77        25.82 o                         
   3   5  -2        400.52        382.31         6.74 o                         
   4   5  -2        141.63        150.83         3.38 o                         
   5   5  -2        385.11        413.04         6.57 o                         
   6   5  -2        760.62        764.22        11.04 o                         
   7   5  -2        378.72        388.97         6.74 o                         
   8   5  -2        996.05       1005.45        19.60 o                         
   9   5  -2         69.90         71.00         3.37 o                         
  10   5  -2         36.43         32.33         2.39 o                         
  11   5  -2        122.92        116.02         4.74 o                         
  12   5  -2         18.46         10.71         2.54 o                         
  13   5  -2         51.32         50.40         3.11 o                         
  14   5  -2         55.34         55.27         5.45 o                         
  15   5  -2         84.45         81.42         6.26 o                         
  16   5  -2          2.47          6.87         5.19 o                         
   0   6  -2        371.89        357.53        10.37 o                         
   1   6  -2         16.88         16.68         1.98 o                         
   2   6  -2       1870.31       2097.05        36.27 o                         
   3   6  -2          1.13          0.88         1.71 o                         
   4   6  -2        702.32        709.43        13.93 o                         
   5   6  -2        209.56        222.09         4.55 o                         
   6   6  -2        144.48        120.40         3.73 o                         
   7   6  -2        339.60        347.34         6.55 o                         
   8   6  -2       1935.28       1947.76        27.53 o                         
   9   6  -2        462.53        471.82         8.50 o                         
  10   6  -2         80.52         73.69         3.79 o                         
  11   6  -2         10.14         10.39         2.41 o                         
  12   6  -2         76.53         68.40         3.30 o                         
  13   6  -2         51.22         42.74         4.04 o                         
  14   6  -2         24.33         23.81         4.75 o                         
  15   6  -2          2.33         -0.54         5.26 o                         
   1   7  -2        101.72        113.60         3.89 o                         
   2   7  -2        718.47        707.52        13.52 o                         
   3   7  -2        829.54        944.58        17.32 o                         
   4   7  -2        179.67        184.48         5.15 o                         
   5   7  -2        518.89        530.44        16.86 o                         
   6   7  -2        193.20        185.10         4.85 o                         
   7   7  -2        594.07        606.08        10.04 o                         
   8   7  -2         95.92         97.28         4.25 o                         
   9   7  -2        694.74        682.48        11.30 o                         
  10   7  -2        189.54        199.71         6.08 o                         
  11   7  -2        531.67        541.66        10.04 o                         
  12   7  -2         61.57         63.73         3.15 o                         
  13   7  -2          6.23          5.99         3.83 o                         
  14   7  -2         83.80         89.26         6.35 o                         
  15   7  -2         20.61         22.39         5.57 o                         
   0   8  -2       1503.15       1572.12        61.36 o                         
   1   8  -2         22.02         19.48         2.06 o                         
   2   8  -2        817.96        863.98        16.33 o                         
   3   8  -2        281.37        269.14         7.32 o                         
   4   8  -2        457.28        437.65         8.46 o                         
   5   8  -2         81.49         76.59         4.86 o                         
   6   8  -2        615.59        614.07        15.90 o                         
   7   8  -2         57.75         47.87         2.78 o                         
   8   8  -2         66.21         62.55         5.30 o                         
   9   8  -2        174.43        169.50         5.69 o                         
  10   8  -2        118.70        119.16         6.82 o                         
  11   8  -2         67.46         55.56         3.30 o                         
  12   8  -2         22.31         21.91         4.01 o                         
  13   8  -2         23.90         29.11         5.37 o                         
  14   8  -2          7.83         16.16         7.71 o                         
   1   9  -2       1530.89       1570.45        45.09 o                         
   2   9  -2         22.19         18.98         2.65 o                         
   3   9  -2       2311.02       2317.26        50.31 o                         
   4   9  -2        119.72        125.88         5.94 o                         
   5   9  -2         56.27         50.54         3.68 o                         
   6   9  -2        505.35        519.79        10.15 o                         
   7   9  -2         67.68         60.17         3.34 o                         
   8   9  -2         32.16         32.96         3.10 o                         
   9   9  -2         32.27         22.37         3.45 o                         
  10   9  -2         67.20         67.86         3.97 o                         
  11   9  -2          4.02         -1.38         2.51 o                         
  12   9  -2        158.77        166.62         8.29 o                         
  13   9  -2         35.25         29.79         5.11 o                         
  14   9  -2          4.44         -0.44         5.76 o                         
   0  10  -2        122.07        111.70         7.39 o                         
   1  10  -2        192.75        197.86         6.27 o                         
   2  10  -2       1102.13       1136.94        34.72 o                         
   3  10  -2        634.42        581.16        13.10 o                         
   4  10  -2         20.02         17.28         4.23 o                         
   5  10  -2        148.16        132.69         6.80 o                         
   6  10  -2         43.72         45.93         3.94 o                         
   7  10  -2        202.40        202.07         6.58 o                         
   8  10  -2         31.68         29.27         3.03 o                         
   9  10  -2         31.43         32.27         2.87 o                         
  10  10  -2         92.93         99.47         6.26 o                         
  11  10  -2         51.78         48.01         4.18 o                         
  12  10  -2         57.69         50.98         6.31 o                         
  13  10  -2         13.34         10.06         5.10 o                         
   1  11  -2        545.41        563.46        11.15 o                         
   2  11  -2        191.26        175.26         5.79 o                         
   3  11  -2        154.99        153.70         6.20 o                         
   4  11  -2        503.52        480.26        10.21 o                         
   5  11  -2         95.02         89.25         4.75 o                         
   6  11  -2         52.27         44.00         4.26 o                         
   7  11  -2        135.02        141.49         7.76 o                         
   8  11  -2         29.73         23.48         3.14 o                         
   9  11  -2        295.31        295.10         7.70 o                         
  10  11  -2         85.62         88.57         4.68 o                         
  11  11  -2        250.59        281.25        13.88 o                         
  12  11  -2          5.33          6.09         6.20 o                         
   0  12  -2        649.84        680.52        19.02 o                         
   1  12  -2          1.79          3.31         3.39 o                         
   2  12  -2         68.36         56.28         4.36 o                         
   3  12  -2         73.24         68.30         4.21 o                         
   4  12  -2        226.68        216.87         8.60 o                         
   5  12  -2         27.91         30.12         4.09 o                         
   6  12  -2        351.79        338.91        10.83 o                         
   7  12  -2         55.72         46.75         8.17 o                         
   8  12  -2         27.94         25.54         4.30 o                         
   9  12  -2         27.24         29.94         3.91 o                         
  10  12  -2        164.76        158.13         6.06 o                         
  11  12  -2         33.00         27.34         8.36 o                         
   1  13  -2         66.20         75.38         4.67 o                         
   2  13  -2         59.20         54.14         4.42 o                         
   3  13  -2        100.32         84.27         4.93 o                         
   4  13  -2         62.97         60.07         5.22 o                         
   5  13  -2         53.34         43.82         5.14 o                         
   6  13  -2        232.28        235.95         9.68 o                         
   7  13  -2         15.67          7.63         4.56 o                         
   8  13  -2         15.52         13.18         4.39 o                         
   9  13  -2         25.41         29.80         4.10 o                         
  10  13  -2          4.85          6.76         8.84 o                         
   0  14  -2        289.39        277.52        15.10 o                         
   1  14  -2         15.09          8.68         5.51 o                         
   2  14  -2        129.00        128.29         8.43 o                         
   3  14  -2          4.05         -0.12         4.31 o                         
   4  14  -2        152.98        162.80         8.39 o                         
   5  14  -2         44.80         43.91         5.54 o                         
   6  14  -2         12.69         19.32         5.19 o                         
   7  14  -2        249.05        254.89        10.68 o                         
   8  14  -2         16.00         23.83         4.91 o                         
   1  15  -2         59.06         51.57         6.37 o                         
   2  15  -2         48.17         45.47         5.48 o                         
   3  15  -2          2.68          4.63         5.15 o                         
   4  15  -2         49.45         40.89         5.79 o                         
   5  15  -2         12.98         18.50         5.66 o                         
   6  15  -2         37.68         32.02         5.84 o                         
   0  16  -2         27.49         18.24         8.48 o                         
   1  16  -2        123.03        131.15         7.39 o                         
   2  16  -2         51.82         45.42         6.56 o                         
   3  16  -2         36.38         17.27        20.36 o                         
   2   0  -1        131.08        134.57         3.18 o                         
   6   0  -1       1155.43       1290.22        28.05 o                         
   8   0  -1         12.08         11.44         1.91 o                         
  10   0  -1        586.41        607.58        13.14 o                         
  12   0  -1        151.32        153.68         6.98 o                         
  14   0  -1         30.87         25.33         7.07 o                         
  16   0  -1          5.70         10.23         8.89 o                         
   0   1  -1       2339.33       2115.13        31.79 o                         
   1   1  -1         19.76         19.42         0.95 o                         
   2   1  -1       2582.45       2463.05        33.35 o                         
   5   1  -1       1579.58       1555.53        22.88 o                         
   6   1  -1        502.19        516.80         7.91 o                         
   7   1  -1        526.39        567.93        11.07 o                         
   8   1  -1        667.81        638.17         8.69 o                         
   9   1  -1         56.86         55.20         2.43 o                         
  10   1  -1         50.62         50.84         3.06 o                         
  11   1  -1        152.30        142.83         4.10 o                         
  12   1  -1        246.32        227.24         5.82 o                         
  13   1  -1         25.43         20.96         6.64 o                         
  14   1  -1        130.34        134.18         9.60 o                         
  15   1  -1         30.12         37.14         7.93 o                         
  16   1  -1          0.14         -5.98         5.98 o                         
  17   1  -1          0.16         -6.31         8.01 o                         
   1   2  -1       4695.91       4340.68        91.27 o                         
   3   2  -1       3342.25       3213.06        54.72 o                         
   4   2  -1       5209.85       4908.01        83.33 o                         
   5   2  -1        243.97        236.05         4.83 o                         
   6   2  -1       1092.33       1017.28        14.00 o                         
   7   2  -1        775.94        866.14        13.98 o                         
   8   2  -1        366.84        370.39         6.18 o                         
   9   2  -1        377.34        377.63         6.45 o                         
  10   2  -1       1445.18       1487.34        22.96 o                         
  11   2  -1         15.97         12.40         1.87 o                         
  12   2  -1       1431.83       1472.34        20.85 o                         
  13   2  -1        107.27        118.16         8.49 o                         
  14   2  -1        642.28        639.85        18.04 o                         
  15   2  -1         76.02         73.49         6.44 o                         
  16   2  -1         33.14         36.97         6.54 o                         
  17   2  -1          0.05         -1.50         7.09 o                         
   0   3  -1        249.74        254.18         6.61 o                         
   1   3  -1        119.66        146.60         3.74 o                         
   2   3  -1        996.52       1014.84        15.16 o                         
   3   3  -1        112.05        119.03         4.48 o                         
   4   3  -1       1955.63       1926.54        34.55 o                         
   5   3  -1       1908.55       1959.00        26.37 o                         
   6   3  -1       3771.10       3656.73        48.58 o                         
   7   3  -1          5.43         14.46         1.78 o                         
   8   3  -1          6.09          8.44         1.52 o                         
   9   3  -1        149.49        153.60         3.97 o                         
  10   3  -1        225.73        212.17         4.74 o                         
  11   3  -1        331.25        312.58         6.05 o                         
  12   3  -1         68.62         59.38         3.94 o                         
  13   3  -1        118.64        137.37         8.84 o                         
  14   3  -1         75.58         79.16         6.06 o                         
  15   3  -1         57.22         70.52         6.53 o                         
  16   3  -1         21.44         17.98         6.60 o                         
   1   4  -1       2563.38       2575.73        43.63 o                         
   2   4  -1       6999.22       6611.85       111.99 o                         
   3   4  -1         98.05        112.74         2.89 o                         
   4   4  -1        451.54        431.64         7.41 o                         
   5   4  -1       2302.51       2374.70        35.39 o                         
   6   4  -1        326.22        338.62         6.18 o                         
   7   4  -1       1664.01       1719.33        28.08 o                         
   8   4  -1        237.35        243.20         4.84 o                         
   9   4  -1         85.84         81.63         3.41 o                         
  10   4  -1        138.80        138.62         4.02 o                         
  11   4  -1        362.15        357.96         7.87 o                         
  12   4  -1        150.24        151.62         6.71 o                         
  13   4  -1        110.63        109.49         6.07 o                         
  14   4  -1         16.46         32.32         5.27 o                         
  15   4  -1         13.91         13.00         8.03 o                         
  16   4  -1         11.98          1.41         6.42 o                         
   0   5  -1        461.49        469.50        11.35 o                         
   1   5  -1        388.97        396.93         7.91 o                         
   2   5  -1        358.58        351.61         7.33 o                         
   3   5  -1       4000.12       3886.64        73.77 o                         
   4   5  -1       9200.94       9257.64       136.96 o                         
   5   5  -1       1676.87       1835.55        28.40 o                         
   6   5  -1        146.42        134.64         3.84 o                         
   7   5  -1       1534.51       1613.51        22.49 o                         
   8   5  -1         69.66         65.94         2.86 o                         
   9   5  -1        270.71        246.02         4.75 o                         
  10   5  -1        387.52        386.61         6.43 o                         
  11   5  -1         20.99         18.98         2.91 o                         
  12   5  -1         22.14         20.96         3.75 o                         
  13   5  -1          8.46          4.10         3.91 o                         
  14   5  -1        105.78         97.71         5.64 o                         
  15   5  -1          3.15         -0.73         5.17 o                         
  16   5  -1          6.44          8.20         6.90 o                         
   1   6  -1        697.17        733.30        13.59 o                         
   2   6  -1        840.54        895.81        14.14 o                         
   3   6  -1       1388.02       1397.20        28.22 o                         
   4   6  -1       1436.82       1694.71        31.78 o                         
   5   6  -1        934.50        888.51        18.51 o                         
   6   6  -1       1115.70       1109.14        17.75 o                         
   7   6  -1        287.72        257.69         5.86 o                         
   8   6  -1        707.32        707.43        11.17 o                         
   9   6  -1         21.91         19.33         2.23 o                         
  10   6  -1        246.91        236.06         5.98 o                         
  11   6  -1         96.37        106.13         5.71 o                         
  12   6  -1        264.96        279.87         9.40 o                         
  13   6  -1         49.75         42.44         4.72 o                         
  14   6  -1        129.98        120.34         8.93 o                         
  15   6  -1         96.46         98.27         6.51 o                         
  16   6  -1          9.53          8.49         7.39 o                         
   0   7  -1       1117.44       1212.48        26.93 o                         
   1   7  -1       1254.81       1467.51        22.68 o                         
   2   7  -1         82.59         76.95         4.18 o                         
   3   7  -1        245.19        264.94         6.79 o                         
   4   7  -1        629.31        583.36        10.28 o                         
   5   7  -1        234.96        234.10         5.55 o                         
   6   7  -1         69.29         70.15         3.36 o                         
   7   7  -1         61.26         53.32         3.60 o                         
   8   7  -1        142.17        146.70         4.53 o                         
   9   7  -1        829.87        803.20        11.28 o                         
  10   7  -1         69.56         74.24         5.28 o                         
  11   7  -1        239.18        243.64         7.48 o                         
  12   7  -1        127.35        139.64         6.77 o                         
  13   7  -1        401.06        399.78        11.97 o                         
  14   7  -1         14.37         11.24         4.87 o                         
  15   7  -1        133.17        135.51        15.34 o                         
   1   8  -1        101.31        107.98         4.64 o                         
   2   8  -1       2446.14       2484.67        38.15 o                         
   3   8  -1       1173.79       1156.93        21.39 o                         
   4   8  -1        257.27        218.02         7.89 o                         
   5   8  -1        284.29        245.31         5.91 o                         
   6   8  -1         92.31         79.34         3.50 o                         
   7   8  -1        863.45        850.97        12.87 o                         
   8   8  -1        105.47        101.34         4.04 o                         
   9   8  -1        807.13        846.34        15.13 o                         
  10   8  -1         57.21         58.58         4.83 o                         
  11   8  -1         96.55        108.50         7.06 o                         
  12   8  -1         21.92         25.39         4.56 o                         
  13   8  -1         39.31         44.41         5.08 o                         
  14   8  -1         28.61         29.31         4.93 o                         
  15   8  -1         44.64         49.47         6.98 o                         
   0   9  -1         10.41          8.49         5.40 o                         
   1   9  -1        111.66        114.45         7.63 o                         
   2   9  -1        157.29        147.10         5.80 o                         
   3   9  -1       2573.88       2580.17        45.83 o                         
   4   9  -1         80.91         69.43         4.45 o                         
   5   9  -1        403.88        397.96         8.17 o                         
   6   9  -1         15.48         17.68         2.43 o                         
   7   9  -1        160.97        150.32         5.16 o                         
   8   9  -1        541.00        520.17         9.91 o                         
   9   9  -1          7.17          8.17         2.36 o                         
  10   9  -1         15.08         20.25         4.85 o                         
  11   9  -1         88.63         78.31         5.00 o                         
  12   9  -1         63.28         61.68         5.75 o                         
  13   9  -1         34.71         32.71         4.93 o                         
  14   9  -1         16.20         22.72         6.36 o                         
   1  10  -1        372.59        335.84        10.54 o                         
   2  10  -1        923.78        911.08        18.04 o                         
   3  10  -1        119.68        101.08         6.61 o                         
   4  10  -1        292.21        268.54         7.84 o                         
   5  10  -1        340.95        344.29         9.06 o                         
   6  10  -1        567.00        547.46        10.65 o                         
   7  10  -1        122.67        116.95         4.90 o                         
   8  10  -1         84.02         85.65         4.13 o                         
   9  10  -1          8.41         10.30         5.03 o                         
  10  10  -1        173.98        145.85         9.78 o                         
  11  10  -1         10.05         13.67         5.01 o                         
  12  10  -1        100.69        100.54         7.97 o                         
  13  10  -1          3.16         -3.30         4.98 o                         
   0  11  -1       1790.45       1826.31        47.59 o                         
   1  11  -1         39.21         28.66         3.05 o                         
   2  11  -1       1796.76       1846.46        42.30 o                         
   3  11  -1        157.47        145.31         6.84 o                         
   4  11  -1          7.50          3.30         3.04 o                         
   5  11  -1         22.83         28.73         3.38 o                         
   6  11  -1          3.45          8.14         3.15 o                         
   7  11  -1         41.84         42.25         4.86 o                         
   8  11  -1         12.71         10.12         2.65 o                         
   9  11  -1         23.68         22.56         7.46 o                         
  10  11  -1         23.10         20.40         5.46 o                         
  11  11  -1        195.55        202.55        11.87 o                         
  12  11  -1         15.56         19.12         5.45 o                         
   1  12  -1         45.11         35.99         3.37 o                         
   2  12  -1         19.40          8.89         3.50 o                         
   3  12  -1         35.17         34.45         3.92 o                         
   4  12  -1          4.21          9.73         3.45 o                         
   5  12  -1        334.51        349.58         9.90 o                         
   6  12  -1        157.07        145.11        11.27 o                         
   7  12  -1        320.29        331.40         9.53 o                         
   8  12  -1         57.41         63.46         9.19 o                         
   9  12  -1         54.47         57.84         6.82 o                         
  10  12  -1          8.44          4.78         6.57 o                         
  11  12  -1         50.50         57.08         6.93 o                         
   0  13  -1        120.57        117.17        10.13 o                         
   1  13  -1        546.17        546.94        11.79 o                         
   2  13  -1         44.31         31.07         3.74 o                         
   3  13  -1         76.51         84.42         4.52 o                         
   4  13  -1         44.86         36.48         4.43 o                         
   5  13  -1        118.58        107.83         6.79 o                         
   6  13  -1         28.42         29.86         4.16 o                         
   7  13  -1         10.64          8.41         5.11 o                         
   8  13  -1        376.52        394.56        13.22 o                         
   9  13  -1         62.48         64.22        12.14 o                         
  10  13  -1        208.65        233.48        24.28 o                         
   1  14  -1         70.82         64.90         4.55 o                         
   2  14  -1         35.79         34.76         4.33 o                         
   3  14  -1        131.88        134.83         6.74 o                         
   4  14  -1         52.28         53.66         5.04 o                         
   5  14  -1         73.69         71.90         6.74 o                         
   6  14  -1        345.60        335.43        10.85 o                         
   7  14  -1          6.43          4.61         3.97 o                         
   8  14  -1        116.91        139.06        14.91 o                         
   9  14  -1        107.26        105.32        15.48 o                         
   0  15  -1        568.43        619.28        19.93 o                         
   1  15  -1         35.85         20.05         4.83 o                         
   2  15  -1        239.03        246.51         9.87 o                         
   3  15  -1          2.76          0.17         4.66 o                         
   4  15  -1         16.64         18.58         5.02 o                         
   5  15  -1         25.64         28.02         6.45 o                         
   6  15  -1         65.63         57.02         5.29 o                         
   7  15  -1         14.30          9.53         5.01 o                         
   1  16  -1         52.00         53.17         5.94 o                         
   2  16  -1        128.42        119.90         6.57 o                         
   3  16  -1          0.31          2.90         5.74 o                         
   4  16  -1          5.89          9.08         5.76 o                         
   2   0   0        258.12        271.87         8.39 o                         
   4   0   0       3677.13       3535.87        74.54 o                         
   6   0   0        193.23        223.10        14.15 o                         
   8   0   0        210.07        202.13         9.75 o                         
  10   0   0         74.82         63.55         5.93 o                         
  12   0   0         54.54         32.02         6.12 o                         
  14   0   0          0.31         -0.67         6.60 o                         
  16   0   0         99.27        120.80        11.76 o                         
   2   1   0         84.83         95.66         2.03 o                         
   3   1   0       4095.47       3928.54        58.43 o                         
   4   1   0        486.88        473.04         8.61 o                         
   5   1   0       2335.71       2381.12        59.34 o                         
   6   1   0       1967.22       2022.84        38.27 o                         
   7   1   0       1736.49       1822.76        45.01 o                         
   8   1   0        550.96        541.21        13.45 o                         
   9   1   0        573.36        549.41        13.85 o                         
  10   1   0          0.26          1.96         2.91 o                         
  11   1   0          0.54         -0.63         3.27 o                         
  12   1   0         17.60         17.06         4.78 o                         
  13   1   0         58.89         67.13         7.74 o                         
  14   1   0         67.56         78.36         6.13 o                         
  15   1   0         41.33         43.27         6.22 o                         
  16   1   0         68.39         87.60        16.06 o                         
  17   1   0          6.33         23.61        10.42 o                         
   0   2   0        693.03        782.34        23.99 o                         
   1   2   0       1272.82       1398.43        21.06 o                         
   2   2   0        110.99        122.41         3.15 o                         
   3   2   0       2791.21       2788.58        48.33 o                         
   4   2   0        646.87        647.76        10.43 o                         
   5   2   0       1501.87       1588.07        28.48 o                         
   6   2   0          9.21          6.25         1.33 o                         
   7   2   0       2408.70       2463.54        41.78 o                         
   8   2   0       4153.27       3752.75        65.29 o                         
   9   2   0         76.87         99.53         5.76 o                         
  10   2   0       1445.66       1361.48        30.88 o                         
  11   2   0         18.95         20.34         3.78 o                         
  12   2   0         19.10          9.89         3.81 o                         
  13   2   0        238.68        238.61        10.58 o                         
  14   2   0         15.21         20.79         5.23 o                         
  15   2   0          0.02          1.09         5.39 o                         
  16   2   0         39.79         35.00         7.13 o                         
  17   2   0          1.53         17.40        10.32 o                         
   1   3   0          6.32          7.34         1.15 o                         
   2   3   0       5442.62       4988.34        74.26 o                         
   3   3   0        133.05        127.28         3.05 o                         
   4   3   0          3.99          3.50         1.23 o                         
   5   3   0        271.26        274.96         5.31 o                         
   6   3   0       5273.48       5295.10        79.17 o                         
   7   3   0       1518.31       1480.33        23.00 o                         
   8   3   0         64.47         69.75         3.48 o                         
   9   3   0       2369.11       2333.99        41.42 o                         
  10   3   0        326.71        324.83         8.04 o                         
  11   3   0       1349.96       1378.31        31.79 o                         
  12   3   0        188.24        173.98         9.13 o                         
  13   3   0         37.37         40.66         8.60 o                         
  14   3   0        268.26        275.46        12.15 o                         
  15   3   0         14.33         11.38         6.05 o                         
  16   3   0        126.07        144.21        11.34 o                         
  17   3   0         16.08         26.71         9.88 o                         
   0   4   0       3965.48       3771.22       112.87 o                         
   1   4   0       4678.05       4234.08        73.04 o                         
   3   4   0         90.21         89.20         2.83 o                         
   4   4   0        930.70       1000.99        21.46 o                         
   5   4   0         74.50        102.90         2.57 o                         
   6   4   0       1422.18       1501.65        33.08 o                         
   7   4   0         18.09         13.71         2.26 o                         
   8   4   0        449.97        449.35         8.39 o                         
   9   4   0          4.72          0.08         2.08 o                         
  10   4   0        124.15        130.45         4.81 o                         
  11   4   0       1436.04       1531.80        24.44 o                         
  12   4   0          7.29          5.68         4.28 o                         
  13   4   0          2.18          8.92         4.65 o                         
  14   4   0         25.44         21.09         5.36 o                         
  15   4   0        116.70         95.59         7.88 o                         
  16   4   0         32.08         35.39        10.56 o                         
   1   5   0       1787.74       1707.41        30.12 o                         
   2   5   0       2407.12       2424.89        38.04 o                         
   3   5   0       4742.50       4634.77        69.29 o                         
   4   5   0          0.13          0.31         1.30 o                         
   5   5   0        109.33        105.49         3.00 o                         
   6   5   0        636.97        592.88        14.65 o                         
   7   5   0         59.78         54.69         4.46 o                         
   8   5   0       1875.98       2002.51        35.99 o                         
   9   5   0        113.84        122.62         5.30 o                         
  10   5   0         17.21         13.40         2.72 o                         
  11   5   0         89.65         89.36         4.72 o                         
  12   5   0          2.59          3.36         2.93 o                         
  13   5   0         24.51         22.59         3.89 o                         
  14   5   0         74.13         66.50         7.17 o                         
  15   5   0         59.60         43.68         7.01 o                         
  16   5   0          6.70          7.61         6.91 o                         
   0   6   0       5475.95       5305.88       158.93 o                         
   1   6   0       1029.49       1102.30        20.07 o                         
   2   6   0       6313.17       6445.76       111.15 o                         
   3   6   0        484.47        546.81         9.31 o                         
   4   6   0        936.86        967.87        15.36 o                         
   5   6   0        220.98        225.31         4.72 o                         
   6   6   0        433.47        384.67         8.54 o                         
   7   6   0        691.46        706.66        19.83 o                         
   8   6   0       1973.17       1939.32        35.18 o                         
   9   6   0        413.43        427.26        10.28 o                         
  10   6   0         56.82         53.78         3.44 o                         
  11   6   0          2.91          1.12         2.95 o                         
  12   6   0         18.91         21.58         3.30 o                         
  13   6   0          2.32          2.67         3.29 o                         
  14   6   0         54.86         56.19         9.08 o                         
  15   6   0          1.17          0.72         6.41 o                         
  16   6   0          9.41         16.65         7.35 o                         
   1   7   0        402.88        399.80         8.60 o                         
   2   7   0        313.43        327.79         7.44 o                         
   3   7   0        486.93        539.10         9.37 o                         
   4   7   0        365.58        365.62         6.91 o                         
   5   7   0       1368.77       1426.50        22.24 o                         
   6   7   0         23.08         19.62         2.15 o                         
   7   7   0       1168.80       1134.70        26.54 o                         
   8   7   0         51.19         51.34         4.39 o                         
   9   7   0       1132.65       1136.50        22.12 o                         
  10   7   0         43.68         47.41         3.71 o                         
  11   7   0        773.27        727.23        18.44 o                         
  12   7   0          3.97          1.16         3.45 o                         
  13   7   0         44.36         44.58         4.53 o                         
  14   7   0        109.39        109.73         5.76 o                         
  15   7   0         24.45         25.73         5.32 o                         
   0   8   0       1098.89       1027.45        23.55 o                         
   1   8   0        109.21        138.54         5.04 o                         
   2   8   0       2061.35       2193.93        38.97 o                         
   3   8   0          1.55          1.99         2.00 o                         
   4   8   0       1232.36       1201.96        19.17 o                         
   5   8   0        791.17        781.69        13.03 o                         
   6   8   0        240.24        247.34         5.32 o                         
   7   8   0        368.64        343.52        14.95 o                         
   8   8   0         10.21          3.15         3.85 o                         
   9   8   0        155.77        158.42        12.12 o                         
  10   8   0        190.22        199.44         8.37 o                         
  11   8   0         11.49          6.23         3.67 o                         
  12   8   0         39.98         44.20         4.47 o                         
  13   8   0         28.59         29.88         4.61 o                         
  14   8   0         10.89         14.90         4.69 o                         
  15   8   0        132.50        128.90         8.53 o                         
   1   9   0       3339.73       3231.76        56.89 o                         
   2   9   0        152.37        142.72         5.47 o                         
   3   9   0       1455.95       1486.72        27.12 o                         
   4   9   0          1.11         -2.14         2.14 o                         
   5   9   0         26.77         26.44         2.19 o                         
   6   9   0        920.70        940.26        15.49 o                         
   7   9   0         99.82         91.48         6.83 o                         
   8   9   0          0.07         -4.09         4.09 o                         
   9   9   0         30.72         21.28         4.87 o                         
  10   9   0         76.29         74.57         5.35 o                         
  11   9   0          7.44          3.85         4.75 o                         
  12   9   0        211.68        227.20        11.49 o                         
  13   9   0         37.54         40.20         5.43 o                         
  14   9   0          1.24          5.99         5.05 o                         
   0  10   0        656.17        633.93        16.53 o                         
   1  10   0          7.11          8.05         2.26 o                         
   2  10   0         83.43         75.17         4.67 o                         
   3  10   0        335.60        319.02         8.17 o                         
   4  10   0        101.03        120.17         5.31 o                         
   5  10   0        344.57        342.83         9.27 o                         
   6  10   0         45.42         51.23         2.84 o                         
   7  10   0        172.81        180.89         9.70 o                         
   8  10   0          4.79          3.55         4.75 o                         
   9  10   0         83.43         89.00         6.79 o                         
  10  10   0        152.90        164.32         9.38 o                         
  11  10   0         82.65         90.25         6.38 o                         
  12  10   0        126.37        106.99         6.46 o                         
  13  10   0          5.59          3.09         5.17 o                         
   1  11   0        440.36        439.50         9.18 o                         
   2  11   0        413.34        426.03        10.19 o                         
   3  11   0          0.62         -1.59         3.66 o                         
   4  11   0        591.89        553.33        12.10 o                         
   5  11   0         19.88         17.26         2.77 o                         
   6  11   0          4.08         -2.29         2.32 o                         
   7  11   0        167.34        166.27        10.75 o                         
   8  11   0         68.46         40.53         5.71 o                         
   9  11   0        584.85        581.83        24.85 o                         
  10  11   0         59.01         48.84         5.68 o                         
  11  11   0        348.22        359.92        12.94 o                         
  12  11   0         10.41         13.06         5.45 o                         
  13  11   0          0.03         10.44         6.43 o                         
   0  12   0       1403.69       1501.54        41.91 o                         
   1  12   0         50.11         38.88         3.45 o                         
   2  12   0          2.14          0.29         2.80 o                         
   3  12   0        361.21        342.17         9.31 o                         
   4  12   0        415.64        414.06        10.33 o                         
   5  12   0         56.05         43.05         3.42 o                         
   6  12   0        317.27        311.31         8.07 o                         
   7  12   0          0.08         -3.15         8.60 o                         
   8  12   0         14.49         28.83         6.50 o                         
   9  12   0         70.15         53.72         6.97 o                         
  10  12   0        190.87        200.13        11.44 o                         
  11  12   0         53.18         57.32         8.24 o                         
  12  12   0         23.34         17.24        13.37 o                         
   1  13   0         54.59         68.58         4.02 o                         
   2  13   0          0.27         -3.74         3.74 o                         
   3  13   0        128.34        101.84         6.17 o                         
   4  13   0         34.04         35.98         3.92 o                         
   5  13   0          6.17          6.18         3.28 o                         
   6  13   0        277.95        277.79         8.64 o                         
   7  13   0         12.23          4.40        10.13 o                         
   8  13   0          2.48         10.51        10.80 o                         
   9  13   0         16.26         -1.62        10.51 o                         
  10  13   0         23.69         25.04         8.08 o                         
   0  14   0        133.15        130.36        10.81 o                         
   1  14   0         23.71         14.48         3.97 o                         
   2  14   0        480.54        453.14        10.77 o                         
   3  14   0          0.07         -5.59         7.49 o                         
   4  14   0        189.65        195.62         8.74 o                         
   5  14   0         20.18         15.92         3.67 o                         
   6  14   0          0.17         -1.72         9.56 o                         
   7  14   0        366.58        431.50        26.28 o                         
   8  14   0          1.99         19.02        11.37 o                         
   9  14   0         90.24         83.05        13.57 o                         
   1  15   0          6.22          0.66         4.19 o                         
   2  15   0        101.79         92.16         5.22 o                         
   3  15   0         18.54         19.35         4.46 o                         
   4  15   0         77.32         81.43         5.00 o                         
   5  15   0         11.31          6.48         3.98 o                         
   6  15   0          5.83         -7.74        11.85 o                         
   7  15   0          1.06          4.21        12.33 o                         
   0  16   0          1.00         -0.29         8.60 o                         
   1  16   0         86.67         77.66         6.37 o                         
   2  16   0         19.27         22.03         4.88 o                         
   3  16   0        117.35        140.23         7.72 o                         
   4  16   0         51.19         50.25         5.41 o                         
   2   0   1        112.32        122.75         3.22 o                         
   6   0   1       1156.10       1261.96        49.74 o                         
   8   0   1         11.22         10.68         2.66 o                         
  10   0   1        591.40        627.67        15.52 o                         
  12   0   1        151.14        153.96        13.00 o                         
  14   0   1         30.70         29.73         7.65 o                         
   0   1   1       2304.15       2133.71        31.79 o                         
   1   1   1         17.75         18.58         1.15 o                         
   2   1   1       2629.92       2528.13        75.66 o                         
   5   1   1       1571.51       1524.99        28.33 o                         
   6   1   1        488.71        505.81        16.35 o                         
   7   1   1        540.93        593.31        13.38 o                         
   8   1   1        661.08        635.17        12.67 o                         
   9   1   1         56.18         53.90         3.39 o                         
  10   1   1         48.38         47.92         3.53 o                         
  11   1   1        150.98        145.81         5.93 o                         
  12   1   1        246.22        222.58        21.41 o                         
  13   1   1         28.99         21.95         5.00 o                         
  14   1   1        130.07        139.86        11.05 o                         
  15   1   1         30.56         16.64         6.32 o                         
  16   1   1          0.06          1.73         7.65 o                         
  17   1   1          0.17          1.29         7.23 o                         
   1   2   1       4682.09       4322.70        91.40 o                         
   2   2   1       7573.40       7038.29       209.68 o                         
   3   2   1       3348.81       3103.92        57.64 o                         
   4   2   1       5205.17       4750.52       101.14 o                         
   5   2   1        230.73        222.86         5.74 o                         
   6   2   1       1064.42        960.10        22.67 o                         
   7   2   1        786.33        870.57        20.80 o                         
   8   2   1        373.89        369.18        12.37 o                         
   9   2   1        375.99        380.17         8.85 o                         
  10   2   1       1454.99       1519.52        27.64 o                         
  11   2   1         16.34         14.26         3.11 o                         
  12   2   1       1418.44       1484.59        34.46 o                         
  13   2   1        107.94        111.42         7.93 o                         
  14   2   1        641.61        649.10        18.98 o                         
  15   2   1         75.87         72.87         7.38 o                         
  16   2   1         31.96         48.18         9.13 o                         
  17   2   1          0.09         10.96         7.58 o                         
   0   3   1        241.12        255.27         8.98 o                         
   1   3   1        118.24        147.50         3.53 o                         
   2   3   1        991.11        934.06        24.18 o                         
   3   3   1        107.38        110.97         4.00 o                         
   4   3   1       1927.79       1814.50        51.79 o                         
   5   3   1       1903.27       1901.49        35.15 o                         
   6   3   1       3817.92       3539.61        86.54 o                         
   7   3   1          4.91         13.74         2.36 o                         
   8   3   1          6.92          4.82         2.41 o                         
   9   3   1        151.30        157.72         5.90 o                         
  10   3   1        230.30        205.15         6.98 o                         
  11   3   1        332.95        323.12         8.85 o                         
  12   3   1         66.12         63.52         4.31 o                         
  13   3   1        122.40        134.95         7.31 o                         
  14   3   1         76.64         82.26         6.95 o                         
  15   3   1         57.79         71.39         8.21 o                         
  16   3   1         21.25         13.23        10.75 o                         
   1   4   1       2555.98       2460.23        55.91 o                         
   2   4   1       7005.96       6366.52       137.35 o                         
   3   4   1        105.49        111.39         7.93 o                         
   4   4   1        464.66        426.46         9.07 o                         
   5   4   1       2284.99       2279.43        54.24 o                         
   6   4   1        329.22        335.44         7.89 o                         
   7   4   1       1660.18       1726.32        31.14 o                         
   8   4   1        232.92        230.16         6.88 o                         
   9   4   1         77.11         70.98         3.83 o                         
  10   4   1        141.01        142.02         9.32 o                         
  11   4   1        363.58        352.23         9.62 o                         
  12   4   1        148.62        140.66         7.31 o                         
  13   4   1        107.92        104.93         5.90 o                         
  14   4   1         16.01         19.66         6.08 o                         
  15   4   1         15.19         11.15         5.94 o                         
  16   4   1         12.35          9.89         8.41 o                         
   0   5   1        448.70        460.94        15.87 o                         
   1   5   1        387.14        372.70         7.64 o                         
   2   5   1        357.72        347.57         6.19 o                         
   3   5   1       3973.82       3839.42        82.45 o                         
   4   5   1       9207.31       9085.64       193.95 o                         
   5   5   1       1690.22       1819.34        35.06 o                         
   6   5   1        135.97        125.59         5.18 o                         
   7   5   1       1523.04       1604.12        29.42 o                         
   8   5   1         66.72         56.42         3.61 o                         
   9   5   1        275.27        243.54         7.62 o                         
  10   5   1        392.37        388.74         8.37 o                         
  11   5   1         21.09         19.89         3.06 o                         
  12   5   1         21.93         24.67         4.17 o                         
  13   5   1          8.53          5.04         3.93 o                         
  14   5   1        106.33         93.97         6.81 o                         
  15   5   1          3.01         11.74         6.66 o                         
  16   5   1          6.68         -6.38         9.09 o                         
   1   6   1        699.45        696.16        13.33 o                         
   2   6   1        823.07        850.93        13.88 o                         
   3   6   1       1398.44       1422.11        30.18 o                         
   4   6   1       1448.56       1645.43        37.06 o                         
   5   6   1        938.34        882.30        20.95 o                         
   6   6   1       1120.18       1102.81        21.06 o                         
   7   6   1        293.92        265.93         7.56 o                         
   8   6   1        707.11        726.29        14.98 o                         
   9   6   1         22.87         19.28         3.33 o                         
  10   6   1        243.82        226.61         8.19 o                         
  11   6   1         97.38        107.38         5.87 o                         
  12   6   1        267.22        276.14         8.08 o                         
  13   6   1         48.71         42.78         4.92 o                         
  14   6   1        129.03        127.34         8.85 o                         
  15   6   1         97.68        100.92         7.18 o                         
  16   6   1         10.18         13.05        14.10 o                         
   0   7   1       1131.68       1173.32        37.75 o                         
   1   7   1       1253.46       1416.63        25.86 o                         
   2   7   1         77.59         80.59         3.53 o                         
   3   7   1        240.18        259.97         5.27 o                         
   4   7   1        631.71        591.94        15.04 o                         
   5   7   1        235.13        239.85         8.62 o                         
   6   7   1         65.89         57.91         4.39 o                         
   7   7   1         61.21         55.24         3.84 o                         
   8   7   1        142.87        151.09         6.93 o                         
   9   7   1        825.57        822.42        17.16 o                         
  10   7   1         71.26         71.15         5.07 o                         
  11   7   1        240.28        254.10         9.41 o                         
  12   7   1        130.09        133.86         6.62 o                         
  13   7   1        397.96        392.56        10.58 o                         
  14   7   1         13.72         14.33         5.38 o                         
  15   7   1        133.14        144.95         9.23 o                         
   1   8   1        104.76        111.32         4.34 o                         
   2   8   1       2457.39       2480.22        43.62 o                         
   3   8   1       1172.27       1121.72        20.67 o                         
   4   8   1        270.65        216.47         8.51 o                         
   5   8   1        271.56        239.79         9.38 o                         
   6   8   1         89.95         76.35         6.02 o                         
   7   8   1        873.83        852.08        21.45 o                         
   8   8   1        105.74         93.83         5.99 o                         
   9   8   1        801.50        869.78        18.25 o                         
  10   8   1         57.41         61.27         4.89 o                         
  11   8   1         95.18        111.15         6.88 o                         
  12   8   1         21.24         19.71         4.90 o                         
  13   8   1         39.39         38.51         4.69 o                         
  14   8   1         29.97         30.60         4.92 o                         
  15   8   1         44.03         36.41         6.85 o                         
   0   9   1          8.08          7.05         2.61 o                         
   1   9   1        113.19        122.14         4.87 o                         
   2   9   1        156.53        144.87         5.07 o                         
   3   9   1       2559.89       2569.16        45.29 o                         
   4   9   1         71.87         68.65         6.77 o                         
   5   9   1        399.38        400.60        12.63 o                         
   6   9   1         16.13         17.31         4.27 o                         
   7   9   1        159.82        158.91         9.41 o                         
   8   9   1        545.71        547.32        13.22 o                         
   9   9   1          7.80          8.22         4.17 o                         
  10   9   1         12.35         14.61         4.77 o                         
  11   9   1         88.46         87.01         7.98 o                         
  12   9   1         63.23         54.99         5.14 o                         
  13   9   1         34.54         43.46         6.52 o                         
  14   9   1         16.35         28.50         7.16 o                         
   1  10   1        379.61        337.36         8.35 o                         
   2  10   1        930.37        916.90        17.53 o                         
   3  10   1        128.82        113.55         4.84 o                         
   4  10   1        290.08        274.63         6.63 o                         
   5  10   1        343.58        377.12        17.97 o                         
   6  10   1        576.65        581.62        16.52 o                         
   7  10   1        122.12        144.88         9.89 o                         
   8  10   1         82.58         78.91         5.46 o                         
   9  10   1          8.13          9.37         4.44 o                         
  10  10   1        173.28        168.06        11.72 o                         
  11  10   1          9.55         16.81         5.14 o                         
  12  10   1        102.11        102.22         7.25 o                         
  13  10   1          3.27         11.03         6.25 o                         
   0  11   1       1770.19       1844.45        40.92 o                         
   1  11   1         38.83         28.82         2.74 o                         
   2  11   1       1794.64       1889.15        33.90 o                         
   3  11   1        157.21        145.86         8.35 o                         
   4  11   1          8.39          6.44         2.22 o                         
   5  11   1         21.37         29.63         7.17 o                         
   6  11   1          3.22         -1.05         7.36 o                         
   7  11   1         42.87         51.82         6.15 o                         
   8  11   1         12.53          9.77         6.45 o                         
   9  11   1         24.15         25.12         6.73 o                         
  10  11   1         22.99         34.51         5.46 o                         
  11  11   1        193.57        217.05        11.86 o                         
  12  11   1         15.47         16.03         7.67 o                         
   1  12   1         44.86         37.55         3.12 o                         
   2  12   1         16.64         12.92         3.01 o                         
   3  12   1         33.61         37.45         3.17 o                         
   4  12   1          2.66          6.47         2.51 o                         
   5  12   1        337.95        361.83        19.79 o                         
   6  12   1        155.05        148.32        16.54 o                         
   7  12   1        314.38        358.10        21.89 o                         
   8  12   1         57.09         67.39         7.57 o                         
   9  12   1         56.68         61.50         8.79 o                         
  10  12   1          9.37          7.31         6.64 o                         
  11  12   1         49.68         60.53         9.27 o                         
   0  13   1        122.70        123.96         8.95 o                         
   1  13   1        546.16        547.96        11.12 o                         
   2  13   1         45.31         38.41         3.42 o                         
   3  13   1         78.51         79.94         4.61 o                         
   4  13   1         46.38         38.86         3.21 o                         
   5  13   1        119.09        111.15        11.66 o                         
   6  13   1         31.37         27.53         9.84 o                         
   7  13   1         11.30         20.36        10.42 o                         
   8  13   1        372.46        432.74        27.24 o                         
   9  13   1         63.10         62.52        13.23 o                         
  10  13   1        211.64        248.00        13.81 o                         
   1  14   1         73.53         59.72         4.73 o                         
   2  14   1         34.84         34.86         3.75 o                         
   3  14   1        131.23        126.96         5.74 o                         
   4  14   1         52.85         45.95         3.65 o                         
   6  14   1        343.38        350.36        23.13 o                         
   7  14   1          6.35          9.65        11.95 o                         
   8  14   1        116.83        136.96        15.20 o                         
   9  14   1        106.36        113.64        10.91 o                         
   0  15   1        565.83        635.17        18.99 o                         
   1  15   1         35.74         32.87         4.29 o                         
   2  15   1        237.59        249.46         9.01 o                         
   3  15   1          2.83         10.36         4.04 o                         
   4  15   1         16.76         20.06         4.81 o                         
   5  15   1         25.99         28.58        10.90 o                         
   6  15   1         64.89         49.02        12.62 o                         
   7  15   1         13.65         10.80        11.85 o                         
   1  16   1         53.16         58.44         5.28 o                         
   2  16   1        129.02        134.12         6.89 o                         
   3  16   1          0.20          2.81         4.73 o                         
   4  16   1          5.88         -1.15        11.18 o                         
   2   0   2       5973.89       5253.50       112.68 o                         
   4   0   2        569.33        554.23        17.40 o                         
   6   0   2         79.59         98.23         5.54 o                         
   8   0   2         27.41         25.55         3.51 o                         
  10   0   2        162.02        168.92         7.74 o                         
  12   0   2         11.32          8.57         4.26 o                         
  14   0   2          1.06          3.15         7.93 o                         
  16   0   2         51.80         51.13        10.70 o                         
   1   1   2       1896.94       1609.60        24.05 o                         
   2   1   2       2904.98       2742.31        41.09 o                         
   3   1   2       1110.20       1059.66        14.44 o                         
   4   1   2         20.21         18.99         1.77 o                         
   5   1   2        400.94        449.11         8.35 o                         
   6   1   2       1787.97       1884.84        36.20 o                         
   7   1   2       1034.86       1099.14        17.90 o                         
   8   1   2        226.31        200.75         5.51 o                         
   9   1   2        293.32        287.08         6.73 o                         
  10   1   2        182.77        176.68         6.68 o                         
  11   1   2          8.74          7.90         3.32 o                         
  12   1   2         18.65         25.23         3.85 o                         
  13   1   2         57.38         52.54         4.63 o                         
  14   1   2         39.15         44.58         7.60 o                         
  15   1   2         57.61         46.74        10.04 o                         
  16   1   2         36.97         53.62        15.53 o                         
   0   2   2        373.41        358.65         7.16 o                         
   1   2   2       3549.49       3427.99        51.00 o                         
   2   2   2       1922.07       1777.61        42.21 o                         
   3   2   2        406.37        412.59         9.29 o                         
   4   2   2        582.48        556.10         8.82 o                         
   5   2   2        174.63        170.02         4.01 o                         
   6   2   2        851.82        848.14        16.25 o                         
   7   2   2        281.18        287.15         9.84 o                         
   8   2   2       2226.86       2179.07        39.27 o                         
   9   2   2        247.41        262.61         7.69 o                         
  10   2   2        989.73        980.72        19.09 o                         
  11   2   2         66.87         60.38         9.37 o                         
  12   2   2         62.00         64.44         4.66 o                         
  13   2   2        189.12        190.85        14.87 o                         
  14   2   2         72.60         77.74         5.34 o                         
  15   2   2          2.65          0.75         4.80 o                         
  16   2   2         17.00         10.42        10.51 o                         
   1   3   2        639.57        579.00        13.55 o                         
   2   3   2       1712.01       1583.05        24.71 o                         
   3   3   2         97.81         92.61         3.57 o                         
   4   3   2        162.65        183.70         4.60 o                         
   5   3   2         64.85         60.06         5.53 o                         
   6   3   2       1837.46       1962.53        32.57 o                         
   7   3   2        988.83        997.24        18.95 o                         
   8   3   2        417.22        440.27        10.17 o                         
   9   3   2       1707.04       1735.30        32.00 o                         
  10   3   2        243.25        247.10         8.15 o                         
  11   3   2        817.41        829.23        16.94 o                         
  12   3   2        118.10        110.63         8.24 o                         
  13   3   2         29.43         31.44         4.31 o                         
  14   3   2        321.77        330.02        10.94 o                         
  15   3   2         19.97         20.59         5.04 o                         
  16   3   2         74.71         96.34        10.42 o                         
   0   4   2       6666.06       6162.01       186.55 o                         
   1   4   2        763.85        710.41        13.89 o                         
   2   4   2       2701.15       2605.82        54.83 o                         
   3   4   2         90.85         79.91         4.29 o                         
   4   4   2        464.60        494.93        10.68 o                         
   5   4   2        117.17        124.25         5.13 o                         
   6   4   2        692.94        712.01        14.51 o                         
   7   4   2        110.40        102.23         5.45 o                         
   8   4   2        217.00        217.39         7.13 o                         
   9   4   2         98.53         91.87         5.73 o                         
  10   4   2        100.59         85.86         5.09 o                         
  11   4   2        830.59        886.74        18.40 o                         
  12   4   2         13.29         10.49         3.98 o                         
  13   4   2         10.50         10.22         4.35 o                         
  14   4   2         24.18          9.84         5.81 o                         
  15   4   2         89.09         89.17         6.80 o                         
  16   4   2         18.96         37.98         8.34 o                         
   1   5   2       3280.78       3148.89        54.59 o                         
   2   5   2       1429.28       1419.16        26.28 o                         
   3   5   2        421.06        378.82        14.10 o                         
   4   5   2        144.22        144.00         5.48 o                         
   5   5   2        379.32        405.99         9.58 o                         
   6   5   2        754.36        730.74        16.00 o                         
   7   5   2        370.86        377.92         9.45 o                         
   8   5   2       1000.14       1029.41        20.09 o                         
   9   5   2         69.81         67.70         7.31 o                         
  10   5   2         34.35         32.59         4.57 o                         
  11   5   2        123.97        125.03         7.43 o                         
  12   5   2         18.97         19.00         5.52 o                         
  13   5   2         49.55         50.53         7.23 o                         
  14   5   2         54.95         53.76         5.68 o                         
  15   5   2         86.27         80.60         7.30 o                         
  16   5   2          1.98          0.11         8.81 o                         
   0   6   2        378.18        342.14        12.71 o                         
   1   6   2         16.53         17.95         1.57 o                         
   2   6   2       1866.48       1974.36        44.63 o                         
   3   6   2          1.70          0.87         2.42 o                         
   4   6   2        695.92        691.81        14.25 o                         
   5   6   2        207.11        220.53         7.85 o                         
   6   6   2        143.32        124.39         5.79 o                         
   7   6   2        334.75        351.82         9.30 o                         
   8   6   2       1964.98       1999.24        36.21 o                         
   9   6   2        469.02        500.23        11.97 o                         
  10   6   2         85.08         73.30         4.88 o                         
  11   6   2         10.18          7.20         4.12 o                         
  12   6   2         77.13         75.17         6.90 o                         
  13   6   2         50.78         55.57         6.61 o                         
  14   6   2         25.83         22.51         5.50 o                         
  15   6   2          2.67          3.97         5.50 o                         
   1   7   2         98.59        101.89         3.71 o                         
   2   7   2        715.97        639.94        23.42 o                         
   3   7   2        825.44        873.67        21.56 o                         
   4   7   2        186.63        185.61         6.58 o                         
   5   7   2        510.08        515.78        11.85 o                         
   6   7   2        193.30        194.45         7.28 o                         
   7   7   2        589.96        622.02        13.84 o                         
   8   7   2         91.11         88.42         6.47 o                         
   9   7   2        672.80        693.57        15.50 o                         
  10   7   2        185.91        201.01         8.92 o                         
  11   7   2        529.40        573.88        14.32 o                         
  12   7   2         61.55         60.75         5.89 o                         
  13   7   2          5.99          7.21         5.22 o                         
  14   7   2         81.84        104.73         8.54 o                         
  15   7   2         20.22         30.00         6.55 o                         
   0   8   2       1493.04       1518.22        36.08 o                         
   1   8   2         21.97         19.14         1.98 o                         
   2   8   2        819.86        828.40        22.32 o                         
   3   8   2        283.67        283.75        13.09 o                         
   4   8   2        464.92        427.21        12.63 o                         
   5   8   2         78.90         79.78         4.62 o                         
   6   8   2        622.64        611.38        13.80 o                         
   7   8   2         60.66         50.18         4.41 o                         
   8   8   2         70.71         64.31         5.77 o                         
   9   8   2        170.20        173.43         8.77 o                         
  10   8   2        123.57        113.10         6.65 o                         
  11   8   2         73.62         63.16         5.77 o                         
  12   8   2         22.58         29.23         5.16 o                         
  13   8   2         23.96         26.31         4.68 o                         
  14   8   2          8.09          7.45         8.99 o                         
   1   9   2       1529.11       1525.92        27.75 o                         
   2   9   2         19.63         16.58         1.96 o                         
   3   9   2       2308.19       2287.58        71.87 o                         
   4   9   2        124.58        113.16        10.61 o                         
   5   9   2         60.79         57.37         5.03 o                         
   6   9   2        499.70        522.83        12.89 o                         
   7   9   2         66.15         58.24         6.30 o                         
   8   9   2         35.13         36.11         4.66 o                         
   9   9   2         32.75         22.76         5.03 o                         
  10   9   2         68.66         65.96         5.62 o                         
  11   9   2          4.63          0.72         5.08 o                         
  12   9   2        156.58        181.02        10.86 o                         
  13   9   2         36.10         36.22         5.51 o                         
  14   9   2          4.74          0.07        10.37 o                         
   0  10   2        132.37        142.25         6.49 o                         
   1  10   2        194.96        192.17         5.90 o                         
   2  10   2       1100.75       1099.96        20.56 o                         
   3  10   2        628.41        589.39        22.56 o                         
   4  10   2         15.77          8.60         6.02 o                         
   5  10   2        153.31        144.70         9.56 o                         
   6  10   2         43.38         48.86         7.73 o                         
   7  10   2        200.94        205.73         9.35 o                         
   8  10   2         28.59         32.96         4.81 o                         
   9  10   2         32.53         29.12         5.19 o                         
  10  10   2         96.15        101.86         6.91 o                         
  11  10   2         50.63         53.54         6.45 o                         
  12  10   2         57.61         41.17         6.75 o                         
  13  10   2         14.12         31.33         6.93 o                         
   1  11   2        544.72        559.15        10.32 o                         
   2  11   2        189.99        177.31         5.78 o                         
   3  11   2        156.26        155.59        13.00 o                         
   4  11   2        495.25        493.81        21.51 o                         
   5  11   2         96.68         93.37         9.56 o                         
   6  11   2         54.43         45.91         6.42 o                         
   7  11   2        130.58        123.67         7.18 o                         
   8  11   2         28.00         22.03         5.32 o                         
   9  11   2        296.42        310.13        12.47 o                         
  10  11   2         87.36         94.86        13.08 o                         
  11  11   2        247.47        277.62        14.26 o                         
  12  11   2          5.55         10.56         6.86 o                         
   0  12   2        657.20        703.10        17.57 o                         
   1  12   2          1.70          2.03         2.48 o                         
   2  12   2         68.73         59.35         3.69 o                         
   3  12   2         73.87         63.74         8.32 o                         
   4  12   2        222.06        201.08        16.06 o                         
   5  12   2         29.34         21.60         8.79 o                         
   6  12   2        358.28        386.30        21.70 o                         
   7  12   2         55.52         64.09         7.90 o                         
   8  12   2         28.47         24.20         5.80 o                         
   9  12   2         28.40         33.05         6.25 o                         
  10  12   2        164.75        170.56        10.56 o                         
  11  12   2         32.53         28.52         6.89 o                         
   1  13   2         72.26         76.05         4.57 o                         
   2  13   2         59.89         48.81         3.16 o                         
   3  13   2        100.26        100.73        10.13 o                         
   4  13   2         61.55         68.43         8.89 o                         
   5  13   2         51.75         45.69         9.18 o                         
   6  13   2        234.55        242.88        14.26 o                         
   7  13   2         16.79         19.13         7.80 o                         
   8  13   2         14.60         -7.41        12.28 o                         
   9  13   2         25.07         27.91         7.21 o                         
  10  13   2          3.74         -0.01         7.38 o                         
   0  14   2        281.99        294.58        24.23 o                         
   1  14   2         14.77         11.96         3.30 o                         
   2  14   2        127.74        138.18         7.27 o                         
   3  14   2          4.70          9.75         6.28 o                         
   4  14   2        150.31        175.94        18.06 o                         
   5  14   2         44.52         56.10        10.99 o                         
   6  14   2         13.65         18.63         8.49 o                         
   7  14   2        250.62        272.79        29.49 o                         
   8  14   2         16.08         39.02        26.71 o                         
   1  15   2         59.12         59.78         4.22 o                         
   2  15   2         47.81         45.85         3.71 o                         
   3  15   2          2.62         -1.83         7.84 o                         
   4  15   2         51.57         54.38        12.04 o                         
   5  15   2         13.15         24.66        10.90 o                         
   6  15   2         36.73         36.87         8.79 o                         
   0  16   2         28.56         35.25         9.27 o                         
   1  16   2        122.94        155.96         8.13 o                         
   2  16   2         51.79         53.44         5.99 o                         
   3  16   2         35.84         33.86         9.51 o                         
   2   0   3       2209.46       2174.17        52.09 o                         
   4   0   3       1466.06       1507.32        31.59 o                         
   6   0   3       1021.44       1104.21        26.29 o                         
   8   0   3         49.55         35.81         4.09 o                         
  10   0   3        200.60        190.65         9.23 o                         
  12   0   3         83.37         81.59         8.79 o                         
  14   0   3         88.00         92.61        12.52 o                         
  16   0   3         12.04          5.07        10.80 o                         
   0   1   3       1224.76       1237.24        22.18 o                         
   1   1   3       8027.07       7532.81        92.06 o                         
   2   1   3        818.34        804.03        12.19 o                         
   3   1   3       1415.29       1364.78        17.68 o                         
   4   1   3        677.23        650.82        10.19 o                         
   5   1   3       1032.34       1020.83        14.78 o                         
   6   1   3       1545.06       1565.95        24.93 o                         
   7   1   3        144.11        179.53         5.48 o                         
   8   1   3        202.59        189.04         5.89 o                         
   9   1   3         75.50         70.47         3.80 o                         
  10   1   3         97.68         97.78         5.07 o                         
  11   1   3        232.75        227.59         8.56 o                         
  12   1   3        105.19        114.25         6.19 o                         
  13   1   3         48.56         45.98         5.14 o                         
  14   1   3         45.95         49.24         8.61 o                         
  15   1   3         46.70         41.74         5.99 o                         
  16   1   3          0.25          3.80         7.25 o                         
   1   2   3       2434.56       2453.95        42.27 o                         
   2   2   3       1800.43       1764.12        22.27 o                         
   3   2   3        102.71         93.53         3.43 o                         
   4   2   3        866.59        935.87        13.85 o                         
   5   2   3         85.62        100.40         3.66 o                         
   6   2   3        524.98        518.77         8.64 o                         
   7   2   3        228.07        238.39         6.33 o                         
   8   2   3        245.33        256.90         6.85 o                         
   9   2   3         30.37         30.62         3.22 o                         
  10   2   3        570.78        618.27        11.94 o                         
  11   2   3         32.93         33.21         4.14 o                         
  12   2   3        549.55        572.22        13.96 o                         
  13   2   3         49.72         46.81         5.04 o                         
  14   2   3        274.11        258.37        11.76 o                         
  15   2   3         26.83         25.40         5.66 o                         
  16   2   3         14.79         16.32         5.72 o                         
   0   3   3       2328.81       2335.97        48.94 o                         
   1   3   3       1743.80       1831.52        28.59 o                         
   2   3   3        638.44        628.67         9.87 o                         
   3   3   3       1656.53       1773.22        24.99 o                         
   4   3   3       2118.59       2172.88        30.06 o                         
   5   3   3        325.35        313.51         6.19 o                         
   6   3   3        567.76        520.04         8.84 o                         
   7   3   3          4.81          4.03         2.13 o                         
   8   3   3        311.60        293.09         8.57 o                         
   9   3   3         44.35         43.73         4.01 o                         
  10   3   3        326.94        335.78        10.05 o                         
  11   3   3        217.56        227.97         9.05 o                         
  12   3   3          4.60          6.64         4.21 o                         
  13   3   3         99.63         92.07         6.08 o                         
  14   3   3         35.68         42.74         5.75 o                         
  15   3   3         46.96         64.60         6.15 o                         
  16   3   3         10.87          9.44         6.84 o                         
   1   4   3        660.33        687.43        12.22 o                         
   2   4   3        433.06        424.00         8.51 o                         
   3   4   3        328.82        327.28         6.94 o                         
   4   4   3       2164.21       2150.75        33.61 o                         
   5   4   3        863.90        879.40        15.05 o                         
   6   4   3        363.01        355.68         7.57 o                         
   7   4   3        105.32        105.64         4.60 o                         
   8   4   3        217.02        213.09         6.09 o                         
   9   4   3         23.33         21.63         3.72 o                         
  10   4   3        126.01        130.44         7.65 o                         
  11   4   3        103.23         98.83         6.16 o                         
  12   4   3        149.31        152.00        10.46 o                         
  13   4   3         29.14         30.50         5.39 o                         
  14   4   3          6.27          7.06         6.18 o                         
  15   4   3         11.19         14.99         5.96 o                         
  16   4   3          9.55          5.56         7.16 o                         
   0   5   3        924.65        984.44        32.30 o                         
   1   5   3        471.00        493.56        12.27 o                         
   2   5   3        162.40        145.19         4.74 o                         
   3   5   3       1249.99       1246.72        20.78 o                         
   4   5   3       2758.90       2946.64        45.95 o                         
   5   5   3       2218.27       2241.71        35.36 o                         
   6   5   3        108.97        107.55         4.84 o                         
   7   5   3         99.18         93.80         4.90 o                         
   8   5   3         21.94         20.85         2.90 o                         
   9   5   3        138.88        131.60         5.82 o                         
  10   5   3        316.74        310.24         7.86 o                         
  11   5   3         10.21          9.23         4.39 o                         
  12   5   3          6.54         12.53         4.93 o                         
  13   5   3          3.09          3.05         5.83 o                         
  14   5   3         66.87         59.71         6.46 o                         
  15   5   3          0.63         -0.72         6.14 o                         
   1   6   3        253.34        218.89         9.88 o                         
   2   6   3        305.23        302.95         6.97 o                         
   3   6   3       1360.17       1343.91        22.02 o                         
   4   6   3        186.28        175.43         6.09 o                         
   5   6   3        604.01        617.03        11.63 o                         
   6   6   3        312.78        300.16         7.48 o                         
   7   6   3         89.28         75.18         4.13 o                         
   8   6   3        534.94        546.81        11.05 o                         
   9   6   3         73.49         68.92         4.36 o                         
  10   6   3        143.94        145.46         6.66 o                         
  11   6   3         73.98         75.83         4.88 o                         
  12   6   3         75.00         68.92         6.13 o                         
  13   6   3         20.05         27.82         8.23 o                         
  14   6   3        137.49        132.29         8.56 o                         
  15   6   3         70.38         93.37         7.41 o                         
   0   7   3        175.53        165.89         8.84 o                         
   1   7   3         59.38         60.75         5.15 o                         
   2   7   3        124.44        126.43         6.80 o                         
   3   7   3        491.25        537.59        12.43 o                         
   4   7   3        134.80        135.90         6.36 o                         
   5   7   3          1.10          1.04         2.96 o                         
   6   7   3        244.45        241.98         8.39 o                         
   7   7   3        109.61        122.83         7.15 o                         
   8   7   3        137.14        137.72         8.07 o                         
   9   7   3        923.74        973.94        18.28 o                         
  10   7   3         85.83         91.94         5.88 o                         
  11   7   3         21.87         29.37         6.39 o                         
  12   7   3        178.04        193.61        10.32 o                         
  13   7   3        185.08        193.89        11.74 o                         
  14   7   3          7.00         -1.02         6.37 o                         
   1   8   3        103.98        106.06         3.92 o                         
   2   8   3       1747.34       1838.36        63.60 o                         
   3   8   3        102.33        105.20         7.27 o                         
   4   8   3         44.10         41.27         3.90 o                         
   5   8   3         12.05         12.13         3.54 o                         
   6   8   3        516.56        525.14        13.01 o                         
   7   8   3       1136.74       1162.32        22.99 o                         
   8   8   3         95.71         91.01         5.98 o                         
   9   8   3         52.01         52.38         5.20 o                         
  10   8   3         43.95         46.84         4.68 o                         
  11   8   3        111.00        118.16         7.79 o                         
  12   8   3         27.52         24.62         5.66 o                         
  13   8   3         11.59         13.36         6.11 o                         
  14   8   3         23.97         30.94         8.56 o                         
   0   9   3        310.02        342.11         9.32 o                         
   1   9   3        713.61        717.92        13.61 o                         
   2   9   3        156.29        156.68         9.99 o                         
   3   9   3        671.07        681.41        18.38 o                         
   4   9   3        497.76        509.93        23.08 o                         
   5   9   3         46.74         47.00         4.93 o                         
   6   9   3        389.16        381.69        11.13 o                         
   7   9   3        204.85        210.28         9.06 o                         
   8   9   3         81.44         66.92         5.75 o                         
   9   9   3         42.21         44.31         5.43 o                         
  10   9   3          2.48         -4.76         5.41 o                         
  11   9   3         68.17         57.41         6.27 o                         
  12   9   3         77.46         75.01         6.05 o                         
  13   9   3         22.25         23.89         9.75 o                         
   1  10   3        363.68        346.18         7.70 o                         
   2  10   3        321.13        314.00        18.39 o                         
   3  10   3        320.19        309.78        11.60 o                         
   4  10   3         16.58          7.33         5.21 o                         
   5  10   3        164.19        176.82        10.60 o                         
   6  10   3        542.98        575.35        14.38 o                         
   7  10   3         40.40         41.75         5.11 o                         
   8  10   3         43.09         37.56         5.46 o                         
   9  10   3         26.96         22.40         5.56 o                         
  10  10   3        100.80         91.58         9.10 o                         
  11  10   3         28.33         29.78         8.10 o                         
  12  10   3         62.63         59.31         6.28 o                         
   0  11   3        376.96        386.49        10.91 o                         
   1  11   3        943.26        951.94        15.68 o                         
   2  11   3       1073.01       1133.66        38.04 o                         
   3  11   3         17.80         15.12         5.49 o                         
   4  11   3        146.07        130.65        10.18 o                         
   5  11   3         19.99         22.22         5.82 o                         
   6  11   3         81.89         83.65         7.84 o                         
   7  11   3         14.74         17.24         6.03 o                         
   8  11   3         26.67         22.27         5.74 o                         
   9  11   3         11.10          9.01         5.70 o                         
  10  11   3         21.82         21.25         8.93 o                         
  11  11   3        151.40        157.71         9.61 o                         
  12  11   3          6.14         -1.27         6.12 o                         
   1  12   3         26.83         20.53         2.33 o                         
   2  12   3         45.71         38.42         6.79 o                         
   3  12   3         31.21         32.36        14.48 o                         
   4  12   3         43.23         25.17         5.80 o                         
   5  12   3         92.38         98.49         7.78 o                         
   6  12   3         86.74         96.61         8.33 o                         
   7  12   3         75.74         89.15         8.70 o                         
   8  12   3          6.89         11.69         6.13 o                         
   9  12   3        100.42         93.25         7.86 o                         
  10  12   3         22.47         31.14         7.75 o                         
  11  12   3         29.97         42.25        14.72 o                         
   0  13   3         62.98         61.04         4.56 o                         
   1  13   3         98.64         99.18         4.29 o                         
   2  13   3         70.51         54.20         5.81 o                         
   3  13   3        190.29        196.09        12.26 o                         
   4  13   3         54.35         60.75         7.27 o                         
   5  13   3         19.22         26.58         7.09 o                         
   6  13   3         44.14         39.88         8.18 o                         
   7  13   3         47.79         49.25         8.72 o                         
   8  13   3        208.83        216.61        16.70 o                         
   9  13   3         34.29         31.89         9.34 o                         
   1  14   3        180.40        196.65         6.25 o                         
   2  14   3         13.22         12.93         5.76 o                         
   3  14   3         45.94         47.43         6.09 o                         
   4  14   3         92.09        118.82        18.97 o                         
   5  14   3         34.67         58.53         8.70 o                         
   6  14   3         95.39         93.27         9.76 o                         
   7  14   3         12.74         35.24         9.01 o                         
   8  14   3         35.11         35.03         9.57 o                         
   0  15   3        283.69        295.09        11.02 o                         
   1  15   3          0.06         -7.46         7.46 o                         
   2  15   3         75.66         95.83         7.55 o                         
   3  15   3          0.17          1.13         6.96 o                         
   4  15   3         28.46         21.07         7.65 o                         
   5  15   3        125.36        122.41        11.09 o                         
   0   0   4       8031.89       7706.62       231.28 o                         
   2   0   4       1601.22       1568.88        34.56 o                         
   4   0   4        303.36        302.93         9.06 o                         
   6   0   4        238.97        221.12         6.88 o                         
   8   0   4         63.93         62.19         5.20 o                         
  10   0   4         62.11         67.35         7.89 o                         
  12   0   4          9.04          0.22         5.68 o                         
  14   0   4         18.17          9.23         9.51 o                         
  16   0   4         14.18         18.26        12.43 o                         
   1   1   4        834.58        781.57        11.68 o                         
   2   1   4       1070.26       1046.35        14.11 o                         
   3   1   4       1230.63       1199.74        16.11 o                         
   4   1   4        468.11        461.31         7.24 o                         
   5   1   4        126.51        135.60         3.91 o                         
   6   1   4        566.40        590.42         9.75 o                         
   7   1   4        366.30        389.13         7.44 o                         
   8   1   4         14.55         20.90         3.26 o                         
   9   1   4         63.89         62.58         4.15 o                         
  10   1   4         98.77         90.84         6.44 o                         
  11   1   4          9.47          9.65         3.59 o                         
  12   1   4         62.92         59.39         4.83 o                         
  13   1   4         24.44         13.35         5.73 o                         
  14   1   4          6.36         -5.51         5.52 o                         
  15   1   4         52.33         49.88         6.67 o                         
   0   2   4         18.08         14.38         3.30 o                         
   1   2   4        823.54        911.61        14.34 o                         
   2   2   4        785.36        784.39        11.02 o                         
   3   2   4        903.20        968.91        13.17 o                         
   4   2   4        597.08        603.48         8.99 o                         
   5   2   4        518.81        558.21         9.47 o                         
   6   2   4        643.67        678.72        11.07 o                         
   7   2   4        101.46        119.34         4.47 o                         
   8   2   4        499.80        514.12        10.81 o                         
   9   2   4         32.20         27.44         3.45 o                         
  10   2   4        310.54        316.45         8.91 o                         
  11   2   4         10.43         11.95         3.95 o                         
  12   2   4        126.35        123.43         7.22 o                         
  13   2   4        106.38        100.83         8.37 o                         
  14   2   4         41.50         43.39         6.28 o                         
  15   2   4          0.46          6.35         6.14 o                         
   1   3   4        470.79        475.88         7.40 o                         
   2   3   4         55.72         41.67         2.31 o                         
   3   3   4         12.46         12.00         2.09 o                         
   4   3   4        567.22        583.10         9.69 o                         
   5   3   4        155.22        154.18         4.81 o                         
   6   3   4        197.66        197.27         5.41 o                         
   7   3   4        233.12        246.27         6.03 o                         
   8   3   4        231.11        231.39         5.95 o                         
   9   3   4        544.17        579.55        13.87 o                         
  10   3   4         63.67         60.06         4.98 o                         
  11   3   4        222.11        218.26        13.55 o                         
  12   3   4        112.41        131.08         8.57 o                         
  13   3   4          0.05         -2.23         6.37 o                         
  14   3   4        169.82        180.63        15.61 o                         
  15   3   4         19.58         22.19         6.84 o                         
   0   4   4       3336.30       3522.76        74.95 o                         
   1   4   4        174.94        185.61         7.07 o                         
   2   4   4         12.31         13.50         2.10 o                         
   3   4   4         15.20         11.92         2.29 o                         
   4   4   4        719.12        739.20        13.30 o                         
   5   4   4         40.98         36.76         2.99 o                         
   6   4   4        246.76        241.96         6.64 o                         
   7   4   4         40.78         40.93         3.20 o                         
   8   4   4         73.27         73.06         4.14 o                         
   9   4   4         11.10          8.32         3.00 o                         
  10   4   4        165.90        157.19         8.97 o                         
  11   4   4        203.46        207.19        12.64 o                         
  12   4   4          1.00         -1.98         5.10 o                         
  13   4   4          5.81          5.07         5.49 o                         
  14   4   4         10.71          2.37         6.15 o                         
  15   4   4         40.67         43.65         6.91 o                         
   1   5   4       1906.31       1900.16        35.19 o                         
   2   5   4        420.03        410.86         8.44 o                         
   3   5   4        159.78        170.46         5.32 o                         
   4   5   4         55.74         51.61         3.60 o                         
   5   5   4        715.63        753.33        13.70 o                         
   6   5   4        326.15        325.42         7.95 o                         
   7   5   4        111.97        114.77         5.74 o                         
   8   5   4        286.73        287.72         7.88 o                         
   9   5   4        127.24        137.51         6.30 o                         
  10   5   4         34.31         34.30         3.63 o                         
  11   5   4          9.66         12.37         4.94 o                         
  12   5   4         21.40         23.87         6.21 o                         
  13   5   4         25.85         31.66         5.92 o                         
  14   5   4         17.21         19.39         6.28 o                         
  15   5   4         37.94         52.49         7.82 o                         
   0   6   4        200.13        181.64         6.67 o                         
   1   6   4         61.65         50.33         3.86 o                         
   2   6   4        404.53        424.76        10.26 o                         
   3   6   4         58.15         56.19         3.42 o                         
   4   6   4        277.46        285.89         7.28 o                         
   5   6   4         24.33         14.94         3.01 o                         
   6   6   4         87.15         90.02         4.93 o                         
   7   6   4         97.67         97.27         6.08 o                         
   8   6   4       1028.70       1110.45        19.27 o                         
   9   6   4        227.14        225.00         7.84 o                         
  10   6   4         81.81         87.66         6.42 o                         
  11   6   4         45.82         47.44         4.21 o                         
  12   6   4         26.21         33.64         6.24 o                         
  13   6   4         43.22         41.31         6.74 o                         
  14   6   4          7.23          6.45         6.04 o                         
   1   7   4         19.93         21.49         3.24 o                         
   2   7   4        513.36        488.53        11.49 o                         
   3   7   4        332.11        352.96         8.28 o                         
   4   7   4         19.19         14.91         3.03 o                         
   5   7   4        154.50        152.98         6.34 o                         
   6   7   4        160.05        169.88         6.85 o                         
   7   7   4        106.68        112.05         5.95 o                         
   8   7   4        339.27        355.77         9.30 o                         
   9   7   4         85.24         99.86         6.39 o                         
  10   7   4        263.18        307.57         9.47 o                         
  11   7   4        159.70        180.61        10.65 o                         
  12   7   4          3.24          2.08         5.84 o                         
  13   7   4         19.51         21.02         6.64 o                         
  14   7   4         17.60         24.40         8.87 o                         
   0   8   4        486.67        517.03        10.62 o                         
   1   8   4         32.12         35.24         4.95 o                         
   2   8   4        217.57        236.53         8.60 o                         
   3   8   4        286.87        295.52        15.82 o                         
   4   8   4        177.67        185.96         6.79 o                         
   5   8   4        340.47        365.27         9.20 o                         
   6   8   4        657.07        671.05        13.32 o                         
   7   8   4         23.81         25.30         3.98 o                         
   8   8   4         51.77         48.22         5.21 o                         
   9   8   4         59.48         54.15         4.67 o                         
  10   8   4         80.14         77.61         5.34 o                         
  11   8   4         16.25         19.37         4.84 o                         
  12   8   4         11.42          4.06         5.72 o                         
  13   8   4         34.01         35.93         6.93 o                         
   1   9   4        232.12        266.96         9.45 o                         
   2   9   4        160.64        173.02         7.54 o                         
   3   9   4       1809.40       1912.56        38.63 o                         
   4   9   4         54.67         67.90        11.07 o                         
   5   9   4        174.97        182.83         7.56 o                         
   6   9   4         49.39         53.02         5.43 o                         
   7   9   4         73.94         75.89         4.98 o                         
   8   9   4         51.51         45.73         4.99 o                         
   9   9   4          3.82          1.60         5.57 o                         
  10   9   4         37.27         41.18         6.01 o                         
  11   9   4          3.76         11.16         4.88 o                         
  12   9   4         37.40         30.35         5.58 o                         
  13   9   4         19.70         13.50         6.81 o                         
   0  10   4        789.91        829.88        16.13 o                         
   1  10   4         89.71         93.69         4.84 o                         
   2  10   4       1555.43       1705.82        32.49 o                         
   3  10   4        668.43        679.17        15.74 o                         
   4  10   4        162.21        183.72         8.83 o                         
   5  10   4         19.88         18.54         5.27 o                         
   6  10   4          5.61          8.18         4.30 o                         
   7  10   4         98.91         84.89         6.16 o                         
   8  10   4         20.55         21.91         5.70 o                         
   9  10   4          1.63          4.11         5.20 o                         
  10  10   4         45.94         57.51         5.79 o                         
  11  10   4         12.30          4.41         5.75 o                         
  12  10   4         31.12         29.11         6.38 o                         
   1  11   4        310.78        341.87         8.46 o                         
   2  11   4         81.04        103.16         7.17 o                         
   3  11   4        314.55        304.17        12.56 o                         
   4  11   4        155.35        148.06         9.46 o                         
   5  11   4         63.51         69.80         5.79 o                         
   6  11   4          3.46         -3.60         4.98 o                         
   7  11   4         59.50         61.45         5.55 o                         
   8  11   4          7.30          0.74         5.85 o                         
   9  11   4         51.03         49.48         6.18 o                         
  10  11   4         68.82         65.75         6.55 o                         
  11  11   4         71.26         77.76         7.96 o                         
   0  12   4        294.16        309.74        10.80 o                         
   1  12   4          2.65         -0.88         3.15 o                         
   2  12   4          3.72         -3.21         3.42 o                         
   3  12   4         12.66         14.62         7.05 o                         
   4  12   4         24.18         17.54         5.29 o                         
   5  12   4        156.97        163.18        10.89 o                         
   6  12   4        159.80        167.90        11.13 o                         
   7  12   4         47.73         48.43         7.24 o                         
   8  12   4         51.14         57.83         6.23 o                         
   9  12   4         12.40          7.88         6.09 o                         
  10  12   4         89.66         91.89         7.56 o                         
   1  13   4         47.89         55.70         4.07 o                         
   2  13   4         79.82         89.72         5.08 o                         
   3  13   4         43.70         48.12         5.98 o                         
   4  13   4         48.55         54.52         6.77 o                         
   5  13   4         22.60         19.87         6.48 o                         
   6  13   4        105.86         92.51         7.89 o                         
   7  13   4         21.61         21.48         6.93 o                         
   8  13   4         35.03         22.83         8.90 o                         
   0  14   4        263.80        291.20        23.42 o                         
   1  14   4         14.97         11.34         4.15 o                         
   2  14   4          0.80         -1.68         6.47 o                         
   3  14   4          1.78         -3.06         5.81 o                         
   4  14   4         22.07         26.38         6.66 o                         
   5  14   4         52.14         57.99         7.69 o                         
   6  14   4         14.85         21.93         7.67 o                         
   1  15   4         92.59         91.88         5.24 o                         
   2  15   4          9.56         13.08         5.10 o                         
   3  15   4         26.90         42.92        10.11 o                         
   2   0   5        324.08        301.89         8.07 o                         
   4   0   5         87.30         63.69         8.17 o                         
   6   0   5        177.40        166.47         6.67 o                         
   8   0   5        147.69        159.43         6.68 o                         
  10   0   5         81.89         93.68         7.58 o                         
  12   0   5         23.41          9.27         9.65 o                         
  14   0   5         31.76         32.81        22.31 o                         
   0   1   5       1237.07       1301.11        30.72 o                         
   1   1   5        996.89       1033.25        14.21 o                         
   2   1   5        215.20        223.45         4.81 o                         
   3   1   5        500.34        493.33         8.64 o                         
   4   1   5        175.47        164.86         4.57 o                         
   5   1   5        307.42        315.60         6.03 o                         
   6   1   5         95.00        103.06         4.17 o                         
   7   1   5         10.87         12.40         2.62 o                         
   8   1   5         67.63         69.48         3.75 o                         
   9   1   5         61.17         48.66         4.16 o                         
  10   1   5        148.26        140.70         7.72 o                         
  11   1   5        101.79        103.98         6.70 o                         
  12   1   5         18.74         20.73         6.47 o                         
  13   1   5          7.61          4.32         4.64 o                         
  14   1   5          6.74          0.23         6.35 o                         
  15   1   5         28.46         31.30         7.33 o                         
   1   2   5        512.39        503.99         8.04 o                         
   2   2   5        619.69        599.76         9.09 o                         
   3   2   5        224.88        226.78         5.11 o                         
   4   2   5        401.96        429.50         7.30 o                         
   5   2   5         40.37         38.74         2.74 o                         
   6   2   5         39.42         38.74         2.92 o                         
   7   2   5         21.40         21.33         2.70 o                         
   8   2   5        171.36        164.80         5.88 o                         
   9   2   5         62.17         61.88         4.65 o                         
  10   2   5        122.37        140.03         7.69 o                         
  11   2   5         11.96          3.47         4.24 o                         
  12   2   5         60.11         63.17         6.03 o                         
  13   2   5         18.38         21.29         5.94 o                         
  14   2   5         75.30         63.78         7.23 o                         
  15   2   5         10.74         13.61         9.75 o                         
   0   3   5       1193.70       1241.29        29.30 o                         
   1   3   5        322.08        364.42         7.22 o                         
   2   3   5        163.12        160.69         4.50 o                         
   3   3   5        269.89        301.38         6.54 o                         
   4   3   5        257.81        252.46         6.18 o                         
   5   3   5        216.94        218.03         5.93 o                         
   6   3   5        119.51        135.01         5.34 o                         
   7   3   5         15.94         16.95         2.96 o                         
   8   3   5        397.59        437.52         9.00 o                         
   9   3   5         25.45         27.34         3.23 o                         
  10   3   5         57.31         64.82         4.97 o                         
  11   3   5        108.77        123.07        12.16 o                         
  12   3   5         18.48         20.42         8.53 o                         
  13   3   5         27.92         28.45         6.30 o                         
  14   3   5         12.73         14.66         6.34 o                         
   1   4   5        133.34        131.58         5.40 o                         
   2   4   5         34.03         36.76         2.51 o                         
   3   4   5         61.15         51.63         2.94 o                         
   4   4   5        473.91        484.38         9.03 o                         
   5   4   5         94.97        102.00         5.02 o                         
   6   4   5        234.46        247.52         7.26 o                         
   7   4   5         36.23         34.80         3.52 o                         
   8   4   5         78.50         73.15         4.69 o                         
   9   4   5         38.78         51.55         4.16 o                         
  10   4   5         45.00         44.23         5.46 o                         
  11   4   5         31.41         40.15         6.23 o                         
  12   4   5        110.81        104.46         7.21 o                         
  13   4   5         28.84         32.07         8.80 o                         
  14   4   5          1.28          9.16        14.86 o                         
   0   5   5        258.81        280.88        15.20 o                         
   1   5   5        150.77        161.93         5.84 o                         
   2   5   5         29.68         23.94         3.07 o                         
   3   5   5        204.57        208.53         6.39 o                         
   4   5   5        490.14        498.51        10.22 o                         
   5   5   5        401.89        416.19         9.39 o                         
   6   5   5        133.13        128.34         6.20 o                         
   7   5   5        259.97        264.31         7.93 o                         
   8   5   5         25.40         28.63         3.69 o                         
   9   5   5         36.18         35.81         4.12 o                         
  10   5   5        148.09        138.87         7.09 o                         
  11   5   5          2.65          0.36         8.36 o                         
  12   5   5          5.69          7.86         5.78 o                         
  13   5   5         13.61         11.18         8.41 o                         
  14   5   5         21.96         37.92         7.44 o                         
   1   6   5         87.54         81.64         5.00 o                         
   2   6   5        156.71        151.35         6.50 o                         
   3   6   5        552.54        572.68        11.43 o                         
   4   6   5         46.70         45.73         3.39 o                         
   5   6   5        119.77        119.75         6.20 o                         
   6   6   5        289.41        313.39         8.60 o                         
   7   6   5         30.06         35.31         3.99 o                         
   8   6   5        144.03        158.97         7.48 o                         
   9   6   5         70.07         86.23         5.24 o                         
  10   6   5         29.27         29.59         4.36 o                         
  11   6   5          4.97          2.54         5.96 o                         
  12   6   5         50.45         60.33         7.52 o                         
  13   6   5         16.48         17.91         6.92 o                         
   0   7   5        244.86        267.31        16.73 o                         
   1   7   5         22.58         20.03         2.93 o                         
   2   7   5         15.72          9.82         3.06 o                         
   3   7   5         60.90         71.99         8.45 o                         
   4   7   5         38.77         46.04         3.78 o                         
   5   7   5          4.48          4.87         3.18 o                         
   6   7   5         58.27         56.54         4.29 o                         
   7   7   5         57.94         69.44         7.53 o                         
   8   7   5         11.29         17.95         4.04 o                         
   9   7   5        313.88        333.98        11.82 o                         
  10   7   5         91.87         94.60         9.84 o                         
  11   7   5          3.82          3.42         4.48 o                         
  12   7   5         67.95         74.60         7.09 o                         
  13   7   5         29.99         31.50         7.54 o                         
   1   8   5        132.93        145.92         6.08 o                         
   2   8   5        504.69        531.47        16.31 o                         
   3   8   5         21.72         17.45         3.85 o                         
   4   8   5          2.02          1.99         3.42 o                         
   5   8   5         39.74         47.23         7.71 o                         
   6   8   5        321.36        368.94        10.04 o                         
   7   8   5        261.59        271.00         9.13 o                         
   8   8   5         16.71         16.75         4.56 o                         
   9   8   5         22.24         18.98         5.63 o                         
  10   8   5          1.67          1.94         4.79 o                         
  11   8   5         21.11         18.30         5.44 o                         
  12   8   5         33.45         29.61         5.80 o                         
   0   9   5        358.56        341.37        19.69 o                         
   1   9   5        175.28        183.77         5.52 o                         
   2   9   5         39.94         36.13         4.13 o                         
   3   9   5        174.15        173.82         8.16 o                         
   4   9   5         58.96         57.43         6.98 o                         
   5   9   5         10.67          9.83         4.25 o                         
   6   9   5        104.68        100.66         6.18 o                         
   7   9   5         74.72         66.99         5.18 o                         
   8   9   5         68.89         68.41         5.67 o                         
   9   9   5         45.26         44.17         6.27 o                         
  10   9   5         10.44          0.56         5.48 o                         
  11   9   5         21.63         15.64         5.71 o                         
  12   9   5         44.67         40.93         7.35 o                         
   1  10   5        178.62        185.18         5.69 o                         
   2  10   5        107.78        116.98        12.77 o                         
   3  10   5         76.43         86.42        16.68 o                         
   4  10   5         54.03         36.14         5.37 o                         
   5  10   5         47.20         61.43         5.67 o                         
   6  10   5        132.27        131.07         8.22 o                         
   7  10   5          7.99         10.31         4.84 o                         
   8  10   5         24.67         27.93         5.34 o                         
   9  10   5          9.61         13.64         5.19 o                         
  10  10   5         26.65         33.39         6.19 o                         
  11  10   5         36.90         43.86         6.79 o                         
   0  11   5          5.83          0.10         9.18 o                         
   1  11   5        213.22        221.17         6.45 o                         
   2  11   5        191.36        171.20         9.08 o                         
   3  11   5         13.12          8.40         5.27 o                         
   4  11   5         93.72         94.46         7.62 o                         
   5  11   5         12.86          3.77        14.05 o                         
   6  11   5         33.90         33.48         7.62 o                         
   7  11   5         24.77         34.84         6.93 o                         
   8  11   5         30.94         35.02         6.06 o                         
   9  11   5          0.95         -1.16         6.16 o                         
  10  11   5          4.40         17.92         6.81 o                         
   1  12   5         38.73         37.83         8.75 o                         
   2  12   5         10.67          5.83         3.55 o                         
   3  12   5         22.63         29.08         6.34 o                         
   4  12   5         35.38         36.37         6.04 o                         
   5  12   5         32.18         31.84         6.40 o                         
   6  12   5         63.60         80.37         9.28 o                         
   7  12   5          7.95         14.84        10.79 o                         
   8  12   5          2.71         -1.17         7.05 o                         
   0  13   5         29.13         29.73        10.51 o                         
   1  13   5         46.45         76.36        10.67 o                         
   2  13   5         29.29         39.44         5.40 o                         
   3  13   5         27.49         30.64         4.75 o                         
   4  13   5         35.83         35.49         6.45 o                         
   5  13   5         25.07         25.91         7.50 o                         
   6  13   5          2.01         -6.13         7.14 o                         
   7  13   5         23.57         38.00         7.75 o                         
   1  14   5         66.11         84.09        17.06 o                         
   2  14   5         26.24         26.95         4.53 o                         
   3  14   5         22.98         32.38         5.05 o                         
   4  14   5         24.62         42.48         7.08 o                         
   0   0   6       4187.62       4196.12       128.74 o                         
   2   0   6        463.32        497.83        11.68 o                         
   4   0   6        335.74        360.82         9.98 o                         
   6   0   6        159.30        157.16         7.49 o                         
   8   0   6         19.71         24.01         6.76 o                         
  10   0   6          0.30         -5.77         5.77 o                         
  12   0   6         11.17         -7.69         7.69 o                         
  14   0   6         21.07         27.06        14.38 o                         
   1   1   6        333.75        328.66         7.07 o                         
   2   1   6        339.69        349.62         6.70 o                         
   3   1   6         49.59         49.95         3.74 o                         
   4   1   6        163.14        146.40         5.02 o                         
   5   1   6        184.03        179.14         5.35 o                         
   6   1   6        119.79        115.03         5.16 o                         
   7   1   6        129.11        135.62         5.27 o                         
   8   1   6         35.92         37.37         3.60 o                         
   9   1   6         12.52          9.56         3.27 o                         
  10   1   6         12.48         14.04         5.20 o                         
  11   1   6          5.59          5.94         4.94 o                         
  12   1   6         35.61         33.74         6.07 o                         
  13   1   6          7.26         -3.09         5.49 o                         
  14   1   6          3.11         -6.15         6.15 o                         
   0   2   6         31.57         33.62         5.43 o                         
   1   2   6         84.69         74.61         3.87 o                         
   2   2   6         46.02         40.16         2.53 o                         
   3   2   6          3.39          6.36         2.59 o                         
   4   2   6        254.87        245.46         6.03 o                         
   5   2   6         55.43         48.11         3.10 o                         
   6   2   6         26.05         25.10         3.24 o                         
   7   2   6         42.83         39.83         3.34 o                         
   8   2   6        121.07        133.29         6.47 o                         
   9   2   6          2.71          2.65         3.56 o                         
  10   2   6         30.24         29.97         5.03 o                         
  11   2   6          3.98          6.71         5.92 o                         
  12   2   6         67.15         81.58         6.10 o                         
  13   2   6         47.72         48.43         6.11 o                         
  14   2   6          6.78         14.26         8.94 o                         
   1   3   6         54.96         54.26         3.29 o                         
   2   3   6         15.82         15.54         2.31 o                         
   3   3   6         37.85         36.94         3.11 o                         
   4   3   6         89.73         73.73         3.87 o                         
   5   3   6        151.15        160.84         6.10 o                         
   6   3   6         67.27         65.79         3.88 o                         
   7   3   6         37.96         36.26         3.60 o                         
   8   3   6         52.77         46.82         3.90 o                         
   9   3   6         94.90        102.91         5.35 o                         
  10   3   6         93.17         89.34         8.59 o                         
  11   3   6         48.94         51.43         8.00 o                         
  12   3   6         51.55         63.85         8.10 o                         
  13   3   6          8.83          9.69         6.62 o                         
   0   4   6         28.03         23.32         6.69 o                         
   1   4   6         78.56         76.86         4.14 o                         
   2   4   6         61.94         60.87         6.18 o                         
   3   4   6         20.46         17.08         2.67 o                         
   4   4   6        425.14        457.18         9.26 o                         
   5   4   6         47.37         55.20         3.57 o                         
   6   4   6        128.49        149.19         7.53 o                         
   7   4   6         18.06         17.09         3.64 o                         
   8   4   6         11.34         16.83         4.01 o                         
   9   4   6         27.28         28.08         4.35 o                         
  10   4   6         89.62         73.16         8.77 o                         
  11   4   6        113.73         90.00         6.97 o                         
  12   4   6          4.58          8.78         6.35 o                         
  13   4   6         12.01         20.01         7.28 o                         
   1   5   6        132.81        125.22         9.35 o                         
   2   5   6         81.72         79.59         5.29 o                         
   3   5   6        115.34        111.09         5.73 o                         
   4   5   6         31.20         27.68         3.39 o                         
   5   5   6         11.91         13.68         3.23 o                         
   6   5   6         55.89         55.32         4.44 o                         
   7   5   6         60.30         58.18         4.51 o                         
   8   5   6         76.47         74.23         5.03 o                         
   9   5   6         61.50         49.38         5.73 o                         
  10   5   6          8.31         11.55         5.05 o                         
  11   5   6          5.42          0.34         8.53 o                         
  12   5   6          7.81          5.41         6.46 o                         
  13   5   6          3.50          4.84         7.74 o                         
   0   6   6         21.22         13.86         7.36 o                         
   1   6   6         15.08         14.48         6.52 o                         
   2   6   6        222.88        213.27         7.64 o                         
   3   6   6         24.84         30.60         4.84 o                         
   4   6   6         61.46         64.98         4.23 o                         
   5   6   6          0.38         -2.40         3.31 o                         
   6   6   6         53.84         55.06         4.53 o                         
   7   6   6         76.43         66.95         4.94 o                         
   8   6   6        204.46        241.27        15.53 o                         
   9   6   6         28.61         25.02         6.04 o                         
  10   6   6         24.70         27.15         5.08 o                         
  11   6   6         16.92         14.62         4.98 o                         
  12   6   6         21.23          9.21         7.11 o                         
   1   7   6          7.58          2.97         4.87 o                         
   2   7   6         79.61         85.12         6.41 o                         
   3   7   6          5.29          2.61         3.48 o                         
   4   7   6          2.10         -3.33         3.33 o                         
   5   7   6        149.30        174.58         7.88 o                         
   6   7   6         75.72         85.37         5.55 o                         
   7   7   6         27.76         31.03         4.63 o                         
   8   7   6         37.51         33.95         5.00 o                         
   9   7   6          6.55         10.04         4.72 o                         
  10   7   6         62.06         64.98         5.92 o                         
  11   7   6         15.86         11.45         5.71 o                         
  12   7   6          2.07         -1.21         9.27 o                         
   0   8   6         64.56         54.18         9.08 o                         
   1   8   6         53.32         51.12        13.66 o                         
   2   8   6        140.64        156.31         7.23 o                         
   3   8   6         29.62         43.78         4.71 o                         
   4   8   6        123.16        121.54         9.67 o                         
   5   8   6         52.74         47.91         4.69 o                         
   6   8   6         67.36         69.57         5.30 o                         
   7   8   6          6.33          3.07         4.81 o                         
   8   8   6         26.82         28.37         5.12 o                         
   9   8   6          6.73          3.83         8.22 o                         
  10   8   6          6.00         -0.16         5.64 o                         
  11   8   6          0.26          8.80        12.35 o                         
   1   9   6         73.95         95.47        13.29 o                         
   2   9   6         33.84         34.02         3.91 o                         
   3   9   6        195.89        218.67         9.09 o                         
   4   9   6          9.93          7.41         4.46 o                         
   5   9   6          4.66          2.52         4.59 o                         
   6   9   6         37.38         33.73         4.77 o                         
   7   9   6          1.09         -0.81         4.87 o                         
   8   9   6         47.34         52.23         6.10 o                         
   9   9   6          1.96          2.09         5.54 o                         
  10   9   6         14.19         12.66         6.35 o                         
   0  10   6         21.62         35.46        10.70 o                         
   1  10   6          9.41          6.65         7.36 o                         
   2  10   6         78.08         75.78         5.64 o                         
   3  10   6        138.26        138.00         8.13 o                         
   4  10   6          6.81         10.55         5.23 o                         
   5  10   6         29.23         29.27         6.18 o                         
   6  10   6         27.18         30.39         7.19 o                         
   7  10   6          2.65         -5.14         6.80 o                         
   8  10   6         21.67         27.38         7.10 o                         
   9  10   6          2.66          9.58         6.10 o                         
   1  11   6         36.29         41.61         7.75 o                         
   2  11   6         46.71         32.45         7.16 o                         
   3  11   6         63.72         75.38         5.84 o                         
   4  11   6         62.98         59.52        10.38 o                         
   5  11   6          6.54         16.63         6.12 o                         
   6  11   6          8.23          8.02         6.08 o                         
   7  11   6         17.25         18.43         7.06 o                         
   8  11   6         11.86         11.62         6.51 o                         
   0  12   6        128.07        151.28        18.26 o                         
   1  12   6         64.41         79.06         9.95 o                         
   2  12   6          7.79         18.42         8.68 o                         
   3  12   6         50.45         56.04         6.30 o                         
   4  12   6          0.72         -5.77         5.77 o                         
   5  12   6          5.50          3.99         6.19 o                         
   6  12   6         20.56         20.82        10.16 o                         
   1  13   6         12.74         29.03         9.23 o                         
   2  13   6         25.93         20.77         8.84 o                         
   3  13   6          9.78         17.84         7.46 o                         
   4  13   6          8.22         10.52         7.18 o                         
   2   0   7        106.66        112.55         6.77 o                         
   4   0   7        196.45        203.82         8.50 o                         
   6   0   7          4.68          1.46         3.91 o                         
   8   0   7          5.68         -5.44         5.44 o                         
  10   0   7         16.49          8.98         6.93 o                         
  12   0   7          1.82         -5.67         9.41 o                         
   0   1   7        658.50        664.94        19.30 o                         
   1   1   7        125.83        136.18         6.95 o                         
   2   1   7        221.00        236.84         5.95 o                         
   3   1   7        239.82        242.54         6.28 o                         
   4   1   7        292.01        294.02         6.90 o                         
   5   1   7         40.85         40.14         3.21 o                         
   6   1   7         81.77         83.29         4.46 o                         
   7   1   7         10.65         10.34         3.36 o                         
   8   1   7         74.77         83.35         4.94 o                         
   9   1   7         14.07          4.10         4.19 o                         
  10   1   7         37.13         50.21         5.83 o                         
  11   1   7         25.24         15.04         6.30 o                         
  12   1   7          0.09         -5.83         5.83 o                         
   1   2   7         46.94         50.33         4.35 o                         
   2   2   7        114.43        108.80         5.64 o                         
   3   2   7         29.45         22.21         2.84 o                         
   4   2   7        275.75        295.51         7.06 o                         
   5   2   7          3.27          5.09         3.03 o                         
   6   2   7         38.75         41.70         3.86 o                         
   7   2   7         53.10         56.20         6.70 o                         
   8   2   7         32.23         27.64         3.86 o                         
   9   2   7         48.77         44.60         4.72 o                         
  10   2   7         20.42         23.13         4.96 o                         
  11   2   7          1.89         -5.72         5.72 o                         
  12   2   7          2.03         -4.74         6.13 o                         
   0   3   7        293.84        312.89        13.48 o                         
   1   3   7         24.01         24.85         4.35 o                         
   2   3   7         13.75         12.86         3.01 o                         
   3   3   7         61.93         53.82         3.31 o                         
   4   3   7         61.29         67.10         4.06 o                         
   5   3   7        105.50        107.91         6.81 o                         
   6   3   7         63.92         63.70         4.25 o                         
   7   3   7         29.79         25.02         5.28 o                         
   8   3   7         52.32         49.71         4.44 o                         
   9   3   7         24.09         23.99         4.53 o                         
  10   3   7          5.15         -0.11         4.38 o                         
  11   3   7         37.72         41.33         6.70 o                         
  12   3   7          6.45          6.04         7.45 o                         
   1   4   7         29.74         25.97         5.84 o                         
   2   4   7         18.46         10.73         3.29 o                         
   3   4   7         21.20         28.17         3.20 o                         
   4   4   7         10.13          9.22         3.30 o                         
   5   4   7          3.10          2.91         3.43 o                         
   6   4   7         78.52         70.16         5.51 o                         
   7   4   7         22.13         15.84         4.12 o                         
   8   4   7         16.00         12.75         4.58 o                         
   9   4   7         31.66         25.91         5.33 o                         
  10   4   7          6.88         -0.68         4.87 o                         
  11   4   7         34.32         45.38         7.74 o                         
  12   4   7         38.87         35.36         7.86 o                         
   0   5   7         20.81         10.13         7.55 o                         
   1   5   7          5.81         -2.48         5.51 o                         
   2   5   7          4.57         10.16         3.48 o                         
   3   5   7         48.51         46.38         4.22 o                         
   4   5   7         75.84         64.68         4.60 o                         
   5   5   7          0.61         -2.06         4.34 o                         
   6   5   7         77.72         71.55         5.85 o                         
   7   5   7        187.63        194.89        13.54 o                         
   8   5   7         30.76         38.95         5.11 o                         
   9   5   7         37.08         32.99         6.51 o                         
  10   5   7         34.26         24.79         6.02 o                         
  11   5   7          4.15          1.51         5.31 o                         
   1   6   7         19.84         23.10         6.58 o                         
   2   6   7        215.42        210.84         7.69 o                         
   3   6   7         73.11         64.50         4.91 o                         
   4   6   7         73.42         70.32         8.43 o                         
   5   6   7          9.19         -1.28         4.07 o                         
   6   6   7         84.84         83.36         5.28 o                         
   7   6   7          8.53          9.40         5.95 o                         
   8   6   7         48.69         55.43         9.93 o                         
   9   6   7          1.91          3.29         5.55 o                         
  10   6   7          4.90          6.62         7.52 o                         
  11   6   7          1.86         -0.62         5.61 o                         
   0   7   7          4.80          0.86        10.04 o                         
   1   7   7        221.13        202.99        18.06 o                         
   2   7   7          5.90          6.57         5.83 o                         
   3   7   7          4.97         -3.65         3.88 o                         
   4   7   7          0.95         -4.88         5.34 o                         
   5   7   7         20.48         27.78         4.47 o                         
   6   7   7         28.27         24.33         8.82 o                         
   7   7   7         17.22         19.03         5.45 o                         
   8   7   7          5.69         -2.52         5.19 o                         
   9   7   7         32.46         30.97         6.00 o                         
  10   7   7         11.61         11.79         5.92 o                         
   1   8   7         50.85         49.53        10.22 o                         
   2   8   7         44.54         38.23        11.28 o                         
   3   8   7         30.99         30.64         4.79 o                         
   4   8   7          0.26          2.53         4.62 o                         
   5   8   7         14.48          9.24         5.18 o                         
   6   8   7         38.36         34.34         5.30 o                         
   7   8   7         14.58         15.54         6.39 o                         
   8   8   7          6.57          3.72         5.33 o                         
   9   8   7         27.38         31.90         6.51 o                         
   0   9   7        118.26        153.39        16.92 o                         
   1   9   7         14.37         13.10         7.63 o                         
   2   9   7         28.60         30.13         7.99 o                         
   3   9   7         74.65         79.80         8.90 o                         
   4   9   7        105.49        108.08        11.42 o                         
   5   9   7          2.97          0.08         5.45 o                         
   6   9   7         16.13         21.11         6.58 o                         
   7   9   7          9.56          7.45         6.62 o                         
   8   9   7         42.84         34.81         9.68 o                         
   1  10   7         35.97         14.36         8.84 o                         
   2  10   7         28.79         27.67         8.34 o                         
   3  10   7          2.58         -0.04         4.29 o                         
   4  10   7         64.91         66.68         8.00 o                         
   5  10   7          4.97          4.99         5.38 o                         
   6  10   7          1.26          1.52        10.70 o                         
   7  10   7          0.29         -6.90         7.87 o                         
   1  11   7         19.79         20.62        10.17 o                         
   2  11   7         13.17         -1.88         7.40 o                         
   3  11   7         24.23         32.09         8.48 o                         
   4  11   7         16.35         16.48         5.79 o                         
   5  11   7          2.90          1.70         9.68 o                         
   6  11   7          0.18        -10.49        10.49 o                         
   1  12   7          2.61         13.39         8.41 o                         
   2  12   7          6.93          2.47        13.67 o                         
   3  12   7          9.53          0.20        10.54 o                         
   0   0   8       1425.14       1448.18        50.36 o                         
   2   0   8        424.11        407.61        15.50 o                         
   4   0   8        169.99        184.68        17.20 o                         
   6   0   8          9.06         10.12         5.36 o                         
   8   0   8          5.13          7.52         6.07 o                         
  10   0   8          2.43          4.88         7.74 o                         
   1   1   8         71.59         57.72         4.95 o                         
   2   1   8        148.38        157.36         8.05 o                         
   3   1   8         84.13         86.56         6.53 o                         
   4   1   8          2.70          2.10         3.02 o                         
   5   1   8         60.19         46.81         3.92 o                         
   6   1   8          3.60         -3.57         3.57 o                         
   7   1   8         25.74         20.34         4.16 o                         
   8   1   8          0.43         -4.98         4.98 o                         
   9   1   8          2.46          1.54         4.79 o                         
  10   1   8         12.22         18.02         6.27 o                         
  11   1   8          6.34          4.42         6.53 o                         
   0   2   8         27.86         36.81         7.06 o                         
   1   2   8         25.67         17.34         4.50 o                         
   2   2   8          0.86         -1.58         4.57 o                         
   3   2   8         16.10         12.62         3.77 o                         
   4   2   8         32.07         28.27         3.47 o                         
   5   2   8         49.53         35.29         3.97 o                         
   6   2   8          2.51         -0.86         3.81 o                         
   7   2   8         18.03          5.21         5.07 o                         
   8   2   8         15.72         10.49         4.88 o                         
   9   2   8         21.85         22.22         5.21 o                         
  10   2   8          1.40         -5.22         5.22 o                         
   1   3   8          0.07         -4.28         4.28 o                         
   2   3   8         14.26         -1.58         6.31 o                         
   3   3   8         30.23         18.56         3.84 o                         
   4   3   8         17.71         24.97         5.00 o                         
   5   3   8         12.72         15.40         4.16 o                         
   6   3   8         30.76         26.58         4.38 o                         
   7   3   8         42.93         35.01         5.18 o                         
   8   3   8         45.70         51.71         5.36 o                         
   9   3   8          6.64          6.58         5.10 o                         
  10   3   8         35.07         41.11         6.49 o                         
   0   4   8         31.17         21.10         7.28 o                         
   1   4   8         41.48         19.59         9.27 o                         
   2   4   8         23.68         19.73         5.67 o                         
   3   4   8          7.02         -3.69         3.69 o                         
   4   4   8        108.61        126.51         7.03 o                         
   5   4   8          8.73         10.47         3.90 o                         
   6   4   8         72.22         73.87         5.07 o                         
   7   4   8         22.47         18.61         4.90 o                         
   8   4   8          2.33          1.20         5.28 o                         
   9   4   8         25.19         26.10         5.93 o                         
  10   4   8         16.52          6.54         5.99 o                         
   1   5   8          1.27         -6.79         7.46 o                         
   2   5   8          4.88         -6.29         6.29 o                         
   3   5   8         70.90         55.45         5.08 o                         
   4   5   8          8.80          2.10         4.93 o                         
   5   5   8         18.74         14.03         4.65 o                         
   6   5   8         34.72         29.40         6.04 o                         
   7   5   8          3.36         -4.79         5.12 o                         
   8   5   8          7.35          0.03         5.70 o                         
   9   5   8          1.49          7.02         5.98 o                         
   0   6   8         49.11         28.39         9.65 o                         
   1   6   8         40.68         37.88         8.51 o                         
   2   6   8         72.03         78.00         9.49 o                         
   3   6   8         21.28         11.71        10.37 o                         
   4   6   8         16.73         15.83         5.29 o                         
   5   6   8          1.10         -3.67         5.15 o                         
   6   6   8          6.94          4.06         5.03 o                         
   7   6   8          8.40          0.87         5.62 o                         
   8   6   8         18.59         20.57         6.16 o                         
   9   6   8          9.02          8.20         6.03 o                         
   1   7   8          5.81         -1.48         8.27 o                         
   2   7   8         23.82         18.63         7.35 o                         
   3   7   8          1.51         -3.03         8.75 o                         
   4   7   8          6.92          2.47         4.63 o                         
   5   7   8         37.33         47.97         5.87 o                         
   6   7   8         19.26         16.79         6.28 o                         
   7   7   8         19.04         26.45         6.76 o                         
   8   7   8          2.69          2.27         7.36 o                         
   0   8   8         33.08         21.12        11.18 o                         
   1   8   8          9.59          9.23         8.50 o                         
   2   8   8         25.95          9.33         7.72 o                         
   3   8   8         18.33         -2.05         8.44 o                         
   4   8   8         27.08         13.02         7.53 o                         
   5   8   8         14.82         12.28         5.69 o                         
   6   8   8          6.11          9.59         6.04 o                         
   7   8   8          9.24          4.56        10.15 o                         
   1   9   8         14.54         16.90         9.89 o                         
   2   9   8          9.52          7.04         8.54 o                         
   3   9   8          4.89          6.05         8.26 o                         
   4   9   8         19.02         19.37         9.33 o                         
   5   9   8          6.76          6.06         5.62 o                         
   6   9   8          9.19          8.31         7.14 o                         
   0  10   8         13.94          3.54        13.95 o                         
   1  10   8         14.98         17.66         9.22 o                         
   2  10   8          6.73         14.43         8.82 o                         
   3  10   8         10.66          9.35        22.46 o                         
   4  10   8          6.29          0.25         9.25 o                         
   2   0   9         11.46         11.32         6.21 o                         
   4   0   9         24.95         35.59         6.09 o                         
   6   0   9         13.39          5.52         5.73 o                         
   8   0   9         17.89         27.41         8.21 o                         
   0   1   9         48.98         44.51         8.05 o                         
   1   1   9         13.61         11.01         4.70 o                         
   2   1   9         14.82         13.57         5.21 o                         
   3   1   9          3.39         -5.38         5.38 o                         
   4   1   9         13.42          6.94         5.18 o                         
   5   1   9         16.22          8.40         4.20 o                         
   6   1   9          4.62          1.21         4.54 o                         
   7   1   9         13.55         12.58         5.74 o                         
   8   1   9          6.66          4.44         5.68 o                         
   1   2   9          4.31          5.04         5.04 o                         
   2   2   9          7.74          7.66         7.15 o                         
   3   2   9          0.21         -4.54         4.54 o                         
   4   2   9         66.76         74.92        10.74 o                         
   5   2   9         26.45         21.93         4.39 o                         
   6   2   9         17.88         13.12         4.79 o                         
   7   2   9         14.91         28.66         5.20 o                         
   8   2   9          2.85          2.71         5.41 o                         
   0   3   9         45.70         42.45         8.75 o                         
   1   3   9         19.73         14.61         7.74 o                         
   2   3   9          0.26         -5.54         5.54 o                         
   3   3   9          7.51         -1.15         5.07 o                         
   4   3   9         14.49         -2.12         7.10 o                         
   5   3   9          5.85         -0.38         5.61 o                         
   6   3   9         12.36         14.66         5.39 o                         
   7   3   9          2.64         -1.27         5.03 o                         
   8   3   9          0.87         -1.41         5.99 o                         
   1   4   9          2.19          6.67         6.33 o                         
   2   4   9          0.09         -2.57         7.93 o                         
   3   4   9         14.27          4.26         6.65 o                         
   4   4   9         12.32          1.57         4.66 o                         
   5   4   9          2.59         -6.56         9.61 o                         
   6   4   9          2.40         13.47         5.23 o                         
   7   4   9          2.39          2.00         6.60 o                         
   0   5   9          9.00         -4.97        12.23 o                         
   1   5   9          0.31          2.42         7.82 o                         
   2   5   9         12.79         13.78         9.99 o                         
   3   5   9         14.75          1.23        13.81 o                         
   4   5   9         16.68         10.39         5.07 o                         
   5   5   9          4.80         -4.76         5.24 o                         
   6   5   9         20.05         11.83         5.97 o                         
   7   5   9         19.43         20.02         5.99 o                         
   1   6   9          1.79         12.75         8.67 o                         
   2   6   9         20.90         21.33         9.26 o                         
   3   6   9          3.24          2.57         9.22 o                         
   4   6   9          8.74          1.87         5.00 o                         
   5   6   9          2.23          5.76         5.98 o                         
   6   6   9          7.59          5.44         6.78 o                         
   0   7   9          5.21         17.20        11.57 o                         
   1   7   9         17.58         17.47         8.51 o                         
   2   7   9          2.94          0.91        16.54 o                         
   3   7   9          4.34         18.98         8.49 o                         
   4   7   9          0.33        -13.36        13.43 o                         
   5   7   9          1.56         -9.83         9.83 o                         
   1   8   9          4.96         20.51         9.69 o                         
   2   8   9          7.70         -3.66        10.12 o                         
   3   8   9         17.77         -0.24        10.33 o                         
   0   0  10         12.34        -11.95        11.95 o                         
   2   0  10          3.72         -3.45         9.32 o                         
   4   0  10          0.70         -6.06        18.45 o                         
   1   1  10          4.59         -2.00         6.40 o                         
   2   1  10         25.28         22.52         6.25 o                         
   3   1  10          3.65         -6.64         6.64 o                         
   4   1  10          5.01         -6.27         6.27 o                         
   0   2  10         11.53          6.67        10.37 o                         
   1   2  10         53.99         49.27         8.80 o                         
   2   2  10          1.11         -8.53        11.17 o                         
   3   2  10         23.52         24.64         6.34 o                         
   4   2  10          3.13          0.09         9.32 o                         
   1   3  10          1.95         -5.98         5.98 o                         
   2   3  10          5.50         -6.02         6.02 o                         
   3   3  10          4.53          1.70         7.51 o                         
   4   3  10          3.27         -7.60         7.60 o                         
   0   4  10          3.19        -11.18        11.18 o                         
   1   4  10          7.33          3.32        24.56 o                         
   2   4  10          2.33          1.37         9.38 o                         
                                                                                
